# Supplementary material for: Investigating old‐growth ponderosa pine physiology using tree‐rings, δ13C, δ18O, and a process‐based model
Source: Ecology. 2019 Apr 15;100(6):e02656. doi: 10.1002/ecy.2656 (PMC6645703; doi:10.1002/ecy.2656)
Supplement: Supplementary file 2 [file ECY-100-na-s002.zip]

Archive with 65 entries (46 files):
- Data S1/
- Data S1/.git/
- Data S1/.git/__init__.py
- Data S1/.git/config
- Data S1/.git/description
- Data S1/.git/HEAD
- Data S1/.git/hooks/
- Data S1/.git/hooks/applypatch-msg.sample
- Data S1/.git/hooks/commit-msg.sample
- Data S1/.git/hooks/post-commit.sample
- Data S1/.git/hooks/post-receive.sample
- Data S1/.git/hooks/post-update.sample
- Data S1/.git/hooks/pre-applypatch.sample
- Data S1/.git/hooks/pre-commit.sample
- Data S1/.git/hooks/pre-push.sample
- Data S1/.git/hooks/pre-rebase.sample
- Data S1/.git/hooks/prepare-commit-msg.sample
- Data S1/.git/hooks/update.sample
- Data S1/.git/info/
- Data S1/.git/info/exclude
- Data S1/.git/objects/
- Data S1/.git/objects/info/
- Data S1/.git/objects/pack/
- Data S1/.git/refs/
- Data S1/.git/refs/heads/
- Data S1/.git/refs/tags/
- Data S1/bin/
- Data S1/bin/3pg.py
- Data S1/data/
- Data S1/data/default.cfg
- Data S1/doc/
- Data S1/lib/
- Data S1/lib/BiomassPartition.py
- __MACOSX/
- __MACOSX/Data S1/
- __MACOSX/Data S1/lib/
- __MACOSX/Data S1/lib/._BiomassPartition.py
- Data S1/lib/constants.py
- Data S1/lib/framework.py
- Data S1/lib/Model3PG.py
- Data S1/lib/StemMortality.py
- Data S1/lib/CanopyProduction.py
- __MACOSX/Data S1/lib/._CanopyProduction.py
- Data S1/lib/Test_config_SCI.cfg
- Data S1/lib/tmp.py
- Data S1/lib/utils.py
- Data S1/lib/WaterBalance.py
- Data S1/lib/__init__.py
- Data S1/lib/Model3PG.pyc
- Data S1/lib/framework.pyc
- Data S1/lib/utils.pyc
- Data S1/lib/CanopyProduction.pyc
- Data S1/lib/constants.pyc
- Data S1/lib/WaterBalance.pyc
- Data S1/lib/StemMortality.pyc
- Data S1/lib/BiomassPartition.pyc
- Data S1/README.md
- Data S1/test/
- Data S1/test/.Rhistory
- Data S1/test/Test_input.txt
- __MACOSX/Data S1/test/
- __MACOSX/Data S1/test/._Test_input.txt
- Data S1/test/Test_output.txt
- Data S1/test/Test_config.cfg
- __MACOSX/Data S1/test/._Test_config.cfg
