# Supplementary material for: Investigating old‐growth ponderosa pine physiology using tree‐rings, δ13C, δ18O, and a process‐based model
Source: Ecology. 2019 Apr 15;100(6):e02656. doi: 10.1002/ecy.2656 (PMC6645703; doi:10.1002/ecy.2656)
Supplement: Supplementary file 2 [file ECY-100-na-s002.zip › Data S1/bin/3pg.py]

'''
File: 3pg.py
Author: joeyzhou1984@gmail.com
Description: the entry point of 3-PG model
Created: 2012-01-02
LastModified: 2012-01-02
'''

import sys
sys.path.append('../lib')
from Model3PG import Model3PG


def read_control_file(fpath):
    model = Model3PG(fpath)
    model.initialize()
    return model


def run_3pg(fpath_control):
    # read the control file
    try:
        model_3pg = read_control_file(fpath_control)
    except:
        print '%s is not a valid control file.' % fpath_control
        return
    model_3pg.run()


def main(argv):
    if len(argv) == 1:
        print 'Please provide at least one control file for running the model'
        # run_3pg('run1.yaml')
    else:
        for fpath in argv[1:]:
            run_3pg(fpath)


if __name__ == '__main__':
    main(sys.argv)
