# Supplementary material for: Investigating old‐growth ponderosa pine physiology using tree‐rings, δ13C, δ18O, and a process‐based model
Source: Ecology. 2019 Apr 15;100(6):e02656. doi: 10.1002/ecy.2656 (PMC6645703; doi:10.1002/ecy.2656)
Supplement: Supplementary file 2 [file ECY-100-na-s002.zip › Data S1/lib/BiomassPartition.py]

"""
Biomass Partitioning Module
"""
from __future__ import division
from math import exp, log, sin, cos, sqrt, acos, pi
from utils import get_days_in_month

def calc_biomass_partition(NPP, avDBH, modifier_physiology,
        m0, FR, pfsConst, pfsPower, pRx, pRn):

    # calculate partitioning coefficients
    m = m0 + (1 - m0) * FR
    pFS = pfsConst * (avDBH ** pfsPower) # foliage and stem partition
    pR = pRx * pRn / (pRn + (pRx - pRn) * modifier_physiology * m) # root partition
    pS = (1 - pR) / (1 + pFS) # stem partition
    pF = 1 - pR - pS # foliage partition

    # calculate biomass increments
    delWF = NPP * pF                        # foliage
    delWR = NPP * pR                        # root
    delWS = NPP * pS                        # stem

    return delWF, delWR, delWS


def calc_litter_and_rootturnover(WF, WR, stand_age,
        gammaFx, gammaF0, tgammaF, Rttover):
    # calculate litterfall & root turnover -
    Littfall = gammaFx * gammaF0 / (gammaF0 + (gammaFx - gammaF0) * \
               exp(-12 * log(1 + gammaFx / gammaF0) * stand_age / tgammaF))

    delLitter = Littfall * WF
    delRoots = Rttover * WR

    return delLitter, delRoots


def update_endofmonth_biomass(WF, WR, WS, TotalLitter,
        delWF, delWR, delWS, delLitter, delRoots):
    # Calculate end-of-month biomass

    WF = WF + delWF - delLitter
    WR = WR + delWR - delRoots
    WS = WS + delWS
    TotalW = WF + WR + WS
    TotalLitter = TotalLitter + delLitter
    return WF, WR, WS, TotalW, TotalLitter


def calc_d13c(T_av, CaMonthly, D13Catm,
        elev, GPPmolc, month, canopy_conductance,
        RGcGW, D13CTissueDif, aFracDiffu, bFracRubi):
    # calculating d13C by Liang Wei

    # Air pressure, kpa
    AirPressure = 101.3 * exp(-1 * elev / 8200)
    # Convert Unit of Atmospheric C, a ppm to part/part
    AtmCa = CaMonthly * 0.000001
    # Canopy conductance for water vapor in mol/m2s, unit conversion
    GwMol = canopy_conductance * 44.6 * (273.15 / (273.15 + T_av)) * (AirPressure / 101.3)
    # Canopy conductance for CO2 in mol/m2s
    GcMol = GwMol * RGcGW

    # GPP per second. Unit: mol/m2 s. GPPmolc divide by 24 hour/day and 3600 s/hr
    GPPmolsec = GPPmolc / (get_days_in_month(month) * 24 * 3600)

    # Calculating monthly average intercellular CO2 concentration. Ci = Ca - A/g
    InterCi = AtmCa - GPPmolsec / GcMol
    InterCiPPM = InterCi * 1000000

    # Calculating monthly d13C of new photosynthate, = d13Catm- a-(b-a) (ci/ca)
    D13CNewPS = D13Catm - aFracDiffu - \
            (bFracRubi - aFracDiffu) * (InterCi / AtmCa)
    D13CTissue = D13CNewPS + D13CTissueDif
    return D13CTissue, InterCiPPM

def d18O(T_av, VPD, d18Osrc, canopy_transpiration_sec):
    """calculate d18O of leafwater and cellulose from tair, rh, and d18O of source water and vapor
    """
    #ratio between 18O and 16O (18O/16O) in VSMOW (Vienna-Standard Mean Ocean Water)
    r_vsmow = 0.0020052
    d18Osource = d18Osrc
    r_source = r_vsmow*(d18Osource/1000. + 1) #;print d18Osource, r_source
    Tc = T_av
    Tk = Tc + 273.15 #[K]
    # now calculate the saturation and ambient vapor pressures based on rel. hum. and Tair
    esat = 6.112*exp(17.67*Tc/(Tc + 243.5)) #(mbar) SVP versus Temp relationship from Jacobson 1999
    #this assumes that the VPD data being read in are in mbar, as values peak at ~15 (so could not be kPa)
    #also Wei et al. PC&E gives this unit in Table A1 and in the Appendix for VPD modifier function
    ea = esat - VPD
    epsilon_eq = exp(1137./Tk**2 - 0.4156/Tk - 0.0020667) - 1.
    alpha_eq = exp(1137./Tk**2 - 0.4156/Tk - 0.0020667); #print alpha_eq
    epsilon_eq = 1000.*epsilon_eq #[per mil] #;print(round(epsilon_eq,2))
    epsilon_eq2 = 2.644 - 3.206*(1.e3/Tk) + 1.534*(1e6/Tk**2) #[per mil] ;print(round(epsilon_eq2,2))  #from Bottinga and Craig 1969
    alpha_eq2 = epsilon_eq2/1000. + 1.; #print alpha_eq2
    d18Ovapor = d18Osource - epsilon_eq #[per mil] ;print d18Ovapor
    r_vapor = r_source/alpha_eq
    n = 1.0 #The exponent n depends on turbulence intensity - ranges from 0.5 for fully turbulent conditions to 1.0 for pure molecular diffusion [Mathieu and Bariac,1996].
    alpha_k = (1./0.97229)**n
    epsilon_k = 1000.*(alpha_k - 1) #[per mil]
    gs = 0.150 #[mol/m2/s] leaf stomatal conductance to water vapor
    gb = 1.42 #[mol/m2/s] leaf boundary conductance to water vapor
    epsilon_k2_weighted = (28.*1/gs + 22.*1/gb)/(1./gs + 1./gb) #[per mil] from Luz et al. 2009 (table 2), where gb is constant at 1.42 mol/m2/s
    alpha_k2 = epsilon_k2_weighted/1000. + 1 # alpha = epsilon/1000 +1
    d18Oleaf = epsilon_eq + (1. - ea/esat)*(d18Osource + epsilon_k2_weighted) + (ea/esat)*d18Ovapor #[per mil]
    r_leaf = alpha_eq*(alpha_k2*r_source*((esat - ea)/esat) + r_vapor*(ea/esat))
    d18Oleaf_check = 1000.*(r_leaf/r_vsmow - 1.); #print round(d18Oleaf_check,1)
    #D18Oleaf = (d18Oleaf/1000. - d18Osource/1000.)/(1 + d18Osource/1000.) #expressed as enrichment above source water, i.e. 'big delta'
    D18Ovapor = (d18Ovapor - d18Osource)/(1. + d18Osource/1000.) #expressed as enrichment above source water, i.e. 'big delta'
    D18Oleaf = epsilon_eq + epsilon_k2_weighted + (D18Ovapor - epsilon_k2_weighted)*(ea/esat)
    # L at steady state varies from ~.01m to ~0.2m (see Fig. 2 from Ferrio)
    L = 0.012 #[m] (0.01 default) scaled effective path length (m) for water movement from the veins to the site of evaporation (Kleaf = 31.5 * L**(-0.43),
    C = 55.56e3 #[mol/m3] the molar concentration of water
    a_d = 1./1.026; a1 = 100.e-9; a2 = 577.; a3 = 145. 
    D = a_d*a1*exp(-a2/(Tk - a3)) 
    ## D should be close to 2.66e-9 for H218O at 32.5 C (see Cuntz et al. 2007, p.897)
    #need to import ET from the model rather than the fixed rate here - add as canopy_transpiration_sec
    #0.05 #[mol/m2/s] leaf transpiration rate
    E = canopy_transpiration_sec 
    peclet = (E*L)/(C*D)
    D18Oleaf_peclet = D18Oleaf*((1 - exp(-peclet))/peclet)
    epsilon_cell = 27. #[per mil] fractionation factor between carbonyl oxygen and water
    fO = 0.42 #[unitless] fraction of cellulose oxygen that exchanges atoms with xylem water during synthesis
    d18Ocell = fO*(d18Osource + epsilon_cell) + (1. - fO)*(d18Oleaf + epsilon_cell)
    d18Ocell_peclet = fO*(d18Osource + epsilon_cell) + (1. - fO)*(D18Oleaf_peclet + epsilon_cell)
    return d18Oleaf, d18Ocell, d18Ocell_peclet

def biomass_partition(T_av, LAI,
        elev, CaMonthly, D13Catm,
        WF, WR, WS, TotalLitter,
        NPP, GPPmolc, stand_age, month, avDBH,
        modifier_physiology, VPD, d18Osrc, 
        canopy_conductance, canopy_transpiration_sec, config):

    config_canopy = config.CanopyProduction
    config_bio = config.BiomassPartition

    m0 = float(config_bio.m0)
    pRx = float(config_bio.prx)
    pRn = float(config_bio.prn)

    pFS20 = float(config_bio.pfs20)
    pFS2 = float(config_bio.pfs2)
    pfsPower = log(pFS20 / pFS2) / log(20 / 2)
    pfsConst = pFS2 / (2 ** pfsPower)

    FR = float(config_canopy.fr)

    gammaFx = float(config_bio.gammafx)
    gammaF0 = float(config_bio.gammaf0)
    tgammaF = float(config_bio.tgammaf)
    Rttover = float(config_bio.rttover)

    RGcGW = float(config_bio.rgcgw)
    D13CTissueDif = float(config_bio.d13ctissuedif)
    aFracDiffu = float(config_bio.afracdiffu)
    bFracRubi = float(config_bio.bfracrubi)

    delWF, delWR, delWS = calc_biomass_partition(NPP, avDBH, modifier_physiology,
        m0, FR, pfsConst, pfsPower, pRx, pRn)
    delLitter, delRoots = calc_litter_and_rootturnover(WF, WR, stand_age,
        gammaFx, gammaF0, tgammaF, Rttover)
    WF, WR, WS, TotalW, TotalLitter = update_endofmonth_biomass(WF, WR, WS, TotalLitter,
        delWF, delWR, delWS, delLitter, delRoots)
    D13CTissue, InterCiPPM = calc_d13c(T_av, CaMonthly, D13Catm,
        elev, GPPmolc, month, canopy_conductance,
        RGcGW, D13CTissueDif, aFracDiffu, bFracRubi)
    d18Oleaf, d18Ocell, d18Ocell_peclet = d18O(T_av, VPD, d18Osrc, canopy_transpiration_sec)

    return WF, WR, WS, TotalW, TotalLitter, D13CTissue, InterCiPPM, delWF, delWR, delWS, d18Oleaf, d18Ocell, d18Ocell_peclet
