# Supplementary material for: Investigating old‐growth ponderosa pine physiology using tree‐rings, δ13C, δ18O, and a process‐based model
Source: Ecology. 2019 Apr 15;100(6):e02656. doi: 10.1002/ecy.2656 (PMC6645703; doi:10.1002/ecy.2656)
Supplement: Supplementary file 2 [file ECY-100-na-s002.zip › Data S1/lib/constants.py]

# -*- coding: utf-8 -*-

"""conversion factors
"""

gDM_mol = 24         # conversion of mol to gDM
molPAR_MJ = 2.3      # conversion of MJ to PAR

Qa = -90             # intercept of net v. solar radiation relationship (W/m2)
Qb = 0.8             # slope of net v. solar radiation relationship
