# Supplementary material for: Investigating old‐growth ponderosa pine physiology using tree‐rings, δ13C, δ18O, and a process‐based model
Source: Ecology. 2019 Apr 15;100(6):e02656. doi: 10.1002/ecy.2656 (PMC6645703; doi:10.1002/ecy.2656)
Supplement: Supplementary file 2 [file ECY-100-na-s002.zip › Data S1/lib/framework.py]

# -*- coding: utf-8 -*-

from ConfigParser import SafeConfigParser

class BookKepper(object):
    """a book keeper class, for output calculation results at each step"""

    def __init__(self, fpath):
        super(BookKepper, self).__init__()
        self.fpath = fpath

    def open(self):
        self.handler = open(self.fpath, 'w+')

    def shutdown(self):
        if self.handler:
            self.handler.close()

    def write(self, message):
        self.handler.write(message)

    def initialize(self, config):
        self.list_out = []
        for name in dir(config):
            if not name.startswith('_'):
                if getattr(config, name) == '1':
                    self.list_out.append(name)
        self.open()
        
        self.handler.write('\t'.join(self.list_out) + '\n')
    
    def keep(self, mapper, env):
        v_out = [env[mapper[name]] for name in self.list_out]
        message = '\t'.join(str(v) for v in v_out)
        self.write('%s\n' % message)


class Model(object):
    def __init__(self, fpath_config):
        super(Model, self).__init__()

        self.fpath_config = fpath_config
        self.config = load_config(fpath_config)

        self.data = None
        self.bookeeper = None

    def initialize(self):
        raise Exception('Not Impelemnted')

    def teardown(self):
        raise Exception('Not Impelemnted')

    def run(self):
        raise Exception('Not Impelemnted')


class Empty(object):
    pass


def load_config(fpath_cfg):
    parser = SafeConfigParser()
    parser.read(fpath_cfg)

    res = Empty()
    for section_name in parser.sections():
        section = Empty()
        setattr(res, section_name, section)
        for option_name in parser.options(section_name):
            option_value = parser.get(section_name, option_name)
            setattr(section, option_name, option_value)
    return res


if __name__ == '__main__':
    fpath_test = r'/Users/christopherstill/still/OSU/forestry/FES_599_Winter_2014/Py3PG/test/Test_config.cfg'
    m = Model(fpath_test)
    # print m.config.IO.input
    # print m.config.IO.output
    # print m.config.get('IO', 'input')
    print m.config.Output
    for name in dir(m.config.Output):
        if not name.startswith('_'):
            print name, getattr(m.config.Output, name)
