# Supplementary material for: Investigating old‐growth ponderosa pine physiology using tree‐rings, δ13C, δ18O, and a process‐based model
Source: Ecology. 2019 Apr 15;100(6):e02656. doi: 10.1002/ecy.2656 (PMC6645703; doi:10.1002/ecy.2656)
Supplement: Supplementary file 2 [file ECY-100-na-s002.zip › Data S1/lib/tmp.py]

        # do annual calculation
        metMonth = InitialMonth
        for year in range(StartAge, sett_time["EndAge"] + 1):
            print 'year', year

            # do monthly calculations
            month = InitialMonth
            for month_counter in range(1, 12 + 1):
                if (year == 0) and (month == InitialMonth):
                    WS = sett_initial["InitialWS"]
                    WF = sett_initial["InitialWF"]
                    WR = sett_initial["InitialWR"]
                    StemNo = sett_initial["InitialStocking"]
                    ASW = sett_initial["InitialASW"]
                    TotalLitter = 0
                    # thinEventNo = 1
                    # defoltnEventNo = 1
                    irrig = 0 # TODO

                    SLA, fracBB = calc_factors_age(stand_age, paras.SLA0, paras.SLA1, paras.tSLA,
                        paras.fracBB0, paras.fracBB1, paras.tBB)
                    AvStemMass = WS * 1000 / StemNo                             # kg/tree
                    avDBH = (AvStemMass / paras.StemConst) ** (1 / paras.StemPower
                    BasArea = (((avDBH / 200) ** 2) * pi) * StemNo
                    LAI = WF * SLA * 0.1
                    StandVol = WS * (1 - fracBB) / paras.Density

                    if stand_age > 0:
                        MAI = StandVol / stand_age
                    else:
                        MAI = 0

                    Height = D13CTissue = NPP = 0
                    transp = loss_water = 0
                    modifiers = 7 * [0]
                    delStemNo = 0
                else:
                    # assign meteorological data at this month
                    if month >= 12:
                        month = 1
                    # if metMonth > 12 * mYears:
                    #     metMonth = 1

                    # T_max = self.data[metMonth, 0]
                    # T_min = self.data[metMonth, 1]
                    T_av = self.data[metMonth, 2]
                    # VPD = get_VPD(T_min, T_max)
                    VPD = self.data[metMonth, 3]
                    rain = self.data[metMonth, 4]
                    solar_rad = self.data[metMonth, 5]
                    # rain_days = int(self.data[metMonth, 6])
                    day_length = get_day_length(site_paras.lat, month)
                    frost_days = int(self.data[metMonth, 7])
                    CaMonthly = self.data[metMonth, 8]
                    D13Catm = self.data[metMonth, 9]

                    CounterforShrub = None

                    # Canopy Production Module

                    PAR, APAR, APARu, \
                        GPPmolc, GPPdm, NPP, \
                        modifiers, LAIShrub, CounterforShrub = canopy_production(T_av, VPD,
                                    ASW, frost_days, stand_age,
                                    LAI, solar_rad, month, CounterforShrub, paras, site_paras)

                    # Biomass Partion Module
                    modifier_physiology = modifiers[-1]
                    WF, WR, WS, TotalW, TotalLitter, \
                        D13CTissue, InterCiPPM, \
                        canopy_conductance = biomass_partion(T_av, LAI,
                                site_paras.elev, CaMonthly, D13Catm,
                                WF, WR, WS, TotalLitter,
                                NPP, GPPmolc, stand_age, month, avDBH,
                                modifier_physiology, paras, site_paras)

                    # Water Balance Module
                    transpall, transp, transpshrub, loss_water, \
                        ASW, monthlyIrrig = water_balance(solar_rad, VPD,
                                day_length, LAI, rain, irrig,
                                month, ASW, canopy_conductance, LAIShrub, paras, site_paras)

                    # Stem Mortaility Module
                    stand_age, LAI, MAI, \
                        avDBH, BasArea, Height, \
                        StemNo, delStemNo, StandVol, \
                        WF, WR, WS = stem_mortality(WF, WR, WS, StemNo, delStemNo, stand_age, paras)

                # list_output = [stand_age, LAI, MAI, BasArea, Height, D13CTissue]
                # list_output = [LAI, modifier_physiology, NPP, ASW]
                # list_output = [transp, loss_water]
                list_output = [StandVol, LAI, ASW, StemNo, PAR]
                str_output = '\t'.join(str(v) for v in list_output)
                self.keeper.write('%s\n'%str_output)

                metMonth = metMonth + 1
                month = month + 1
            # break
