# Supplementary material for: Investigating old‐growth ponderosa pine physiology using tree‐rings, δ13C, δ18O, and a process‐based model
Source: Ecology. 2019 Apr 15;100(6):e02656. doi: 10.1002/ecy.2656 (PMC6645703; doi:10.1002/ecy.2656)
Supplement: Supplementary file 2 [file ECY-100-na-s002.zip › Data S1/lib/utils.py]

from __future__ import division
from math import exp, sin, cos, sqrt, acos
from math import pi


def get_VPD(T_min, T_max):
    """calculate VPD from min and max temperature
    """
    VPDx = 6.1078 * exp(17.269 * T_max / (237.3 + T_max))
    VPDn = 6.1078 * exp(17.269 * T_min / (237.3 + T_min))
    res = (VPDx - VPDn) / 2
    return res


def get_day_length(lat, month):
    """get length of day time at a specified latitude on a given month
    """
    list_days = [31, 28, 31, 30, 31, 30, 31, 31, 30, 31, 30, 31]
    day_in_year = sum(list_days[:month+1]) - 15
    s_lat= sin(pi * lat / 180)
    c_lat = cos(pi * lat / 180)
    sin_dec = 0.4 * sin(0.0172 * (day_in_year - 80))
    cosH0 = -sin_dec * s_lat / (c_lat * sqrt(1 - (sin_dec) ** 2))
    if cosH0 > 1:
        res = 0
    elif cosH0 < -1:
        res = 1
    else:
        res = acos(cosH0) / pi
    return 86400 * res


def get_days_in_month(month):
    """get number of days on a given month
    """
    list_days = [31, 28, 31, 30, 31, 30, 31, 31, 30, 31, 30, 31]
    return list_days[month]


def get_stand_age(lat, InitialYear, InitialMonth, YearPlanted, MonthPlanted, EndAge):

    # This procedure gets the starting month and intial stand age

    # Determine starting month for each year
    if InitialMonth == 0:
        if lat > 0:
            InitialMonth = 0
        else:
            InitialMonth = 6
    if MonthPlanted == 0:
        if lat > 0:
            MonthPlanted = 0
        else:
            MonthPlanted = 6

    # Assign initial stand age
    if InitialYear < YearPlanted:
        InitialYear = YearPlanted + InitialYear

    stand_age = (InitialYear + InitialMonth / 12.0) - (YearPlanted
            + MonthPlanted / 12.0)

    # get and check StartAge
    StartAge = int(stand_age)
    if StartAge < 0:
        str_message = '''Invalid age limits.
        The starting age %s must be greater than 0!''' % StartAge
        raise Exception(str_message)
    elif StartAge > EndAge:
        str_message = '''Invalid age limits.
        The starting age %s is greater than the ending age %s.''' \
        % (StartAge, EndAge)
        raise Exception(str_message)
    return stand_age, StartAge, InitialYear, InitialMonth, MonthPlanted


if __name__ == '__main__':
    pass
