# Supplementary material for: Investigating old‐growth ponderosa pine physiology using tree‐rings, δ13C, δ18O, and a process‐based model
Source: Ecology. 2019 Apr 15;100(6):e02656. doi: 10.1002/ecy.2656 (PMC6645703; doi:10.1002/ecy.2656)
Supplement: Supplementary file 2 [file ECY-100-na-s002.zip › Data S1/lib/WaterBalance.py]

"""
Water Balance Module
"""
from __future__ import division
from constants import Qa, Qb
from utils import get_days_in_month

def calc_transpiration_PM(Q, VPD, h, gBL, gC):
    """
    Input:
        Q, Double
        VPD, Double
        h, Double
        gBL, Double
        gC, Double
    Output:
        canopy_transpiration, Double
    Description:
        use Penman-Monteith equation for computing canopy transpiration
        in calcuation, the result is kg / (m^2 day), 
        which is conmverted to mm/day in the output
    """
    # The following are constants in the PM formula (Landsberg & Gower, 1997)
    e20 = 2.2                   # rate of change of saturated VP with T at 20C
    rhoAir = 1.2                # density of air, kg/m3
    lambda_ = 2460000           # latent heat of vapourisation of H2O (J/kg)
    VPDconv = 0.000622          # convert VPD to saturation deficit = 18/29/1000

    netRad = Qa + Qb * (Q * (10 ** 6) / h)                # Q in MJ/m2/day --> W/m2
    defTerm = rhoAir * lambda_ * (VPDconv * VPD) * gBL
    div = (1 + e20 + gBL / gC)
    Etransp = (e20 * netRad + defTerm) / div           # in J/m2/s
    canopy_transpiration = Etransp / lambda_ * h         # converted to kg/m2/day
    
    return canopy_transpiration


def calc_interception(rain, LAI, LAImaxIntcptn, MaxIntcptn):
    if LAImaxIntcptn <= 0:
        Intcptn = MaxIntcptn
    else:
        Intcptn = MaxIntcptn * min(1, LAI / LAImaxIntcptn)
    intercepted_water =  Intcptn * rain
    return intercepted_water


def calc_soil_water_balance(ASW, rain, loss_water,
        irrig, MinASW, MaxASW):
    ASW = ASW + rain + (100 * irrig / 12) - loss_water # Irrig is Ml/ha/year

    monthlyIrrig = 0
    if ASW < MinASW:
        if MinASW > 0: #make up deficit with irrigation
            monthlyIrrig = MinASW - ASW
        ASW = MinASW
    elif ASW > MaxASW:
        ASW = MaxASW

    return ASW, monthlyIrrig


def water_balance(solar_rad, VPD, day_length, LAI,
        rain, irrig, month, ASW, CanCond, LAIShrub, config):

    config_water = config.WaterBalance
    config_canopy = config.CanopyProduction
    config_shrub = config.ShrubEffect

    BLcond = float(config_water.blcond)

    LAImaxIntcptn = float(config_water.laimaxintcptn)
    MaxIntcptn = float(config_water.maxintcptn)

    MinASW = float(config_canopy.minasw)
    MaxASW = float(config_canopy.maxasw)

    TrShrub = float(config_shrub.trshrub)

    transp = max(0, calc_transpiration_PM(solar_rad, VPD, day_length, BLcond, CanCond)) #kg/m2/day
    #canopy transpiration in mol/m2/sec for Peclet effect calculations - make sure does not go to 0 to avoid divide by zero errors
    #canopy_transpiration_sec = max(0.01, transp*(1.e3/(18.*86400.)))

    transpall = get_days_in_month(month) * transp * (LAIShrub * TrShrub + LAI) / LAI # total transpiration
    transp = get_days_in_month(month) * transp # tree only transpiration, in kg/m2/month
    # added canopy transp here instead
    #canopy_transpiration_sec = max(0.01, transp*(1.e3*30/(18.*86400.)))
    # remove the 30 in this eqn
    canopy_transpiration_sec = max(0.000001, transp*(1.e3/(18.*86400.)))
    transpshrub = max(0, transpall - transp) # shrub only transpiration

    intercepted_water = calc_interception(rain, LAI, LAImaxIntcptn, MaxIntcptn)

    loss_water = transp + intercepted_water

    ASW, monthlyIrrig = calc_soil_water_balance(ASW, rain, loss_water,
        irrig, MinASW, MaxASW)
    return transpall, transp, transpshrub, loss_water, ASW, monthlyIrrig, canopy_transpiration_sec
