# Supplementary material for: Investigating old‐growth ponderosa pine physiology using tree‐rings, δ13C, δ18O, and a process‐based model
Source: Ecology. 2019 Apr 15;100(6):e02656. doi: 10.1002/ecy.2656 (PMC6645703; doi:10.1002/ecy.2656)
Supplement: Supplementary file 2 [file ECY-100-na-s002.zip › Data S1/README.md]

README
======

Py3PG model, a python implementation of the [3PG](http://www.fsl.orst.edu/mycology/ss/3PG.htm) model, with various extension.
