# Supplementary material for: Investigating old‐growth ponderosa pine physiology using tree‐rings, δ13C, δ18O, and a process‐based model
Source: Ecology. 2019 Apr 15;100(6):e02656. doi: 10.1002/ecy.2656 (PMC6645703; doi:10.1002/ecy.2656)
Supplement: Supplementary file 2 [file ECY-100-na-s002.zip › Data S1/test/Test_input.txt]

Tmax	Tmin	Tav	VPD	Rain	Solar rad	Rain Days	Frost Days	Ca	D13Catm	d18O	Year	Month
1.082842	-7.079604	-2.998381	1.869230917	146.26	4.050959174	1	25.759208	283.5154885	-6.353645115	-14.1	1740	1
4.848386	-3.268404	0.789991	2.375734791	30.37	7.57378919	2	18.136808	283.5154885	-6.353645115	-14.2	1740	2
7.414995	-3.662228	1.8763835	3.50155715	34.19	14.77162246	3	18.924456	283.5154885	-6.353645115	-14.8	1740	3
12.494927	0.580908	6.5379175	5.033099596	24.02	22.46721197	4	10.438184	283.5154885	-6.353645115	-12.5	1740	4
14.244484	4.315884	9.280184	4.913629653	49.77	27.63183987	5	2.968232	283.5154885	-6.353645115	-10.7	1740	5
20.105944	6.920204	13.513074	8.413884125	2.46	31.71537909	6	0	283.5154885	-6.353645115	-9.9	1740	6
22.228503	10.096204	16.1623535	8.958080983	8.09	30.13346827	7	0	283.5154885	-6.353645115	-9.7	1740	7
23.454081	8.660652	16.0573665	10.94452523	4.25	25.99137746	8	0	283.5154885	-6.353645115	-10.3	1740	8
15.18587	4.87486	10.030365	5.338358914	47.65	17.62204505	9	1.85028	283.5154885	-6.353645115	-9.5	1740	9
15.558872	1.902124	8.730498	6.614346504	0.39	11.37117986	10	7.795752	283.5154885	-6.353645115	-11.4	1740	10
6.020678	-3.306516	1.357081	2.838784137	39.65	5.368168384	11	18.213032	283.5154885	-6.353645115	-13.3	1740	11
2.432754	-3.2557	-0.411473	1.533977231	114.44	2.464638709	12	18.1114	283.5154885	-6.353645115	-14.2	1740	12
1.082842	-7.079604	-2.998381	1.869230917	146.26	4.050959174	1	25.759208	283.6076149	-6.357923851	-14.1	1741	1
4.848386	-3.268404	0.789991	2.375734791	30.37	7.57378919	2	18.136808	283.6076149	-6.357923851	-14.2	1741	2
7.414995	-3.662228	1.8763835	3.50155715	34.19	14.77162246	3	18.924456	283.6076149	-6.357923851	-14.8	1741	3
12.494927	0.580908	6.5379175	5.033099596	24.02	22.46721197	4	10.438184	283.6076149	-6.357923851	-12.5	1741	4
14.244484	4.315884	9.280184	4.913629653	49.77	27.63183987	5	2.968232	283.6076149	-6.357923851	-10.7	1741	5
20.105944	6.920204	13.513074	8.413884125	2.46	31.71537909	6	0	283.6076149	-6.357923851	-9.9	1741	6
22.228503	10.096204	16.1623535	8.958080983	8.09	30.13346827	7	0	283.6076149	-6.357923851	-9.7	1741	7
23.454081	8.660652	16.0573665	10.94452523	4.25	25.99137746	8	0	283.6076149	-6.357923851	-10.3	1741	8
15.18587	4.87486	10.030365	5.338358914	47.65	17.62204505	9	1.85028	283.6076149	-6.357923851	-9.5	1741	9
15.558872	1.902124	8.730498	6.614346504	0.39	11.37117986	10	7.795752	283.6076149	-6.357923851	-11.4	1741	10
6.020678	-3.306516	1.357081	2.838784137	39.65	5.368168384	11	18.213032	283.6076149	-6.357923851	-13.3	1741	11
2.432754	-3.2557	-0.411473	1.533977231	114.44	2.464638709	12	18.1114	283.6076149	-6.357923851	-14.2	1741	12
1.082842	-7.079604	-2.998381	1.869230917	146.26	4.050959174	1	25.759208	283.692433	-6.362409004	-14.1	1742	1
4.848386	-3.268404	0.789991	2.375734791	30.37	7.57378919	2	18.136808	283.692433	-6.362409004	-14.2	1742	2
7.414995	-3.662228	1.8763835	3.50155715	34.19	14.77162246	3	18.924456	283.692433	-6.362409004	-14.8	1742	3
12.494927	0.580908	6.5379175	5.033099596	24.02	22.46721197	4	10.438184	283.692433	-6.362409004	-12.5	1742	4
14.244484	4.315884	9.280184	4.913629653	49.77	27.63183987	5	2.968232	283.692433	-6.362409004	-10.7	1742	5
20.105944	6.920204	13.513074	8.413884125	2.46	31.71537909	6	0	283.692433	-6.362409004	-9.9	1742	6
22.228503	10.096204	16.1623535	8.958080983	8.09	30.13346827	7	0	283.692433	-6.362409004	-9.7	1742	7
23.454081	8.660652	16.0573665	10.94452523	4.25	25.99137746	8	0	283.692433	-6.362409004	-10.3	1742	8
15.18587	4.87486	10.030365	5.338358914	47.65	17.62204505	9	1.85028	283.692433	-6.362409004	-9.5	1742	9
15.558872	1.902124	8.730498	6.614346504	0.39	11.37117986	10	7.795752	283.692433	-6.362409004	-11.4	1742	10
6.020678	-3.306516	1.357081	2.838784137	39.65	5.368168384	11	18.213032	283.692433	-6.362409004	-13.3	1742	11
2.432754	-3.2557	-0.411473	1.533977231	114.44	2.464638709	12	18.1114	283.692433	-6.362409004	-14.2	1742	12
1.082842	-7.079604	-2.998381	1.869230917	146.26	4.050959174	1	25.759208	283.7699425	-6.367100575	-14.1	1743	1
4.848386	-3.268404	0.789991	2.375734791	30.37	7.57378919	2	18.136808	283.7699425	-6.367100575	-14.2	1743	2
7.414995	-3.662228	1.8763835	3.50155715	34.19	14.77162246	3	18.924456	283.7699425	-6.367100575	-14.8	1743	3
12.494927	0.580908	6.5379175	5.033099596	24.02	22.46721197	4	10.438184	283.7699425	-6.367100575	-12.5	1743	4
14.244484	4.315884	9.280184	4.913629653	49.77	27.63183987	5	2.968232	283.7699425	-6.367100575	-10.7	1743	5
20.105944	6.920204	13.513074	8.413884125	2.46	31.71537909	6	0	283.7699425	-6.367100575	-9.9	1743	6
22.228503	10.096204	16.1623535	8.958080983	8.09	30.13346827	7	0	283.7699425	-6.367100575	-9.7	1743	7
23.454081	8.660652	16.0573665	10.94452523	4.25	25.99137746	8	0	283.7699425	-6.367100575	-10.3	1743	8
15.18587	4.87486	10.030365	5.338358914	47.65	17.62204505	9	1.85028	283.7699425	-6.367100575	-9.5	1743	9
15.558872	1.902124	8.730498	6.614346504	0.39	11.37117986	10	7.795752	283.7699425	-6.367100575	-11.4	1743	10
6.020678	-3.306516	1.357081	2.838784137	39.65	5.368168384	11	18.213032	283.7699425	-6.367100575	-13.3	1743	11
2.432754	-3.2557	-0.411473	1.533977231	114.44	2.464638709	12	18.1114	283.7699425	-6.367100575	-14.2	1743	12
1.082842	-7.079604	-2.998381	1.869230917	146.26	4.050959174	1	25.759208	283.8401437	-6.371998563	-14.1	1744	1
4.848386	-3.268404	0.789991	2.375734791	30.37	7.57378919	2	18.136808	283.8401437	-6.371998563	-14.2	1744	2
7.414995	-3.662228	1.8763835	3.50155715	34.19	14.77162246	3	18.924456	283.8401437	-6.371998563	-14.8	1744	3
12.494927	0.580908	6.5379175	5.033099596	24.02	22.46721197	4	10.438184	283.8401437	-6.371998563	-12.5	1744	4
14.244484	4.315884	9.280184	4.913629653	49.77	27.63183987	5	2.968232	283.8401437	-6.371998563	-10.7	1744	5
20.105944	6.920204	13.513074	8.413884125	2.46	31.71537909	6	0	283.8401437	-6.371998563	-9.9	1744	6
22.228503	10.096204	16.1623535	8.958080983	8.09	30.13346827	7	0	283.8401437	-6.371998563	-9.7	1744	7
23.454081	8.660652	16.0573665	10.94452523	4.25	25.99137746	8	0	283.8401437	-6.371998563	-10.3	1744	8
15.18587	4.87486	10.030365	5.338358914	47.65	17.62204505	9	1.85028	283.8401437	-6.371998563	-9.5	1744	9
15.558872	1.902124	8.730498	6.614346504	0.39	11.37117986	10	7.795752	283.8401437	-6.371998563	-11.4	1744	10
6.020678	-3.306516	1.357081	2.838784137	39.65	5.368168384	11	18.213032	283.8401437	-6.371998563	-13.3	1744	11
2.432754	-3.2557	-0.411473	1.533977231	114.44	2.464638709	12	18.1114	283.8401437	-6.371998563	-14.2	1744	12
1.082842	-7.079604	-2.998381	1.869230917	146.26	4.050959174	1	25.759208	283.9030364	-6.377102969	-14.1	1745	1
4.848386	-3.268404	0.789991	2.375734791	30.37	7.57378919	2	18.136808	283.9030364	-6.377102969	-14.2	1745	2
7.414995	-3.662228	1.8763835	3.50155715	34.19	14.77162246	3	18.924456	283.9030364	-6.377102969	-14.8	1745	3
12.494927	0.580908	6.5379175	5.033099596	24.02	22.46721197	4	10.438184	283.9030364	-6.377102969	-12.5	1745	4
14.244484	4.315884	9.280184	4.913629653	49.77	27.63183987	5	2.968232	283.9030364	-6.377102969	-10.7	1745	5
20.105944	6.920204	13.513074	8.413884125	2.46	31.71537909	6	0	283.9030364	-6.377102969	-9.9	1745	6
22.228503	10.096204	16.1623535	8.958080983	8.09	30.13346827	7	0	283.9030364	-6.377102969	-9.7	1745	7
23.454081	8.660652	16.0573665	10.94452523	4.25	25.99137746	8	0	283.9030364	-6.377102969	-10.3	1745	8
15.18587	4.87486	10.030365	5.338358914	47.65	17.62204505	9	1.85028	283.9030364	-6.377102969	-9.5	1745	9
15.558872	1.902124	8.730498	6.614346504	0.39	11.37117986	10	7.795752	283.9030364	-6.377102969	-11.4	1745	10
6.020678	-3.306516	1.357081	2.838784137	39.65	5.368168384	11	18.213032	283.9030364	-6.377102969	-13.3	1745	11
2.432754	-3.2557	-0.411473	1.533977231	114.44	2.464638709	12	18.1114	283.9030364	-6.377102969	-14.2	1745	12
1.082842	-7.079604	-2.998381	1.869230917	146.26	4.050959174	1	25.759208	283.9586207	-6.382413793	-14.1	1746	1
4.848386	-3.268404	0.789991	2.375734791	30.37	7.57378919	2	18.136808	283.9586207	-6.382413793	-14.2	1746	2
7.414995	-3.662228	1.8763835	3.50155715	34.19	14.77162246	3	18.924456	283.9586207	-6.382413793	-14.8	1746	3
12.494927	0.580908	6.5379175	5.033099596	24.02	22.46721197	4	10.438184	283.9586207	-6.382413793	-12.5	1746	4
14.244484	4.315884	9.280184	4.913629653	49.77	27.63183987	5	2.968232	283.9586207	-6.382413793	-10.7	1746	5
20.105944	6.920204	13.513074	8.413884125	2.46	31.71537909	6	0	283.9586207	-6.382413793	-9.9	1746	6
22.228503	10.096204	16.1623535	8.958080983	8.09	30.13346827	7	0	283.9586207	-6.382413793	-9.7	1746	7
23.454081	8.660652	16.0573665	10.94452523	4.25	25.99137746	8	0	283.9586207	-6.382413793	-10.3	1746	8
15.18587	4.87486	10.030365	5.338358914	47.65	17.62204505	9	1.85028	283.9586207	-6.382413793	-9.5	1746	9
15.558872	1.902124	8.730498	6.614346504	0.39	11.37117986	10	7.795752	283.9586207	-6.382413793	-11.4	1746	10
6.020678	-3.306516	1.357081	2.838784137	39.65	5.368168384	11	18.213032	283.9586207	-6.382413793	-13.3	1746	11
2.432754	-3.2557	-0.411473	1.533977231	114.44	2.464638709	12	18.1114	283.9586207	-6.382413793	-14.2	1746	12
1.082842	-7.079604	-2.998381	1.869230917	146.26	4.050959174	1	25.759208	284.0068966	-6.387931034	-14.1	1747	1
4.848386	-3.268404	0.789991	2.375734791	30.37	7.57378919	2	18.136808	284.0068966	-6.387931034	-14.2	1747	2
7.414995	-3.662228	1.8763835	3.50155715	34.19	14.77162246	3	18.924456	284.0068966	-6.387931034	-14.8	1747	3
12.494927	0.580908	6.5379175	5.033099596	24.02	22.46721197	4	10.438184	284.0068966	-6.387931034	-12.5	1747	4
14.244484	4.315884	9.280184	4.913629653	49.77	27.63183987	5	2.968232	284.0068966	-6.387931034	-10.7	1747	5
20.105944	6.920204	13.513074	8.413884125	2.46	31.71537909	6	0	284.0068966	-6.387931034	-9.9	1747	6
22.228503	10.096204	16.1623535	8.958080983	8.09	30.13346827	7	0	284.0068966	-6.387931034	-9.7	1747	7
23.454081	8.660652	16.0573665	10.94452523	4.25	25.99137746	8	0	284.0068966	-6.387931034	-10.3	1747	8
15.18587	4.87486	10.030365	5.338358914	47.65	17.62204505	9	1.85028	284.0068966	-6.387931034	-9.5	1747	9
15.558872	1.902124	8.730498	6.614346504	0.39	11.37117986	10	7.795752	284.0068966	-6.387931034	-11.4	1747	10
6.020678	-3.306516	1.357081	2.838784137	39.65	5.368168384	11	18.213032	284.0068966	-6.387931034	-13.3	1747	11
2.432754	-3.2557	-0.411473	1.533977231	114.44	2.464638709	12	18.1114	284.0068966	-6.387931034	-14.2	1747	12
1.082842	-7.079604	-2.998381	1.869230917	146.26	4.050959174	1	25.759208	284.0551724	-6.393448276	-14.1	1748	1
4.848386	-3.268404	0.789991	2.375734791	30.37	7.57378919	2	18.136808	284.0551724	-6.393448276	-14.2	1748	2
7.414995	-3.662228	1.8763835	3.50155715	34.19	14.77162246	3	18.924456	284.0551724	-6.393448276	-14.8	1748	3
12.494927	0.580908	6.5379175	5.033099596	24.02	22.46721197	4	10.438184	284.0551724	-6.393448276	-12.5	1748	4
14.244484	4.315884	9.280184	4.913629653	49.77	27.63183987	5	2.968232	284.0551724	-6.393448276	-10.7	1748	5
20.105944	6.920204	13.513074	8.413884125	2.46	31.71537909	6	0	284.0551724	-6.393448276	-9.9	1748	6
22.228503	10.096204	16.1623535	8.958080983	8.09	30.13346827	7	0	284.0551724	-6.393448276	-9.7	1748	7
23.454081	8.660652	16.0573665	10.94452523	4.25	25.99137746	8	0	284.0551724	-6.393448276	-10.3	1748	8
15.18587	4.87486	10.030365	5.338358914	47.65	17.62204505	9	1.85028	284.0551724	-6.393448276	-9.5	1748	9
15.558872	1.902124	8.730498	6.614346504	0.39	11.37117986	10	7.795752	284.0551724	-6.393448276	-11.4	1748	10
6.020678	-3.306516	1.357081	2.838784137	39.65	5.368168384	11	18.213032	284.0551724	-6.393448276	-13.3	1748	11
2.432754	-3.2557	-0.411473	1.533977231	114.44	2.464638709	12	18.1114	284.0551724	-6.393448276	-14.2	1748	12
1.082842	-7.079604	-2.998381	1.869230917	146.26	4.050959174	1	25.759208	284.1034483	-6.398965517	-14.1	1749	1
4.848386	-3.268404	0.789991	2.375734791	30.37	7.57378919	2	18.136808	284.1034483	-6.398965517	-14.2	1749	2
7.414995	-3.662228	1.8763835	3.50155715	34.19	14.77162246	3	18.924456	284.1034483	-6.398965517	-14.8	1749	3
12.494927	0.580908	6.5379175	5.033099596	24.02	22.46721197	4	10.438184	284.1034483	-6.398965517	-12.5	1749	4
14.244484	4.315884	9.280184	4.913629653	49.77	27.63183987	5	2.968232	284.1034483	-6.398965517	-10.7	1749	5
20.105944	6.920204	13.513074	8.413884125	2.46	31.71537909	6	0	284.1034483	-6.398965517	-9.9	1749	6
22.228503	10.096204	16.1623535	8.958080983	8.09	30.13346827	7	0	284.1034483	-6.398965517	-9.7	1749	7
23.454081	8.660652	16.0573665	10.94452523	4.25	25.99137746	8	0	284.1034483	-6.398965517	-10.3	1749	8
15.18587	4.87486	10.030365	5.338358914	47.65	17.62204505	9	1.85028	284.1034483	-6.398965517	-9.5	1749	9
15.558872	1.902124	8.730498	6.614346504	0.39	11.37117986	10	7.795752	284.1034483	-6.398965517	-11.4	1749	10
6.020678	-3.306516	1.357081	2.838784137	39.65	5.368168384	11	18.213032	284.1034483	-6.398965517	-13.3	1749	11
2.432754	-3.2557	-0.411473	1.533977231	114.44	2.464638709	12	18.1114	284.1034483	-6.398965517	-14.2	1749	12
1.082842	-7.079604	-2.998381	1.869230917	146.26	4.050959174	1	25.759208	284.1517241	-6.404482759	-14.1	1750	1
4.848386	-3.268404	0.789991	2.375734791	30.37	7.57378919	2	18.136808	284.1517241	-6.404482759	-14.2	1750	2
7.414995	-3.662228	1.8763835	3.50155715	34.19	14.77162246	3	18.924456	284.1517241	-6.404482759	-14.8	1750	3
12.494927	0.580908	6.5379175	5.033099596	24.02	22.46721197	4	10.438184	284.1517241	-6.404482759	-12.5	1750	4
14.244484	4.315884	9.280184	4.913629653	49.77	27.63183987	5	2.968232	284.1517241	-6.404482759	-10.7	1750	5
20.105944	6.920204	13.513074	8.413884125	2.46	31.71537909	6	0	284.1517241	-6.404482759	-9.9	1750	6
22.228503	10.096204	16.1623535	8.958080983	8.09	30.13346827	7	0	284.1517241	-6.404482759	-9.7	1750	7
23.454081	8.660652	16.0573665	10.94452523	4.25	25.99137746	8	0	284.1517241	-6.404482759	-10.3	1750	8
15.18587	4.87486	10.030365	5.338358914	47.65	17.62204505	9	1.85028	284.1517241	-6.404482759	-9.5	1750	9
15.558872	1.902124	8.730498	6.614346504	0.39	11.37117986	10	7.795752	284.1517241	-6.404482759	-11.4	1750	10
6.020678	-3.306516	1.357081	2.838784137	39.65	5.368168384	11	18.213032	284.1517241	-6.404482759	-13.3	1750	11
2.432754	-3.2557	-0.411473	1.533977231	114.44	2.464638709	12	18.1114	284.1517241	-6.404482759	-14.2	1750	12
1.082842	-7.079604	-2.998381	1.869230917	146.26	4.050959174	1	25.759208	284.2	-6.41	-14.1	1751	1
4.848386	-3.268404	0.789991	2.375734791	30.37	7.57378919	2	18.136808	284.2	-6.41	-14.2	1751	2
7.414995	-3.662228	1.8763835	3.50155715	34.19	14.77162246	3	18.924456	284.2	-6.41	-14.8	1751	3
12.494927	0.580908	6.5379175	5.033099596	24.02	22.46721197	4	10.438184	284.2	-6.41	-12.5	1751	4
14.244484	4.315884	9.280184	4.913629653	49.77	27.63183987	5	2.968232	284.2	-6.41	-10.7	1751	5
20.105944	6.920204	13.513074	8.413884125	2.46	31.71537909	6	0	284.2	-6.41	-9.9	1751	6
22.228503	10.096204	16.1623535	8.958080983	8.09	30.13346827	7	0	284.2	-6.41	-9.7	1751	7
23.454081	8.660652	16.0573665	10.94452523	4.25	25.99137746	8	0	284.2	-6.41	-10.3	1751	8
15.18587	4.87486	10.030365	5.338358914	47.65	17.62204505	9	1.85028	284.2	-6.41	-9.5	1751	9
15.558872	1.902124	8.730498	6.614346504	0.39	11.37117986	10	7.795752	284.2	-6.41	-11.4	1751	10
6.020678	-3.306516	1.357081	2.838784137	39.65	5.368168384	11	18.213032	284.2	-6.41	-13.3	1751	11
2.432754	-3.2557	-0.411473	1.533977231	114.44	2.464638709	12	18.1114	284.2	-6.41	-14.2	1751	12
1.082842	-7.079604	-2.998381	1.869230917	146.26	4.050959174	1	25.759208	284.2482759	-6.415517241	-14.1	1752	1
4.848386	-3.268404	0.789991	2.375734791	30.37	7.57378919	2	18.136808	284.2482759	-6.415517241	-14.2	1752	2
7.414995	-3.662228	1.8763835	3.50155715	34.19	14.77162246	3	18.924456	284.2482759	-6.415517241	-14.8	1752	3
12.494927	0.580908	6.5379175	5.033099596	24.02	22.46721197	4	10.438184	284.2482759	-6.415517241	-12.5	1752	4
14.244484	4.315884	9.280184	4.913629653	49.77	27.63183987	5	2.968232	284.2482759	-6.415517241	-10.7	1752	5
20.105944	6.920204	13.513074	8.413884125	2.46	31.71537909	6	0	284.2482759	-6.415517241	-9.9	1752	6
22.228503	10.096204	16.1623535	8.958080983	8.09	30.13346827	7	0	284.2482759	-6.415517241	-9.7	1752	7
23.454081	8.660652	16.0573665	10.94452523	4.25	25.99137746	8	0	284.2482759	-6.415517241	-10.3	1752	8
15.18587	4.87486	10.030365	5.338358914	47.65	17.62204505	9	1.85028	284.2482759	-6.415517241	-9.5	1752	9
15.558872	1.902124	8.730498	6.614346504	0.39	11.37117986	10	7.795752	284.2482759	-6.415517241	-11.4	1752	10
6.020678	-3.306516	1.357081	2.838784137	39.65	5.368168384	11	18.213032	284.2482759	-6.415517241	-13.3	1752	11
2.432754	-3.2557	-0.411473	1.533977231	114.44	2.464638709	12	18.1114	284.2482759	-6.415517241	-14.2	1752	12
1.082842	-7.079604	-2.998381	1.869230917	146.26	4.050959174	1	25.759208	284.2965517	-6.421034483	-14.1	1753	1
4.848386	-3.268404	0.789991	2.375734791	30.37	7.57378919	2	18.136808	284.2965517	-6.421034483	-14.2	1753	2
7.414995	-3.662228	1.8763835	3.50155715	34.19	14.77162246	3	18.924456	284.2965517	-6.421034483	-14.8	1753	3
12.494927	0.580908	6.5379175	5.033099596	24.02	22.46721197	4	10.438184	284.2965517	-6.421034483	-12.5	1753	4
14.244484	4.315884	9.280184	4.913629653	49.77	27.63183987	5	2.968232	284.2965517	-6.421034483	-10.7	1753	5
20.105944	6.920204	13.513074	8.413884125	2.46	31.71537909	6	0	284.2965517	-6.421034483	-9.9	1753	6
22.228503	10.096204	16.1623535	8.958080983	8.09	30.13346827	7	0	284.2965517	-6.421034483	-9.7	1753	7
23.454081	8.660652	16.0573665	10.94452523	4.25	25.99137746	8	0	284.2965517	-6.421034483	-10.3	1753	8
15.18587	4.87486	10.030365	5.338358914	47.65	17.62204505	9	1.85028	284.2965517	-6.421034483	-9.5	1753	9
15.558872	1.902124	8.730498	6.614346504	0.39	11.37117986	10	7.795752	284.2965517	-6.421034483	-11.4	1753	10
6.020678	-3.306516	1.357081	2.838784137	39.65	5.368168384	11	18.213032	284.2965517	-6.421034483	-13.3	1753	11
2.432754	-3.2557	-0.411473	1.533977231	114.44	2.464638709	12	18.1114	284.2965517	-6.421034483	-14.2	1753	12
1.082842	-7.079604	-2.998381	1.869230917	146.26	4.050959174	1	25.759208	284.3448276	-6.426551724	-14.1	1754	1
4.848386	-3.268404	0.789991	2.375734791	30.37	7.57378919	2	18.136808	284.3448276	-6.426551724	-14.2	1754	2
7.414995	-3.662228	1.8763835	3.50155715	34.19	14.77162246	3	18.924456	284.3448276	-6.426551724	-14.8	1754	3
12.494927	0.580908	6.5379175	5.033099596	24.02	22.46721197	4	10.438184	284.3448276	-6.426551724	-12.5	1754	4
14.244484	4.315884	9.280184	4.913629653	49.77	27.63183987	5	2.968232	284.3448276	-6.426551724	-10.7	1754	5
20.105944	6.920204	13.513074	8.413884125	2.46	31.71537909	6	0	284.3448276	-6.426551724	-9.9	1754	6
22.228503	10.096204	16.1623535	8.958080983	8.09	30.13346827	7	0	284.3448276	-6.426551724	-9.7	1754	7
23.454081	8.660652	16.0573665	10.94452523	4.25	25.99137746	8	0	284.3448276	-6.426551724	-10.3	1754	8
15.18587	4.87486	10.030365	5.338358914	47.65	17.62204505	9	1.85028	284.3448276	-6.426551724	-9.5	1754	9
15.558872	1.902124	8.730498	6.614346504	0.39	11.37117986	10	7.795752	284.3448276	-6.426551724	-11.4	1754	10
6.020678	-3.306516	1.357081	2.838784137	39.65	5.368168384	11	18.213032	284.3448276	-6.426551724	-13.3	1754	11
2.432754	-3.2557	-0.411473	1.533977231	114.44	2.464638709	12	18.1114	284.3448276	-6.426551724	-14.2	1754	12
1.082842	-7.079604	-2.998381	1.869230917	146.26	4.050959174	1	25.759208	284.3931034	-6.432068966	-14.1	1755	1
4.848386	-3.268404	0.789991	2.375734791	30.37	7.57378919	2	18.136808	284.3931034	-6.432068966	-14.2	1755	2
7.414995	-3.662228	1.8763835	3.50155715	34.19	14.77162246	3	18.924456	284.3931034	-6.432068966	-14.8	1755	3
12.494927	0.580908	6.5379175	5.033099596	24.02	22.46721197	4	10.438184	284.3931034	-6.432068966	-12.5	1755	4
14.244484	4.315884	9.280184	4.913629653	49.77	27.63183987	5	2.968232	284.3931034	-6.432068966	-10.7	1755	5
20.105944	6.920204	13.513074	8.413884125	2.46	31.71537909	6	0	284.3931034	-6.432068966	-9.9	1755	6
22.228503	10.096204	16.1623535	8.958080983	8.09	30.13346827	7	0	284.3931034	-6.432068966	-9.7	1755	7
23.454081	8.660652	16.0573665	10.94452523	4.25	25.99137746	8	0	284.3931034	-6.432068966	-10.3	1755	8
15.18587	4.87486	10.030365	5.338358914	47.65	17.62204505	9	1.85028	284.3931034	-6.432068966	-9.5	1755	9
15.558872	1.902124	8.730498	6.614346504	0.39	11.37117986	10	7.795752	284.3931034	-6.432068966	-11.4	1755	10
6.020678	-3.306516	1.357081	2.838784137	39.65	5.368168384	11	18.213032	284.3931034	-6.432068966	-13.3	1755	11
2.432754	-3.2557	-0.411473	1.533977231	114.44	2.464638709	12	18.1114	284.3931034	-6.432068966	-14.2	1755	12
1.082842	-7.079604	-2.998381	1.869230917	146.26	4.050959174	1	25.759208	284.4413793	-6.437586207	-14.1	1756	1
4.848386	-3.268404	0.789991	2.375734791	30.37	7.57378919	2	18.136808	284.4413793	-6.437586207	-14.2	1756	2
7.414995	-3.662228	1.8763835	3.50155715	34.19	14.77162246	3	18.924456	284.4413793	-6.437586207	-14.8	1756	3
12.494927	0.580908	6.5379175	5.033099596	24.02	22.46721197	4	10.438184	284.4413793	-6.437586207	-12.5	1756	4
14.244484	4.315884	9.280184	4.913629653	49.77	27.63183987	5	2.968232	284.4413793	-6.437586207	-10.7	1756	5
20.105944	6.920204	13.513074	8.413884125	2.46	31.71537909	6	0	284.4413793	-6.437586207	-9.9	1756	6
22.228503	10.096204	16.1623535	8.958080983	8.09	30.13346827	7	0	284.4413793	-6.437586207	-9.7	1756	7
23.454081	8.660652	16.0573665	10.94452523	4.25	25.99137746	8	0	284.4413793	-6.437586207	-10.3	1756	8
15.18587	4.87486	10.030365	5.338358914	47.65	17.62204505	9	1.85028	284.4413793	-6.437586207	-9.5	1756	9
15.558872	1.902124	8.730498	6.614346504	0.39	11.37117986	10	7.795752	284.4413793	-6.437586207	-11.4	1756	10
6.020678	-3.306516	1.357081	2.838784137	39.65	5.368168384	11	18.213032	284.4413793	-6.437586207	-13.3	1756	11
2.432754	-3.2557	-0.411473	1.533977231	114.44	2.464638709	12	18.1114	284.4413793	-6.437586207	-14.2	1756	12
1.082842	-7.079604	-2.998381	1.869230917	146.26	4.050959174	1	25.759208	284.4829557	-6.442899015	-14.1	1757	1
4.848386	-3.268404	0.789991	2.375734791	30.37	7.57378919	2	18.136808	284.4829557	-6.442899015	-14.2	1757	2
7.414995	-3.662228	1.8763835	3.50155715	34.19	14.77162246	3	18.924456	284.4829557	-6.442899015	-14.8	1757	3
12.494927	0.580908	6.5379175	5.033099596	24.02	22.46721197	4	10.438184	284.4829557	-6.442899015	-12.5	1757	4
14.244484	4.315884	9.280184	4.913629653	49.77	27.63183987	5	2.968232	284.4829557	-6.442899015	-10.7	1757	5
20.105944	6.920204	13.513074	8.413884125	2.46	31.71537909	6	0	284.4829557	-6.442899015	-9.9	1757	6
22.228503	10.096204	16.1623535	8.958080983	8.09	30.13346827	7	0	284.4829557	-6.442899015	-9.7	1757	7
23.454081	8.660652	16.0573665	10.94452523	4.25	25.99137746	8	0	284.4829557	-6.442899015	-10.3	1757	8
15.18587	4.87486	10.030365	5.338358914	47.65	17.62204505	9	1.85028	284.4829557	-6.442899015	-9.5	1757	9
15.558872	1.902124	8.730498	6.614346504	0.39	11.37117986	10	7.795752	284.4829557	-6.442899015	-11.4	1757	10
6.020678	-3.306516	1.357081	2.838784137	39.65	5.368168384	11	18.213032	284.4829557	-6.442899015	-13.3	1757	11
2.432754	-3.2557	-0.411473	1.533977231	114.44	2.464638709	12	18.1114	284.4829557	-6.442899015	-14.2	1757	12
1.082842	-7.079604	-2.998381	1.869230917	146.26	4.050959174	1	25.759208	284.5178325	-6.448007389	-14.1	1758	1
4.848386	-3.268404	0.789991	2.375734791	30.37	7.57378919	2	18.136808	284.5178325	-6.448007389	-14.2	1758	2
7.414995	-3.662228	1.8763835	3.50155715	34.19	14.77162246	3	18.924456	284.5178325	-6.448007389	-14.8	1758	3
12.494927	0.580908	6.5379175	5.033099596	24.02	22.46721197	4	10.438184	284.5178325	-6.448007389	-12.5	1758	4
14.244484	4.315884	9.280184	4.913629653	49.77	27.63183987	5	2.968232	284.5178325	-6.448007389	-10.7	1758	5
20.105944	6.920204	13.513074	8.413884125	2.46	31.71537909	6	0	284.5178325	-6.448007389	-9.9	1758	6
22.228503	10.096204	16.1623535	8.958080983	8.09	30.13346827	7	0	284.5178325	-6.448007389	-9.7	1758	7
23.454081	8.660652	16.0573665	10.94452523	4.25	25.99137746	8	0	284.5178325	-6.448007389	-10.3	1758	8
15.18587	4.87486	10.030365	5.338358914	47.65	17.62204505	9	1.85028	284.5178325	-6.448007389	-9.5	1758	9
15.558872	1.902124	8.730498	6.614346504	0.39	11.37117986	10	7.795752	284.5178325	-6.448007389	-11.4	1758	10
6.020678	-3.306516	1.357081	2.838784137	39.65	5.368168384	11	18.213032	284.5178325	-6.448007389	-13.3	1758	11
2.432754	-3.2557	-0.411473	1.533977231	114.44	2.464638709	12	18.1114	284.5178325	-6.448007389	-14.2	1758	12
1.082842	-7.079604	-2.998381	1.869230917	146.26	4.050959174	1	25.759208	284.5460099	-6.45291133	-14.1	1759	1
4.848386	-3.268404	0.789991	2.375734791	30.37	7.57378919	2	18.136808	284.5460099	-6.45291133	-14.2	1759	2
7.414995	-3.662228	1.8763835	3.50155715	34.19	14.77162246	3	18.924456	284.5460099	-6.45291133	-14.8	1759	3
12.494927	0.580908	6.5379175	5.033099596	24.02	22.46721197	4	10.438184	284.5460099	-6.45291133	-12.5	1759	4
14.244484	4.315884	9.280184	4.913629653	49.77	27.63183987	5	2.968232	284.5460099	-6.45291133	-10.7	1759	5
20.105944	6.920204	13.513074	8.413884125	2.46	31.71537909	6	0	284.5460099	-6.45291133	-9.9	1759	6
22.228503	10.096204	16.1623535	8.958080983	8.09	30.13346827	7	0	284.5460099	-6.45291133	-9.7	1759	7
23.454081	8.660652	16.0573665	10.94452523	4.25	25.99137746	8	0	284.5460099	-6.45291133	-10.3	1759	8
15.18587	4.87486	10.030365	5.338358914	47.65	17.62204505	9	1.85028	284.5460099	-6.45291133	-9.5	1759	9
15.558872	1.902124	8.730498	6.614346504	0.39	11.37117986	10	7.795752	284.5460099	-6.45291133	-11.4	1759	10
6.020678	-3.306516	1.357081	2.838784137	39.65	5.368168384	11	18.213032	284.5460099	-6.45291133	-13.3	1759	11
2.432754	-3.2557	-0.411473	1.533977231	114.44	2.464638709	12	18.1114	284.5460099	-6.45291133	-14.2	1759	12
1.082842	-7.079604	-2.998381	1.869230917	146.26	4.050959174	1	25.759208	284.5674877	-6.457610837	-14.1	1760	1
4.848386	-3.268404	0.789991	2.375734791	30.37	7.57378919	2	18.136808	284.5674877	-6.457610837	-14.2	1760	2
7.414995	-3.662228	1.8763835	3.50155715	34.19	14.77162246	3	18.924456	284.5674877	-6.457610837	-14.8	1760	3
12.494927	0.580908	6.5379175	5.033099596	24.02	22.46721197	4	10.438184	284.5674877	-6.457610837	-12.5	1760	4
14.244484	4.315884	9.280184	4.913629653	49.77	27.63183987	5	2.968232	284.5674877	-6.457610837	-10.7	1760	5
20.105944	6.920204	13.513074	8.413884125	2.46	31.71537909	6	0	284.5674877	-6.457610837	-9.9	1760	6
22.228503	10.096204	16.1623535	8.958080983	8.09	30.13346827	7	0	284.5674877	-6.457610837	-9.7	1760	7
23.454081	8.660652	16.0573665	10.94452523	4.25	25.99137746	8	0	284.5674877	-6.457610837	-10.3	1760	8
15.18587	4.87486	10.030365	5.338358914	47.65	17.62204505	9	1.85028	284.5674877	-6.457610837	-9.5	1760	9
15.558872	1.902124	8.730498	6.614346504	0.39	11.37117986	10	7.795752	284.5674877	-6.457610837	-11.4	1760	10
6.020678	-3.306516	1.357081	2.838784137	39.65	5.368168384	11	18.213032	284.5674877	-6.457610837	-13.3	1760	11
2.432754	-3.2557	-0.411473	1.533977231	114.44	2.464638709	12	18.1114	284.5674877	-6.457610837	-14.2	1760	12
1.082842	-7.079604	-2.998381	1.869230917	146.26	4.050959174	1	25.759208	284.582266	-6.462105911	-14.1	1761	1
4.848386	-3.268404	0.789991	2.375734791	30.37	7.57378919	2	18.136808	284.582266	-6.462105911	-14.2	1761	2
7.414995	-3.662228	1.8763835	3.50155715	34.19	14.77162246	3	18.924456	284.582266	-6.462105911	-14.8	1761	3
12.494927	0.580908	6.5379175	5.033099596	24.02	22.46721197	4	10.438184	284.582266	-6.462105911	-12.5	1761	4
14.244484	4.315884	9.280184	4.913629653	49.77	27.63183987	5	2.968232	284.582266	-6.462105911	-10.7	1761	5
20.105944	6.920204	13.513074	8.413884125	2.46	31.71537909	6	0	284.582266	-6.462105911	-9.9	1761	6
22.228503	10.096204	16.1623535	8.958080983	8.09	30.13346827	7	0	284.582266	-6.462105911	-9.7	1761	7
23.454081	8.660652	16.0573665	10.94452523	4.25	25.99137746	8	0	284.582266	-6.462105911	-10.3	1761	8
15.18587	4.87486	10.030365	5.338358914	47.65	17.62204505	9	1.85028	284.582266	-6.462105911	-9.5	1761	9
15.558872	1.902124	8.730498	6.614346504	0.39	11.37117986	10	7.795752	284.582266	-6.462105911	-11.4	1761	10
6.020678	-3.306516	1.357081	2.838784137	39.65	5.368168384	11	18.213032	284.582266	-6.462105911	-13.3	1761	11
2.432754	-3.2557	-0.411473	1.533977231	114.44	2.464638709	12	18.1114	284.582266	-6.462105911	-14.2	1761	12
1.082842	-7.079604	-2.998381	1.869230917	146.26	4.050959174	1	25.759208	284.5903448	-6.466396552	-14.1	1762	1
4.848386	-3.268404	0.789991	2.375734791	30.37	7.57378919	2	18.136808	284.5903448	-6.466396552	-14.2	1762	2
7.414995	-3.662228	1.8763835	3.50155715	34.19	14.77162246	3	18.924456	284.5903448	-6.466396552	-14.8	1762	3
12.494927	0.580908	6.5379175	5.033099596	24.02	22.46721197	4	10.438184	284.5903448	-6.466396552	-12.5	1762	4
14.244484	4.315884	9.280184	4.913629653	49.77	27.63183987	5	2.968232	284.5903448	-6.466396552	-10.7	1762	5
20.105944	6.920204	13.513074	8.413884125	2.46	31.71537909	6	0	284.5903448	-6.466396552	-9.9	1762	6
22.228503	10.096204	16.1623535	8.958080983	8.09	30.13346827	7	0	284.5903448	-6.466396552	-9.7	1762	7
23.454081	8.660652	16.0573665	10.94452523	4.25	25.99137746	8	0	284.5903448	-6.466396552	-10.3	1762	8
15.18587	4.87486	10.030365	5.338358914	47.65	17.62204505	9	1.85028	284.5903448	-6.466396552	-9.5	1762	9
15.558872	1.902124	8.730498	6.614346504	0.39	11.37117986	10	7.795752	284.5903448	-6.466396552	-11.4	1762	10
6.020678	-3.306516	1.357081	2.838784137	39.65	5.368168384	11	18.213032	284.5903448	-6.466396552	-13.3	1762	11
2.432754	-3.2557	-0.411473	1.533977231	114.44	2.464638709	12	18.1114	284.5903448	-6.466396552	-14.2	1762	12
1.082842	-7.079604	-2.998381	1.869230917	146.26	4.050959174	1	25.759208	284.5917241	-6.470482759	-14.1	1763	1
4.848386	-3.268404	0.789991	2.375734791	30.37	7.57378919	2	18.136808	284.5917241	-6.470482759	-14.2	1763	2
7.414995	-3.662228	1.8763835	3.50155715	34.19	14.77162246	3	18.924456	284.5917241	-6.470482759	-14.8	1763	3
12.494927	0.580908	6.5379175	5.033099596	24.02	22.46721197	4	10.438184	284.5917241	-6.470482759	-12.5	1763	4
14.244484	4.315884	9.280184	4.913629653	49.77	27.63183987	5	2.968232	284.5917241	-6.470482759	-10.7	1763	5
20.105944	6.920204	13.513074	8.413884125	2.46	31.71537909	6	0	284.5917241	-6.470482759	-9.9	1763	6
22.228503	10.096204	16.1623535	8.958080983	8.09	30.13346827	7	0	284.5917241	-6.470482759	-9.7	1763	7
23.454081	8.660652	16.0573665	10.94452523	4.25	25.99137746	8	0	284.5917241	-6.470482759	-10.3	1763	8
15.18587	4.87486	10.030365	5.338358914	47.65	17.62204505	9	1.85028	284.5917241	-6.470482759	-9.5	1763	9
15.558872	1.902124	8.730498	6.614346504	0.39	11.37117986	10	7.795752	284.5917241	-6.470482759	-11.4	1763	10
6.020678	-3.306516	1.357081	2.838784137	39.65	5.368168384	11	18.213032	284.5917241	-6.470482759	-13.3	1763	11
2.432754	-3.2557	-0.411473	1.533977231	114.44	2.464638709	12	18.1114	284.5917241	-6.470482759	-14.2	1763	12
1.082842	-7.079604	-2.998381	1.869230917	146.26	4.050959174	1	25.759208	284.5813147	-6.474230603	-14.1	1764	1
4.848386	-3.268404	0.789991	2.375734791	30.37	7.57378919	2	18.136808	284.5813147	-6.474230603	-14.2	1764	2
7.414995	-3.662228	1.8763835	3.50155715	34.19	14.77162246	3	18.924456	284.5813147	-6.474230603	-14.8	1764	3
12.494927	0.580908	6.5379175	5.033099596	24.02	22.46721197	4	10.438184	284.5813147	-6.474230603	-12.5	1764	4
14.244484	4.315884	9.280184	4.913629653	49.77	27.63183987	5	2.968232	284.5813147	-6.474230603	-10.7	1764	5
20.105944	6.920204	13.513074	8.413884125	2.46	31.71537909	6	0	284.5813147	-6.474230603	-9.9	1764	6
22.228503	10.096204	16.1623535	8.958080983	8.09	30.13346827	7	0	284.5813147	-6.474230603	-9.7	1764	7
23.454081	8.660652	16.0573665	10.94452523	4.25	25.99137746	8	0	284.5813147	-6.474230603	-10.3	1764	8
15.18587	4.87486	10.030365	5.338358914	47.65	17.62204505	9	1.85028	284.5813147	-6.474230603	-9.5	1764	9
15.558872	1.902124	8.730498	6.614346504	0.39	11.37117986	10	7.795752	284.5813147	-6.474230603	-11.4	1764	10
6.020678	-3.306516	1.357081	2.838784137	39.65	5.368168384	11	18.213032	284.5813147	-6.474230603	-13.3	1764	11
2.432754	-3.2557	-0.411473	1.533977231	114.44	2.464638709	12	18.1114	284.5813147	-6.474230603	-14.2	1764	12
1.082842	-7.079604	-2.998381	1.869230917	146.26	4.050959174	1	25.759208	284.5591164	-6.477640086	-14.1	1765	1
4.848386	-3.268404	0.789991	2.375734791	30.37	7.57378919	2	18.136808	284.5591164	-6.477640086	-14.2	1765	2
7.414995	-3.662228	1.8763835	3.50155715	34.19	14.77162246	3	18.924456	284.5591164	-6.477640086	-14.8	1765	3
12.494927	0.580908	6.5379175	5.033099596	24.02	22.46721197	4	10.438184	284.5591164	-6.477640086	-12.5	1765	4
14.244484	4.315884	9.280184	4.913629653	49.77	27.63183987	5	2.968232	284.5591164	-6.477640086	-10.7	1765	5
20.105944	6.920204	13.513074	8.413884125	2.46	31.71537909	6	0	284.5591164	-6.477640086	-9.9	1765	6
22.228503	10.096204	16.1623535	8.958080983	8.09	30.13346827	7	0	284.5591164	-6.477640086	-9.7	1765	7
23.454081	8.660652	16.0573665	10.94452523	4.25	25.99137746	8	0	284.5591164	-6.477640086	-10.3	1765	8
15.18587	4.87486	10.030365	5.338358914	47.65	17.62204505	9	1.85028	284.5591164	-6.477640086	-9.5	1765	9
15.558872	1.902124	8.730498	6.614346504	0.39	11.37117986	10	7.795752	284.5591164	-6.477640086	-11.4	1765	10
6.020678	-3.306516	1.357081	2.838784137	39.65	5.368168384	11	18.213032	284.5591164	-6.477640086	-13.3	1765	11
2.432754	-3.2557	-0.411473	1.533977231	114.44	2.464638709	12	18.1114	284.5591164	-6.477640086	-14.2	1765	12
1.082842	-7.079604	-2.998381	1.869230917	146.26	4.050959174	1	25.759208	284.5251293	-6.480711207	-14.1	1766	1
4.848386	-3.268404	0.789991	2.375734791	30.37	7.57378919	2	18.136808	284.5251293	-6.480711207	-14.2	1766	2
7.414995	-3.662228	1.8763835	3.50155715	34.19	14.77162246	3	18.924456	284.5251293	-6.480711207	-14.8	1766	3
12.494927	0.580908	6.5379175	5.033099596	24.02	22.46721197	4	10.438184	284.5251293	-6.480711207	-12.5	1766	4
14.244484	4.315884	9.280184	4.913629653	49.77	27.63183987	5	2.968232	284.5251293	-6.480711207	-10.7	1766	5
20.105944	6.920204	13.513074	8.413884125	2.46	31.71537909	6	0	284.5251293	-6.480711207	-9.9	1766	6
22.228503	10.096204	16.1623535	8.958080983	8.09	30.13346827	7	0	284.5251293	-6.480711207	-9.7	1766	7
23.454081	8.660652	16.0573665	10.94452523	4.25	25.99137746	8	0	284.5251293	-6.480711207	-10.3	1766	8
15.18587	4.87486	10.030365	5.338358914	47.65	17.62204505	9	1.85028	284.5251293	-6.480711207	-9.5	1766	9
15.558872	1.902124	8.730498	6.614346504	0.39	11.37117986	10	7.795752	284.5251293	-6.480711207	-11.4	1766	10
6.020678	-3.306516	1.357081	2.838784137	39.65	5.368168384	11	18.213032	284.5251293	-6.480711207	-13.3	1766	11
2.432754	-3.2557	-0.411473	1.533977231	114.44	2.464638709	12	18.1114	284.5251293	-6.480711207	-14.2	1766	12
1.082842	-7.079604	-2.998381	1.869230917	146.26	4.050959174	1	25.759208	284.4793534	-6.483443966	-14.1	1767	1
4.848386	-3.268404	0.789991	2.375734791	30.37	7.57378919	2	18.136808	284.4793534	-6.483443966	-14.2	1767	2
7.414995	-3.662228	1.8763835	3.50155715	34.19	14.77162246	3	18.924456	284.4793534	-6.483443966	-14.8	1767	3
12.494927	0.580908	6.5379175	5.033099596	24.02	22.46721197	4	10.438184	284.4793534	-6.483443966	-12.5	1767	4
14.244484	4.315884	9.280184	4.913629653	49.77	27.63183987	5	2.968232	284.4793534	-6.483443966	-10.7	1767	5
20.105944	6.920204	13.513074	8.413884125	2.46	31.71537909	6	0	284.4793534	-6.483443966	-9.9	1767	6
22.228503	10.096204	16.1623535	8.958080983	8.09	30.13346827	7	0	284.4793534	-6.483443966	-9.7	1767	7
23.454081	8.660652	16.0573665	10.94452523	4.25	25.99137746	8	0	284.4793534	-6.483443966	-10.3	1767	8
15.18587	4.87486	10.030365	5.338358914	47.65	17.62204505	9	1.85028	284.4793534	-6.483443966	-9.5	1767	9
15.558872	1.902124	8.730498	6.614346504	0.39	11.37117986	10	7.795752	284.4793534	-6.483443966	-11.4	1767	10
6.020678	-3.306516	1.357081	2.838784137	39.65	5.368168384	11	18.213032	284.4793534	-6.483443966	-13.3	1767	11
2.432754	-3.2557	-0.411473	1.533977231	114.44	2.464638709	12	18.1114	284.4793534	-6.483443966	-14.2	1767	12
1.082842	-7.079604	-2.998381	1.869230917	146.26	4.050959174	1	25.759208	284.4217888	-6.485838362	-14.1	1768	1
4.848386	-3.268404	0.789991	2.375734791	30.37	7.57378919	2	18.136808	284.4217888	-6.485838362	-14.2	1768	2
7.414995	-3.662228	1.8763835	3.50155715	34.19	14.77162246	3	18.924456	284.4217888	-6.485838362	-14.8	1768	3
12.494927	0.580908	6.5379175	5.033099596	24.02	22.46721197	4	10.438184	284.4217888	-6.485838362	-12.5	1768	4
14.244484	4.315884	9.280184	4.913629653	49.77	27.63183987	5	2.968232	284.4217888	-6.485838362	-10.7	1768	5
20.105944	6.920204	13.513074	8.413884125	2.46	31.71537909	6	0	284.4217888	-6.485838362	-9.9	1768	6
22.228503	10.096204	16.1623535	8.958080983	8.09	30.13346827	7	0	284.4217888	-6.485838362	-9.7	1768	7
23.454081	8.660652	16.0573665	10.94452523	4.25	25.99137746	8	0	284.4217888	-6.485838362	-10.3	1768	8
15.18587	4.87486	10.030365	5.338358914	47.65	17.62204505	9	1.85028	284.4217888	-6.485838362	-9.5	1768	9
15.558872	1.902124	8.730498	6.614346504	0.39	11.37117986	10	7.795752	284.4217888	-6.485838362	-11.4	1768	10
6.020678	-3.306516	1.357081	2.838784137	39.65	5.368168384	11	18.213032	284.4217888	-6.485838362	-13.3	1768	11
2.432754	-3.2557	-0.411473	1.533977231	114.44	2.464638709	12	18.1114	284.4217888	-6.485838362	-14.2	1768	12
1.082842	-7.079604	-2.998381	1.869230917	146.26	4.050959174	1	25.759208	284.3524353	-6.487894397	-14.1	1769	1
4.848386	-3.268404	0.789991	2.375734791	30.37	7.57378919	2	18.136808	284.3524353	-6.487894397	-14.2	1769	2
7.414995	-3.662228	1.8763835	3.50155715	34.19	14.77162246	3	18.924456	284.3524353	-6.487894397	-14.8	1769	3
12.494927	0.580908	6.5379175	5.033099596	24.02	22.46721197	4	10.438184	284.3524353	-6.487894397	-12.5	1769	4
14.244484	4.315884	9.280184	4.913629653	49.77	27.63183987	5	2.968232	284.3524353	-6.487894397	-10.7	1769	5
20.105944	6.920204	13.513074	8.413884125	2.46	31.71537909	6	0	284.3524353	-6.487894397	-9.9	1769	6
22.228503	10.096204	16.1623535	8.958080983	8.09	30.13346827	7	0	284.3524353	-6.487894397	-9.7	1769	7
23.454081	8.660652	16.0573665	10.94452523	4.25	25.99137746	8	0	284.3524353	-6.487894397	-10.3	1769	8
15.18587	4.87486	10.030365	5.338358914	47.65	17.62204505	9	1.85028	284.3524353	-6.487894397	-9.5	1769	9
15.558872	1.902124	8.730498	6.614346504	0.39	11.37117986	10	7.795752	284.3524353	-6.487894397	-11.4	1769	10
6.020678	-3.306516	1.357081	2.838784137	39.65	5.368168384	11	18.213032	284.3524353	-6.487894397	-13.3	1769	11
2.432754	-3.2557	-0.411473	1.533977231	114.44	2.464638709	12	18.1114	284.3524353	-6.487894397	-14.2	1769	12
1.082842	-7.079604	-2.998381	1.869230917	146.26	4.050959174	1	25.759208	284.2712931	-6.489612069	-14.1	1770	1
4.848386	-3.268404	0.789991	2.375734791	30.37	7.57378919	2	18.136808	284.2712931	-6.489612069	-14.2	1770	2
7.414995	-3.662228	1.8763835	3.50155715	34.19	14.77162246	3	18.924456	284.2712931	-6.489612069	-14.8	1770	3
12.494927	0.580908	6.5379175	5.033099596	24.02	22.46721197	4	10.438184	284.2712931	-6.489612069	-12.5	1770	4
14.244484	4.315884	9.280184	4.913629653	49.77	27.63183987	5	2.968232	284.2712931	-6.489612069	-10.7	1770	5
20.105944	6.920204	13.513074	8.413884125	2.46	31.71537909	6	0	284.2712931	-6.489612069	-9.9	1770	6
22.228503	10.096204	16.1623535	8.958080983	8.09	30.13346827	7	0	284.2712931	-6.489612069	-9.7	1770	7
23.454081	8.660652	16.0573665	10.94452523	4.25	25.99137746	8	0	284.2712931	-6.489612069	-10.3	1770	8
15.18587	4.87486	10.030365	5.338358914	47.65	17.62204505	9	1.85028	284.2712931	-6.489612069	-9.5	1770	9
15.558872	1.902124	8.730498	6.614346504	0.39	11.37117986	10	7.795752	284.2712931	-6.489612069	-11.4	1770	10
6.020678	-3.306516	1.357081	2.838784137	39.65	5.368168384	11	18.213032	284.2712931	-6.489612069	-13.3	1770	11
2.432754	-3.2557	-0.411473	1.533977231	114.44	2.464638709	12	18.1114	284.2712931	-6.489612069	-14.2	1770	12
1.082842	-7.079604	-2.998381	1.869230917	146.26	4.050959174	1	25.759208	284.1783621	-6.490991379	-14.1	1771	1
4.848386	-3.268404	0.789991	2.375734791	30.37	7.57378919	2	18.136808	284.1783621	-6.490991379	-14.2	1771	2
7.414995	-3.662228	1.8763835	3.50155715	34.19	14.77162246	3	18.924456	284.1783621	-6.490991379	-14.8	1771	3
12.494927	0.580908	6.5379175	5.033099596	24.02	22.46721197	4	10.438184	284.1783621	-6.490991379	-12.5	1771	4
14.244484	4.315884	9.280184	4.913629653	49.77	27.63183987	5	2.968232	284.1783621	-6.490991379	-10.7	1771	5
20.105944	6.920204	13.513074	8.413884125	2.46	31.71537909	6	0	284.1783621	-6.490991379	-9.9	1771	6
22.228503	10.096204	16.1623535	8.958080983	8.09	30.13346827	7	0	284.1783621	-6.490991379	-9.7	1771	7
23.454081	8.660652	16.0573665	10.94452523	4.25	25.99137746	8	0	284.1783621	-6.490991379	-10.3	1771	8
15.18587	4.87486	10.030365	5.338358914	47.65	17.62204505	9	1.85028	284.1783621	-6.490991379	-9.5	1771	9
15.558872	1.902124	8.730498	6.614346504	0.39	11.37117986	10	7.795752	284.1783621	-6.490991379	-11.4	1771	10
6.020678	-3.306516	1.357081	2.838784137	39.65	5.368168384	11	18.213032	284.1783621	-6.490991379	-13.3	1771	11
2.432754	-3.2557	-0.411473	1.533977231	114.44	2.464638709	12	18.1114	284.1783621	-6.490991379	-14.2	1771	12
1.082842	-7.079604	-2.998381	1.869230917	146.26	4.050959174	1	25.759208	284.1140172	-6.491194828	-14.1	1772	1
4.848386	-3.268404	0.789991	2.375734791	30.37	7.57378919	2	18.136808	284.1140172	-6.491194828	-14.2	1772	2
7.414995	-3.662228	1.8763835	3.50155715	34.19	14.77162246	3	18.924456	284.1140172	-6.491194828	-14.8	1772	3
12.494927	0.580908	6.5379175	5.033099596	24.02	22.46721197	4	10.438184	284.1140172	-6.491194828	-12.5	1772	4
14.244484	4.315884	9.280184	4.913629653	49.77	27.63183987	5	2.968232	284.1140172	-6.491194828	-10.7	1772	5
20.105944	6.920204	13.513074	8.413884125	2.46	31.71537909	6	0	284.1140172	-6.491194828	-9.9	1772	6
22.228503	10.096204	16.1623535	8.958080983	8.09	30.13346827	7	0	284.1140172	-6.491194828	-9.7	1772	7
23.454081	8.660652	16.0573665	10.94452523	4.25	25.99137746	8	0	284.1140172	-6.491194828	-10.3	1772	8
15.18587	4.87486	10.030365	5.338358914	47.65	17.62204505	9	1.85028	284.1140172	-6.491194828	-9.5	1772	9
15.558872	1.902124	8.730498	6.614346504	0.39	11.37117986	10	7.795752	284.1140172	-6.491194828	-11.4	1772	10
6.020678	-3.306516	1.357081	2.838784137	39.65	5.368168384	11	18.213032	284.1140172	-6.491194828	-13.3	1772	11
2.432754	-3.2557	-0.411473	1.533977231	114.44	2.464638709	12	18.1114	284.1140172	-6.491194828	-14.2	1772	12
1.082842	-7.079604	-2.998381	1.869230917	146.26	4.050959174	1	25.759208	284.0782586	-6.490222414	-14.1	1773	1
4.848386	-3.268404	0.789991	2.375734791	30.37	7.57378919	2	18.136808	284.0782586	-6.490222414	-14.2	1773	2
7.414995	-3.662228	1.8763835	3.50155715	34.19	14.77162246	3	18.924456	284.0782586	-6.490222414	-14.8	1773	3
12.494927	0.580908	6.5379175	5.033099596	24.02	22.46721197	4	10.438184	284.0782586	-6.490222414	-12.5	1773	4
14.244484	4.315884	9.280184	4.913629653	49.77	27.63183987	5	2.968232	284.0782586	-6.490222414	-10.7	1773	5
20.105944	6.920204	13.513074	8.413884125	2.46	31.71537909	6	0	284.0782586	-6.490222414	-9.9	1773	6
22.228503	10.096204	16.1623535	8.958080983	8.09	30.13346827	7	0	284.0782586	-6.490222414	-9.7	1773	7
23.454081	8.660652	16.0573665	10.94452523	4.25	25.99137746	8	0	284.0782586	-6.490222414	-10.3	1773	8
15.18587	4.87486	10.030365	5.338358914	47.65	17.62204505	9	1.85028	284.0782586	-6.490222414	-9.5	1773	9
15.558872	1.902124	8.730498	6.614346504	0.39	11.37117986	10	7.795752	284.0782586	-6.490222414	-11.4	1773	10
6.020678	-3.306516	1.357081	2.838784137	39.65	5.368168384	11	18.213032	284.0782586	-6.490222414	-13.3	1773	11
2.432754	-3.2557	-0.411473	1.533977231	114.44	2.464638709	12	18.1114	284.0782586	-6.490222414	-14.2	1773	12
1.082842	-7.079604	-2.998381	1.869230917	146.26	4.050959174	1	25.759208	284.0710862	-6.488074138	-14.1	1774	1
4.848386	-3.268404	0.789991	2.375734791	30.37	7.57378919	2	18.136808	284.0710862	-6.488074138	-14.2	1774	2
7.414995	-3.662228	1.8763835	3.50155715	34.19	14.77162246	3	18.924456	284.0710862	-6.488074138	-14.8	1774	3
12.494927	0.580908	6.5379175	5.033099596	24.02	22.46721197	4	10.438184	284.0710862	-6.488074138	-12.5	1774	4
14.244484	4.315884	9.280184	4.913629653	49.77	27.63183987	5	2.968232	284.0710862	-6.488074138	-10.7	1774	5
20.105944	6.920204	13.513074	8.413884125	2.46	31.71537909	6	0	284.0710862	-6.488074138	-9.9	1774	6
22.228503	10.096204	16.1623535	8.958080983	8.09	30.13346827	7	0	284.0710862	-6.488074138	-9.7	1774	7
23.454081	8.660652	16.0573665	10.94452523	4.25	25.99137746	8	0	284.0710862	-6.488074138	-10.3	1774	8
15.18587	4.87486	10.030365	5.338358914	47.65	17.62204505	9	1.85028	284.0710862	-6.488074138	-9.5	1774	9
15.558872	1.902124	8.730498	6.614346504	0.39	11.37117986	10	7.795752	284.0710862	-6.488074138	-11.4	1774	10
6.020678	-3.306516	1.357081	2.838784137	39.65	5.368168384	11	18.213032	284.0710862	-6.488074138	-13.3	1774	11
2.432754	-3.2557	-0.411473	1.533977231	114.44	2.464638709	12	18.1114	284.0710862	-6.488074138	-14.2	1774	12
1.082842	-7.079604	-2.998381	1.869230917	146.26	4.050959174	1	25.759208	284.0925	-6.48475	-14.1	1775	1
4.848386	-3.268404	0.789991	2.375734791	30.37	7.57378919	2	18.136808	284.0925	-6.48475	-14.2	1775	2
7.414995	-3.662228	1.8763835	3.50155715	34.19	14.77162246	3	18.924456	284.0925	-6.48475	-14.8	1775	3
12.494927	0.580908	6.5379175	5.033099596	24.02	22.46721197	4	10.438184	284.0925	-6.48475	-12.5	1775	4
14.244484	4.315884	9.280184	4.913629653	49.77	27.63183987	5	2.968232	284.0925	-6.48475	-10.7	1775	5
20.105944	6.920204	13.513074	8.413884125	2.46	31.71537909	6	0	284.0925	-6.48475	-9.9	1775	6
22.228503	10.096204	16.1623535	8.958080983	8.09	30.13346827	7	0	284.0925	-6.48475	-9.7	1775	7
23.454081	8.660652	16.0573665	10.94452523	4.25	25.99137746	8	0	284.0925	-6.48475	-10.3	1775	8
15.18587	4.87486	10.030365	5.338358914	47.65	17.62204505	9	1.85028	284.0925	-6.48475	-9.5	1775	9
15.558872	1.902124	8.730498	6.614346504	0.39	11.37117986	10	7.795752	284.0925	-6.48475	-11.4	1775	10
6.020678	-3.306516	1.357081	2.838784137	39.65	5.368168384	11	18.213032	284.0925	-6.48475	-13.3	1775	11
2.432754	-3.2557	-0.411473	1.533977231	114.44	2.464638709	12	18.1114	284.0925	-6.48475	-14.2	1775	12
1.082842	-7.079604	-2.998381	1.869230917	146.26	4.050959174	1	25.759208	284.1425	-6.48025	-14.1	1776	1
4.848386	-3.268404	0.789991	2.375734791	30.37	7.57378919	2	18.136808	284.1425	-6.48025	-14.2	1776	2
7.414995	-3.662228	1.8763835	3.50155715	34.19	14.77162246	3	18.924456	284.1425	-6.48025	-14.8	1776	3
12.494927	0.580908	6.5379175	5.033099596	24.02	22.46721197	4	10.438184	284.1425	-6.48025	-12.5	1776	4
14.244484	4.315884	9.280184	4.913629653	49.77	27.63183987	5	2.968232	284.1425	-6.48025	-10.7	1776	5
20.105944	6.920204	13.513074	8.413884125	2.46	31.71537909	6	0	284.1425	-6.48025	-9.9	1776	6
22.228503	10.096204	16.1623535	8.958080983	8.09	30.13346827	7	0	284.1425	-6.48025	-9.7	1776	7
23.454081	8.660652	16.0573665	10.94452523	4.25	25.99137746	8	0	284.1425	-6.48025	-10.3	1776	8
15.18587	4.87486	10.030365	5.338358914	47.65	17.62204505	9	1.85028	284.1425	-6.48025	-9.5	1776	9
15.558872	1.902124	8.730498	6.614346504	0.39	11.37117986	10	7.795752	284.1425	-6.48025	-11.4	1776	10
6.020678	-3.306516	1.357081	2.838784137	39.65	5.368168384	11	18.213032	284.1425	-6.48025	-13.3	1776	11
2.432754	-3.2557	-0.411473	1.533977231	114.44	2.464638709	12	18.1114	284.1425	-6.48025	-14.2	1776	12
1.082842	-7.079604	-2.998381	1.869230917	146.26	4.050959174	1	25.759208	284.190119	-6.475956349	-14.1	1777	1
4.848386	-3.268404	0.789991	2.375734791	30.37	7.57378919	2	18.136808	284.190119	-6.475956349	-14.2	1777	2
7.414995	-3.662228	1.8763835	3.50155715	34.19	14.77162246	3	18.924456	284.190119	-6.475956349	-14.8	1777	3
12.494927	0.580908	6.5379175	5.033099596	24.02	22.46721197	4	10.438184	284.190119	-6.475956349	-12.5	1777	4
14.244484	4.315884	9.280184	4.913629653	49.77	27.63183987	5	2.968232	284.190119	-6.475956349	-10.7	1777	5
20.105944	6.920204	13.513074	8.413884125	2.46	31.71537909	6	0	284.190119	-6.475956349	-9.9	1777	6
22.228503	10.096204	16.1623535	8.958080983	8.09	30.13346827	7	0	284.190119	-6.475956349	-9.7	1777	7
23.454081	8.660652	16.0573665	10.94452523	4.25	25.99137746	8	0	284.190119	-6.475956349	-10.3	1777	8
15.18587	4.87486	10.030365	5.338358914	47.65	17.62204505	9	1.85028	284.190119	-6.475956349	-9.5	1777	9
15.558872	1.902124	8.730498	6.614346504	0.39	11.37117986	10	7.795752	284.190119	-6.475956349	-11.4	1777	10
6.020678	-3.306516	1.357081	2.838784137	39.65	5.368168384	11	18.213032	284.190119	-6.475956349	-13.3	1777	11
2.432754	-3.2557	-0.411473	1.533977231	114.44	2.464638709	12	18.1114	284.190119	-6.475956349	-14.2	1777	12
1.082842	-7.079604	-2.998381	1.869230917	146.26	4.050959174	1	25.759208	284.2353571	-6.471869048	-14.1	1778	1
4.848386	-3.268404	0.789991	2.375734791	30.37	7.57378919	2	18.136808	284.2353571	-6.471869048	-14.2	1778	2
7.414995	-3.662228	1.8763835	3.50155715	34.19	14.77162246	3	18.924456	284.2353571	-6.471869048	-14.8	1778	3
12.494927	0.580908	6.5379175	5.033099596	24.02	22.46721197	4	10.438184	284.2353571	-6.471869048	-12.5	1778	4
14.244484	4.315884	9.280184	4.913629653	49.77	27.63183987	5	2.968232	284.2353571	-6.471869048	-10.7	1778	5
20.105944	6.920204	13.513074	8.413884125	2.46	31.71537909	6	0	284.2353571	-6.471869048	-9.9	1778	6
22.228503	10.096204	16.1623535	8.958080983	8.09	30.13346827	7	0	284.2353571	-6.471869048	-9.7	1778	7
23.454081	8.660652	16.0573665	10.94452523	4.25	25.99137746	8	0	284.2353571	-6.471869048	-10.3	1778	8
15.18587	4.87486	10.030365	5.338358914	47.65	17.62204505	9	1.85028	284.2353571	-6.471869048	-9.5	1778	9
15.558872	1.902124	8.730498	6.614346504	0.39	11.37117986	10	7.795752	284.2353571	-6.471869048	-11.4	1778	10
6.020678	-3.306516	1.357081	2.838784137	39.65	5.368168384	11	18.213032	284.2353571	-6.471869048	-13.3	1778	11
2.432754	-3.2557	-0.411473	1.533977231	114.44	2.464638709	12	18.1114	284.2353571	-6.471869048	-14.2	1778	12
1.082842	-7.079604	-2.998381	1.869230917	146.26	4.050959174	1	25.759208	284.2782143	-6.467988095	-14.1	1779	1
4.848386	-3.268404	0.789991	2.375734791	30.37	7.57378919	2	18.136808	284.2782143	-6.467988095	-14.2	1779	2
7.414995	-3.662228	1.8763835	3.50155715	34.19	14.77162246	3	18.924456	284.2782143	-6.467988095	-14.8	1779	3
12.494927	0.580908	6.5379175	5.033099596	24.02	22.46721197	4	10.438184	284.2782143	-6.467988095	-12.5	1779	4
14.244484	4.315884	9.280184	4.913629653	49.77	27.63183987	5	2.968232	284.2782143	-6.467988095	-10.7	1779	5
20.105944	6.920204	13.513074	8.413884125	2.46	31.71537909	6	0	284.2782143	-6.467988095	-9.9	1779	6
22.228503	10.096204	16.1623535	8.958080983	8.09	30.13346827	7	0	284.2782143	-6.467988095	-9.7	1779	7
23.454081	8.660652	16.0573665	10.94452523	4.25	25.99137746	8	0	284.2782143	-6.467988095	-10.3	1779	8
15.18587	4.87486	10.030365	5.338358914	47.65	17.62204505	9	1.85028	284.2782143	-6.467988095	-9.5	1779	9
15.558872	1.902124	8.730498	6.614346504	0.39	11.37117986	10	7.795752	284.2782143	-6.467988095	-11.4	1779	10
6.020678	-3.306516	1.357081	2.838784137	39.65	5.368168384	11	18.213032	284.2782143	-6.467988095	-13.3	1779	11
2.432754	-3.2557	-0.411473	1.533977231	114.44	2.464638709	12	18.1114	284.2782143	-6.467988095	-14.2	1779	12
1.082842	-7.079604	-2.998381	1.869230917	146.26	4.050959174	1	25.759208	284.3186905	-6.464313492	-14.1	1780	1
4.848386	-3.268404	0.789991	2.375734791	30.37	7.57378919	2	18.136808	284.3186905	-6.464313492	-14.2	1780	2
7.414995	-3.662228	1.8763835	3.50155715	34.19	14.77162246	3	18.924456	284.3186905	-6.464313492	-14.8	1780	3
12.494927	0.580908	6.5379175	5.033099596	24.02	22.46721197	4	10.438184	284.3186905	-6.464313492	-12.5	1780	4
14.244484	4.315884	9.280184	4.913629653	49.77	27.63183987	5	2.968232	284.3186905	-6.464313492	-10.7	1780	5
20.105944	6.920204	13.513074	8.413884125	2.46	31.71537909	6	0	284.3186905	-6.464313492	-9.9	1780	6
22.228503	10.096204	16.1623535	8.958080983	8.09	30.13346827	7	0	284.3186905	-6.464313492	-9.7	1780	7
23.454081	8.660652	16.0573665	10.94452523	4.25	25.99137746	8	0	284.3186905	-6.464313492	-10.3	1780	8
15.18587	4.87486	10.030365	5.338358914	47.65	17.62204505	9	1.85028	284.3186905	-6.464313492	-9.5	1780	9
15.558872	1.902124	8.730498	6.614346504	0.39	11.37117986	10	7.795752	284.3186905	-6.464313492	-11.4	1780	10
6.020678	-3.306516	1.357081	2.838784137	39.65	5.368168384	11	18.213032	284.3186905	-6.464313492	-13.3	1780	11
2.432754	-3.2557	-0.411473	1.533977231	114.44	2.464638709	12	18.1114	284.3186905	-6.464313492	-14.2	1780	12
1.082842	-7.079604	-2.998381	1.869230917	146.26	4.050959174	1	25.759208	284.3567857	-6.460845238	-14.1	1781	1
4.848386	-3.268404	0.789991	2.375734791	30.37	7.57378919	2	18.136808	284.3567857	-6.460845238	-14.2	1781	2
7.414995	-3.662228	1.8763835	3.50155715	34.19	14.77162246	3	18.924456	284.3567857	-6.460845238	-14.8	1781	3
12.494927	0.580908	6.5379175	5.033099596	24.02	22.46721197	4	10.438184	284.3567857	-6.460845238	-12.5	1781	4
14.244484	4.315884	9.280184	4.913629653	49.77	27.63183987	5	2.968232	284.3567857	-6.460845238	-10.7	1781	5
20.105944	6.920204	13.513074	8.413884125	2.46	31.71537909	6	0	284.3567857	-6.460845238	-9.9	1781	6
22.228503	10.096204	16.1623535	8.958080983	8.09	30.13346827	7	0	284.3567857	-6.460845238	-9.7	1781	7
23.454081	8.660652	16.0573665	10.94452523	4.25	25.99137746	8	0	284.3567857	-6.460845238	-10.3	1781	8
15.18587	4.87486	10.030365	5.338358914	47.65	17.62204505	9	1.85028	284.3567857	-6.460845238	-9.5	1781	9
15.558872	1.902124	8.730498	6.614346504	0.39	11.37117986	10	7.795752	284.3567857	-6.460845238	-11.4	1781	10
6.020678	-3.306516	1.357081	2.838784137	39.65	5.368168384	11	18.213032	284.3567857	-6.460845238	-13.3	1781	11
2.432754	-3.2557	-0.411473	1.533977231	114.44	2.464638709	12	18.1114	284.3567857	-6.460845238	-14.2	1781	12
1.082842	-7.079604	-2.998381	1.869230917	146.26	4.050959174	1	25.759208	284.3925	-6.457583333	-14.1	1782	1
4.848386	-3.268404	0.789991	2.375734791	30.37	7.57378919	2	18.136808	284.3925	-6.457583333	-14.2	1782	2
7.414995	-3.662228	1.8763835	3.50155715	34.19	14.77162246	3	18.924456	284.3925	-6.457583333	-14.8	1782	3
12.494927	0.580908	6.5379175	5.033099596	24.02	22.46721197	4	10.438184	284.3925	-6.457583333	-12.5	1782	4
14.244484	4.315884	9.280184	4.913629653	49.77	27.63183987	5	2.968232	284.3925	-6.457583333	-10.7	1782	5
20.105944	6.920204	13.513074	8.413884125	2.46	31.71537909	6	0	284.3925	-6.457583333	-9.9	1782	6
22.228503	10.096204	16.1623535	8.958080983	8.09	30.13346827	7	0	284.3925	-6.457583333	-9.7	1782	7
23.454081	8.660652	16.0573665	10.94452523	4.25	25.99137746	8	0	284.3925	-6.457583333	-10.3	1782	8
15.18587	4.87486	10.030365	5.338358914	47.65	17.62204505	9	1.85028	284.3925	-6.457583333	-9.5	1782	9
15.558872	1.902124	8.730498	6.614346504	0.39	11.37117986	10	7.795752	284.3925	-6.457583333	-11.4	1782	10
6.020678	-3.306516	1.357081	2.838784137	39.65	5.368168384	11	18.213032	284.3925	-6.457583333	-13.3	1782	11
2.432754	-3.2557	-0.411473	1.533977231	114.44	2.464638709	12	18.1114	284.3925	-6.457583333	-14.2	1782	12
1.082842	-7.079604	-2.998381	1.869230917	146.26	4.050959174	1	25.759208	284.4258333	-6.454527778	-14.1	1783	1
4.848386	-3.268404	0.789991	2.375734791	30.37	7.57378919	2	18.136808	284.4258333	-6.454527778	-14.2	1783	2
7.414995	-3.662228	1.8763835	3.50155715	34.19	14.77162246	3	18.924456	284.4258333	-6.454527778	-14.8	1783	3
12.494927	0.580908	6.5379175	5.033099596	24.02	22.46721197	4	10.438184	284.4258333	-6.454527778	-12.5	1783	4
14.244484	4.315884	9.280184	4.913629653	49.77	27.63183987	5	2.968232	284.4258333	-6.454527778	-10.7	1783	5
20.105944	6.920204	13.513074	8.413884125	2.46	31.71537909	6	0	284.4258333	-6.454527778	-9.9	1783	6
22.228503	10.096204	16.1623535	8.958080983	8.09	30.13346827	7	0	284.4258333	-6.454527778	-9.7	1783	7
23.454081	8.660652	16.0573665	10.94452523	4.25	25.99137746	8	0	284.4258333	-6.454527778	-10.3	1783	8
15.18587	4.87486	10.030365	5.338358914	47.65	17.62204505	9	1.85028	284.4258333	-6.454527778	-9.5	1783	9
15.558872	1.902124	8.730498	6.614346504	0.39	11.37117986	10	7.795752	284.4258333	-6.454527778	-11.4	1783	10
6.020678	-3.306516	1.357081	2.838784137	39.65	5.368168384	11	18.213032	284.4258333	-6.454527778	-13.3	1783	11
2.432754	-3.2557	-0.411473	1.533977231	114.44	2.464638709	12	18.1114	284.4258333	-6.454527778	-14.2	1783	12
1.082842	-7.079604	-2.998381	1.869230917	146.26	4.050959174	1	25.759208	284.461875	-6.4518125	-14.1	1784	1
4.848386	-3.268404	0.789991	2.375734791	30.37	7.57378919	2	18.136808	284.461875	-6.4518125	-14.2	1784	2
7.414995	-3.662228	1.8763835	3.50155715	34.19	14.77162246	3	18.924456	284.461875	-6.4518125	-14.8	1784	3
12.494927	0.580908	6.5379175	5.033099596	24.02	22.46721197	4	10.438184	284.461875	-6.4518125	-12.5	1784	4
14.244484	4.315884	9.280184	4.913629653	49.77	27.63183987	5	2.968232	284.461875	-6.4518125	-10.7	1784	5
20.105944	6.920204	13.513074	8.413884125	2.46	31.71537909	6	0	284.461875	-6.4518125	-9.9	1784	6
22.228503	10.096204	16.1623535	8.958080983	8.09	30.13346827	7	0	284.461875	-6.4518125	-9.7	1784	7
23.454081	8.660652	16.0573665	10.94452523	4.25	25.99137746	8	0	284.461875	-6.4518125	-10.3	1784	8
15.18587	4.87486	10.030365	5.338358914	47.65	17.62204505	9	1.85028	284.461875	-6.4518125	-9.5	1784	9
15.558872	1.902124	8.730498	6.614346504	0.39	11.37117986	10	7.795752	284.461875	-6.4518125	-11.4	1784	10
6.020678	-3.306516	1.357081	2.838784137	39.65	5.368168384	11	18.213032	284.461875	-6.4518125	-13.3	1784	11
2.432754	-3.2557	-0.411473	1.533977231	114.44	2.464638709	12	18.1114	284.461875	-6.4518125	-14.2	1784	12
1.082842	-7.079604	-2.998381	1.869230917	146.26	4.050959174	1	25.759208	284.500625	-6.4494375	-14.1	1785	1
4.848386	-3.268404	0.789991	2.375734791	30.37	7.57378919	2	18.136808	284.500625	-6.4494375	-14.2	1785	2
7.414995	-3.662228	1.8763835	3.50155715	34.19	14.77162246	3	18.924456	284.500625	-6.4494375	-14.8	1785	3
12.494927	0.580908	6.5379175	5.033099596	24.02	22.46721197	4	10.438184	284.500625	-6.4494375	-12.5	1785	4
14.244484	4.315884	9.280184	4.913629653	49.77	27.63183987	5	2.968232	284.500625	-6.4494375	-10.7	1785	5
20.105944	6.920204	13.513074	8.413884125	2.46	31.71537909	6	0	284.500625	-6.4494375	-9.9	1785	6
22.228503	10.096204	16.1623535	8.958080983	8.09	30.13346827	7	0	284.500625	-6.4494375	-9.7	1785	7
23.454081	8.660652	16.0573665	10.94452523	4.25	25.99137746	8	0	284.500625	-6.4494375	-10.3	1785	8
15.18587	4.87486	10.030365	5.338358914	47.65	17.62204505	9	1.85028	284.500625	-6.4494375	-9.5	1785	9
15.558872	1.902124	8.730498	6.614346504	0.39	11.37117986	10	7.795752	284.500625	-6.4494375	-11.4	1785	10
6.020678	-3.306516	1.357081	2.838784137	39.65	5.368168384	11	18.213032	284.500625	-6.4494375	-13.3	1785	11
2.432754	-3.2557	-0.411473	1.533977231	114.44	2.464638709	12	18.1114	284.500625	-6.4494375	-14.2	1785	12
1.082842	-7.079604	-2.998381	1.869230917	146.26	4.050959174	1	25.759208	284.5608929	-6.447410714	-14.1	1786	1
4.848386	-3.268404	0.789991	2.375734791	30.37	7.57378919	2	18.136808	284.5608929	-6.447410714	-14.2	1786	2
7.414995	-3.662228	1.8763835	3.50155715	34.19	14.77162246	3	18.924456	284.5608929	-6.447410714	-14.8	1786	3
12.494927	0.580908	6.5379175	5.033099596	24.02	22.46721197	4	10.438184	284.5608929	-6.447410714	-12.5	1786	4
14.244484	4.315884	9.280184	4.913629653	49.77	27.63183987	5	2.968232	284.5608929	-6.447410714	-10.7	1786	5
20.105944	6.920204	13.513074	8.413884125	2.46	31.71537909	6	0	284.5608929	-6.447410714	-9.9	1786	6
22.228503	10.096204	16.1623535	8.958080983	8.09	30.13346827	7	0	284.5608929	-6.447410714	-9.7	1786	7
23.454081	8.660652	16.0573665	10.94452523	4.25	25.99137746	8	0	284.5608929	-6.447410714	-10.3	1786	8
15.18587	4.87486	10.030365	5.338358914	47.65	17.62204505	9	1.85028	284.5608929	-6.447410714	-9.5	1786	9
15.558872	1.902124	8.730498	6.614346504	0.39	11.37117986	10	7.795752	284.5608929	-6.447410714	-11.4	1786	10
6.020678	-3.306516	1.357081	2.838784137	39.65	5.368168384	11	18.213032	284.5608929	-6.447410714	-13.3	1786	11
2.432754	-3.2557	-0.411473	1.533977231	114.44	2.464638709	12	18.1114	284.5608929	-6.447410714	-14.2	1786	12
1.082842	-7.079604	-2.998381	1.869230917	146.26	4.050959174	1	25.759208	284.6426786	-6.445732143	-14.1	1787	1
4.848386	-3.268404	0.789991	2.375734791	30.37	7.57378919	2	18.136808	284.6426786	-6.445732143	-14.2	1787	2
7.414995	-3.662228	1.8763835	3.50155715	34.19	14.77162246	3	18.924456	284.6426786	-6.445732143	-14.8	1787	3
12.494927	0.580908	6.5379175	5.033099596	24.02	22.46721197	4	10.438184	284.6426786	-6.445732143	-12.5	1787	4
14.244484	4.315884	9.280184	4.913629653	49.77	27.63183987	5	2.968232	284.6426786	-6.445732143	-10.7	1787	5
20.105944	6.920204	13.513074	8.413884125	2.46	31.71537909	6	0	284.6426786	-6.445732143	-9.9	1787	6
22.228503	10.096204	16.1623535	8.958080983	8.09	30.13346827	7	0	284.6426786	-6.445732143	-9.7	1787	7
23.454081	8.660652	16.0573665	10.94452523	4.25	25.99137746	8	0	284.6426786	-6.445732143	-10.3	1787	8
15.18587	4.87486	10.030365	5.338358914	47.65	17.62204505	9	1.85028	284.6426786	-6.445732143	-9.5	1787	9
15.558872	1.902124	8.730498	6.614346504	0.39	11.37117986	10	7.795752	284.6426786	-6.445732143	-11.4	1787	10
6.020678	-3.306516	1.357081	2.838784137	39.65	5.368168384	11	18.213032	284.6426786	-6.445732143	-13.3	1787	11
2.432754	-3.2557	-0.411473	1.533977231	114.44	2.464638709	12	18.1114	284.6426786	-6.445732143	-14.2	1787	12
1.082842	-7.079604	-2.998381	1.869230917	146.26	4.050959174	1	25.759208	284.7459821	-6.444401786	-14.1	1788	1
4.848386	-3.268404	0.789991	2.375734791	30.37	7.57378919	2	18.136808	284.7459821	-6.444401786	-14.2	1788	2
7.414995	-3.662228	1.8763835	3.50155715	34.19	14.77162246	3	18.924456	284.7459821	-6.444401786	-14.8	1788	3
12.494927	0.580908	6.5379175	5.033099596	24.02	22.46721197	4	10.438184	284.7459821	-6.444401786	-12.5	1788	4
14.244484	4.315884	9.280184	4.913629653	49.77	27.63183987	5	2.968232	284.7459821	-6.444401786	-10.7	1788	5
20.105944	6.920204	13.513074	8.413884125	2.46	31.71537909	6	0	284.7459821	-6.444401786	-9.9	1788	6
22.228503	10.096204	16.1623535	8.958080983	8.09	30.13346827	7	0	284.7459821	-6.444401786	-9.7	1788	7
23.454081	8.660652	16.0573665	10.94452523	4.25	25.99137746	8	0	284.7459821	-6.444401786	-10.3	1788	8
15.18587	4.87486	10.030365	5.338358914	47.65	17.62204505	9	1.85028	284.7459821	-6.444401786	-9.5	1788	9
15.558872	1.902124	8.730498	6.614346504	0.39	11.37117986	10	7.795752	284.7459821	-6.444401786	-11.4	1788	10
6.020678	-3.306516	1.357081	2.838784137	39.65	5.368168384	11	18.213032	284.7459821	-6.444401786	-13.3	1788	11
2.432754	-3.2557	-0.411473	1.533977231	114.44	2.464638709	12	18.1114	284.7459821	-6.444401786	-14.2	1788	12
1.082842	-7.079604	-2.998381	1.869230917	146.26	4.050959174	1	25.759208	284.8708036	-6.443419643	-14.1	1789	1
4.848386	-3.268404	0.789991	2.375734791	30.37	7.57378919	2	18.136808	284.8708036	-6.443419643	-14.2	1789	2
7.414995	-3.662228	1.8763835	3.50155715	34.19	14.77162246	3	18.924456	284.8708036	-6.443419643	-14.8	1789	3
12.494927	0.580908	6.5379175	5.033099596	24.02	22.46721197	4	10.438184	284.8708036	-6.443419643	-12.5	1789	4
14.244484	4.315884	9.280184	4.913629653	49.77	27.63183987	5	2.968232	284.8708036	-6.443419643	-10.7	1789	5
20.105944	6.920204	13.513074	8.413884125	2.46	31.71537909	6	0	284.8708036	-6.443419643	-9.9	1789	6
22.228503	10.096204	16.1623535	8.958080983	8.09	30.13346827	7	0	284.8708036	-6.443419643	-9.7	1789	7
23.454081	8.660652	16.0573665	10.94452523	4.25	25.99137746	8	0	284.8708036	-6.443419643	-10.3	1789	8
15.18587	4.87486	10.030365	5.338358914	47.65	17.62204505	9	1.85028	284.8708036	-6.443419643	-9.5	1789	9
15.558872	1.902124	8.730498	6.614346504	0.39	11.37117986	10	7.795752	284.8708036	-6.443419643	-11.4	1789	10
6.020678	-3.306516	1.357081	2.838784137	39.65	5.368168384	11	18.213032	284.8708036	-6.443419643	-13.3	1789	11
2.432754	-3.2557	-0.411473	1.533977231	114.44	2.464638709	12	18.1114	284.8708036	-6.443419643	-14.2	1789	12
1.082842	-7.079604	-2.998381	1.869230917	146.26	4.050959174	1	25.759208	285.0171429	-6.442785714	-14.1	1790	1
4.848386	-3.268404	0.789991	2.375734791	30.37	7.57378919	2	18.136808	285.0171429	-6.442785714	-14.2	1790	2
7.414995	-3.662228	1.8763835	3.50155715	34.19	14.77162246	3	18.924456	285.0171429	-6.442785714	-14.8	1790	3
12.494927	0.580908	6.5379175	5.033099596	24.02	22.46721197	4	10.438184	285.0171429	-6.442785714	-12.5	1790	4
14.244484	4.315884	9.280184	4.913629653	49.77	27.63183987	5	2.968232	285.0171429	-6.442785714	-10.7	1790	5
20.105944	6.920204	13.513074	8.413884125	2.46	31.71537909	6	0	285.0171429	-6.442785714	-9.9	1790	6
22.228503	10.096204	16.1623535	8.958080983	8.09	30.13346827	7	0	285.0171429	-6.442785714	-9.7	1790	7
23.454081	8.660652	16.0573665	10.94452523	4.25	25.99137746	8	0	285.0171429	-6.442785714	-10.3	1790	8
15.18587	4.87486	10.030365	5.338358914	47.65	17.62204505	9	1.85028	285.0171429	-6.442785714	-9.5	1790	9
15.558872	1.902124	8.730498	6.614346504	0.39	11.37117986	10	7.795752	285.0171429	-6.442785714	-11.4	1790	10
6.020678	-3.306516	1.357081	2.838784137	39.65	5.368168384	11	18.213032	285.0171429	-6.442785714	-13.3	1790	11
2.432754	-3.2557	-0.411473	1.533977231	114.44	2.464638709	12	18.1114	285.0171429	-6.442785714	-14.2	1790	12
1.082842	-7.079604	-2.998381	1.869230917	146.26	4.050959174	1	25.759208	285.185	-6.4425	-14.1	1791	1
4.848386	-3.268404	0.789991	2.375734791	30.37	7.57378919	2	18.136808	285.185	-6.4425	-14.2	1791	2
7.414995	-3.662228	1.8763835	3.50155715	34.19	14.77162246	3	18.924456	285.185	-6.4425	-14.8	1791	3
12.494927	0.580908	6.5379175	5.033099596	24.02	22.46721197	4	10.438184	285.185	-6.4425	-12.5	1791	4
14.244484	4.315884	9.280184	4.913629653	49.77	27.63183987	5	2.968232	285.185	-6.4425	-10.7	1791	5
20.105944	6.920204	13.513074	8.413884125	2.46	31.71537909	6	0	285.185	-6.4425	-9.9	1791	6
22.228503	10.096204	16.1623535	8.958080983	8.09	30.13346827	7	0	285.185	-6.4425	-9.7	1791	7
23.454081	8.660652	16.0573665	10.94452523	4.25	25.99137746	8	0	285.185	-6.4425	-10.3	1791	8
15.18587	4.87486	10.030365	5.338358914	47.65	17.62204505	9	1.85028	285.185	-6.4425	-9.5	1791	9
15.558872	1.902124	8.730498	6.614346504	0.39	11.37117986	10	7.795752	285.185	-6.4425	-11.4	1791	10
6.020678	-3.306516	1.357081	2.838784137	39.65	5.368168384	11	18.213032	285.185	-6.4425	-13.3	1791	11
2.432754	-3.2557	-0.411473	1.533977231	114.44	2.464638709	12	18.1114	285.185	-6.4425	-14.2	1791	12
1.082842	-7.079604	-2.998381	1.869230917	146.26	4.050959174	1	25.759208	285.334	-6.4434	-14.1	1792	1
4.848386	-3.268404	0.789991	2.375734791	30.37	7.57378919	2	18.136808	285.334	-6.4434	-14.2	1792	2
7.414995	-3.662228	1.8763835	3.50155715	34.19	14.77162246	3	18.924456	285.334	-6.4434	-14.8	1792	3
12.494927	0.580908	6.5379175	5.033099596	24.02	22.46721197	4	10.438184	285.334	-6.4434	-12.5	1792	4
14.244484	4.315884	9.280184	4.913629653	49.77	27.63183987	5	2.968232	285.334	-6.4434	-10.7	1792	5
20.105944	6.920204	13.513074	8.413884125	2.46	31.71537909	6	0	285.334	-6.4434	-9.9	1792	6
22.228503	10.096204	16.1623535	8.958080983	8.09	30.13346827	7	0	285.334	-6.4434	-9.7	1792	7
23.454081	8.660652	16.0573665	10.94452523	4.25	25.99137746	8	0	285.334	-6.4434	-10.3	1792	8
15.18587	4.87486	10.030365	5.338358914	47.65	17.62204505	9	1.85028	285.334	-6.4434	-9.5	1792	9
15.558872	1.902124	8.730498	6.614346504	0.39	11.37117986	10	7.795752	285.334	-6.4434	-11.4	1792	10
6.020678	-3.306516	1.357081	2.838784137	39.65	5.368168384	11	18.213032	285.334	-6.4434	-13.3	1792	11
2.432754	-3.2557	-0.411473	1.533977231	114.44	2.464638709	12	18.1114	285.334	-6.4434	-14.2	1792	12
1.082842	-7.079604	-2.998381	1.869230917	146.26	4.050959174	1	25.759208	285.457	-6.4450125	-14.1	1793	1
4.848386	-3.268404	0.789991	2.375734791	30.37	7.57378919	2	18.136808	285.457	-6.4450125	-14.2	1793	2
7.414995	-3.662228	1.8763835	3.50155715	34.19	14.77162246	3	18.924456	285.457	-6.4450125	-14.8	1793	3
12.494927	0.580908	6.5379175	5.033099596	24.02	22.46721197	4	10.438184	285.457	-6.4450125	-12.5	1793	4
14.244484	4.315884	9.280184	4.913629653	49.77	27.63183987	5	2.968232	285.457	-6.4450125	-10.7	1793	5
20.105944	6.920204	13.513074	8.413884125	2.46	31.71537909	6	0	285.457	-6.4450125	-9.9	1793	6
22.228503	10.096204	16.1623535	8.958080983	8.09	30.13346827	7	0	285.457	-6.4450125	-9.7	1793	7
23.454081	8.660652	16.0573665	10.94452523	4.25	25.99137746	8	0	285.457	-6.4450125	-10.3	1793	8
15.18587	4.87486	10.030365	5.338358914	47.65	17.62204505	9	1.85028	285.457	-6.4450125	-9.5	1793	9
15.558872	1.902124	8.730498	6.614346504	0.39	11.37117986	10	7.795752	285.457	-6.4450125	-11.4	1793	10
6.020678	-3.306516	1.357081	2.838784137	39.65	5.368168384	11	18.213032	285.457	-6.4450125	-13.3	1793	11
2.432754	-3.2557	-0.411473	1.533977231	114.44	2.464638709	12	18.1114	285.457	-6.4450125	-14.2	1793	12
1.082842	-7.079604	-2.998381	1.869230917	146.26	4.050959174	1	25.759208	285.554	-6.4473375	-14.1	1794	1
4.848386	-3.268404	0.789991	2.375734791	30.37	7.57378919	2	18.136808	285.554	-6.4473375	-14.2	1794	2
7.414995	-3.662228	1.8763835	3.50155715	34.19	14.77162246	3	18.924456	285.554	-6.4473375	-14.8	1794	3
12.494927	0.580908	6.5379175	5.033099596	24.02	22.46721197	4	10.438184	285.554	-6.4473375	-12.5	1794	4
14.244484	4.315884	9.280184	4.913629653	49.77	27.63183987	5	2.968232	285.554	-6.4473375	-10.7	1794	5
20.105944	6.920204	13.513074	8.413884125	2.46	31.71537909	6	0	285.554	-6.4473375	-9.9	1794	6
22.228503	10.096204	16.1623535	8.958080983	8.09	30.13346827	7	0	285.554	-6.4473375	-9.7	1794	7
23.454081	8.660652	16.0573665	10.94452523	4.25	25.99137746	8	0	285.554	-6.4473375	-10.3	1794	8
15.18587	4.87486	10.030365	5.338358914	47.65	17.62204505	9	1.85028	285.554	-6.4473375	-9.5	1794	9
15.558872	1.902124	8.730498	6.614346504	0.39	11.37117986	10	7.795752	285.554	-6.4473375	-11.4	1794	10
6.020678	-3.306516	1.357081	2.838784137	39.65	5.368168384	11	18.213032	285.554	-6.4473375	-13.3	1794	11
2.432754	-3.2557	-0.411473	1.533977231	114.44	2.464638709	12	18.1114	285.554	-6.4473375	-14.2	1794	12
1.082842	-7.079604	-2.998381	1.869230917	146.26	4.050959174	1	25.759208	285.625	-6.450375	-14.1	1795	1
4.848386	-3.268404	0.789991	2.375734791	30.37	7.57378919	2	18.136808	285.625	-6.450375	-14.2	1795	2
7.414995	-3.662228	1.8763835	3.50155715	34.19	14.77162246	3	18.924456	285.625	-6.450375	-14.8	1795	3
12.494927	0.580908	6.5379175	5.033099596	24.02	22.46721197	4	10.438184	285.625	-6.450375	-12.5	1795	4
14.244484	4.315884	9.280184	4.913629653	49.77	27.63183987	5	2.968232	285.625	-6.450375	-10.7	1795	5
20.105944	6.920204	13.513074	8.413884125	2.46	31.71537909	6	0	285.625	-6.450375	-9.9	1795	6
22.228503	10.096204	16.1623535	8.958080983	8.09	30.13346827	7	0	285.625	-6.450375	-9.7	1795	7
23.454081	8.660652	16.0573665	10.94452523	4.25	25.99137746	8	0	285.625	-6.450375	-10.3	1795	8
15.18587	4.87486	10.030365	5.338358914	47.65	17.62204505	9	1.85028	285.625	-6.450375	-9.5	1795	9
15.558872	1.902124	8.730498	6.614346504	0.39	11.37117986	10	7.795752	285.625	-6.450375	-11.4	1795	10
6.020678	-3.306516	1.357081	2.838784137	39.65	5.368168384	11	18.213032	285.625	-6.450375	-13.3	1795	11
2.432754	-3.2557	-0.411473	1.533977231	114.44	2.464638709	12	18.1114	285.625	-6.450375	-14.2	1795	12
1.082842	-7.079604	-2.998381	1.869230917	146.26	4.050959174	1	25.759208	285.67	-6.454125	-14.1	1796	1
4.848386	-3.268404	0.789991	2.375734791	30.37	7.57378919	2	18.136808	285.67	-6.454125	-14.2	1796	2
7.414995	-3.662228	1.8763835	3.50155715	34.19	14.77162246	3	18.924456	285.67	-6.454125	-14.8	1796	3
12.494927	0.580908	6.5379175	5.033099596	24.02	22.46721197	4	10.438184	285.67	-6.454125	-12.5	1796	4
14.244484	4.315884	9.280184	4.913629653	49.77	27.63183987	5	2.968232	285.67	-6.454125	-10.7	1796	5
20.105944	6.920204	13.513074	8.413884125	2.46	31.71537909	6	0	285.67	-6.454125	-9.9	1796	6
22.228503	10.096204	16.1623535	8.958080983	8.09	30.13346827	7	0	285.67	-6.454125	-9.7	1796	7
23.454081	8.660652	16.0573665	10.94452523	4.25	25.99137746	8	0	285.67	-6.454125	-10.3	1796	8
15.18587	4.87486	10.030365	5.338358914	47.65	17.62204505	9	1.85028	285.67	-6.454125	-9.5	1796	9
15.558872	1.902124	8.730498	6.614346504	0.39	11.37117986	10	7.795752	285.67	-6.454125	-11.4	1796	10
6.020678	-3.306516	1.357081	2.838784137	39.65	5.368168384	11	18.213032	285.67	-6.454125	-13.3	1796	11
2.432754	-3.2557	-0.411473	1.533977231	114.44	2.464638709	12	18.1114	285.67	-6.454125	-14.2	1796	12
1.082842	-7.079604	-2.998381	1.869230917	146.26	4.050959174	1	25.759208	285.7266667	-6.457409722	-14.1	1797	1
4.848386	-3.268404	0.789991	2.375734791	30.37	7.57378919	2	18.136808	285.7266667	-6.457409722	-14.2	1797	2
7.414995	-3.662228	1.8763835	3.50155715	34.19	14.77162246	3	18.924456	285.7266667	-6.457409722	-14.8	1797	3
12.494927	0.580908	6.5379175	5.033099596	24.02	22.46721197	4	10.438184	285.7266667	-6.457409722	-12.5	1797	4
14.244484	4.315884	9.280184	4.913629653	49.77	27.63183987	5	2.968232	285.7266667	-6.457409722	-10.7	1797	5
20.105944	6.920204	13.513074	8.413884125	2.46	31.71537909	6	0	285.7266667	-6.457409722	-9.9	1797	6
22.228503	10.096204	16.1623535	8.958080983	8.09	30.13346827	7	0	285.7266667	-6.457409722	-9.7	1797	7
23.454081	8.660652	16.0573665	10.94452523	4.25	25.99137746	8	0	285.7266667	-6.457409722	-10.3	1797	8
15.18587	4.87486	10.030365	5.338358914	47.65	17.62204505	9	1.85028	285.7266667	-6.457409722	-9.5	1797	9
15.558872	1.902124	8.730498	6.614346504	0.39	11.37117986	10	7.795752	285.7266667	-6.457409722	-11.4	1797	10
6.020678	-3.306516	1.357081	2.838784137	39.65	5.368168384	11	18.213032	285.7266667	-6.457409722	-13.3	1797	11
2.432754	-3.2557	-0.411473	1.533977231	114.44	2.464638709	12	18.1114	285.7266667	-6.457409722	-14.2	1797	12
1.082842	-7.079604	-2.998381	1.869230917	146.26	4.050959174	1	25.759208	285.795	-6.460229167	-14.1	1798	1
4.848386	-3.268404	0.789991	2.375734791	30.37	7.57378919	2	18.136808	285.795	-6.460229167	-14.2	1798	2
7.414995	-3.662228	1.8763835	3.50155715	34.19	14.77162246	3	18.924456	285.795	-6.460229167	-14.8	1798	3
12.494927	0.580908	6.5379175	5.033099596	24.02	22.46721197	4	10.438184	285.795	-6.460229167	-12.5	1798	4
14.244484	4.315884	9.280184	4.913629653	49.77	27.63183987	5	2.968232	285.795	-6.460229167	-10.7	1798	5
20.105944	6.920204	13.513074	8.413884125	2.46	31.71537909	6	0	285.795	-6.460229167	-9.9	1798	6
22.228503	10.096204	16.1623535	8.958080983	8.09	30.13346827	7	0	285.795	-6.460229167	-9.7	1798	7
23.454081	8.660652	16.0573665	10.94452523	4.25	25.99137746	8	0	285.795	-6.460229167	-10.3	1798	8
15.18587	4.87486	10.030365	5.338358914	47.65	17.62204505	9	1.85028	285.795	-6.460229167	-9.5	1798	9
15.558872	1.902124	8.730498	6.614346504	0.39	11.37117986	10	7.795752	285.795	-6.460229167	-11.4	1798	10
6.020678	-3.306516	1.357081	2.838784137	39.65	5.368168384	11	18.213032	285.795	-6.460229167	-13.3	1798	11
2.432754	-3.2557	-0.411473	1.533977231	114.44	2.464638709	12	18.1114	285.795	-6.460229167	-14.2	1798	12
1.082842	-7.079604	-2.998381	1.869230917	146.26	4.050959174	1	25.759208	285.875	-6.462583333	-14.1	1799	1
4.848386	-3.268404	0.789991	2.375734791	30.37	7.57378919	2	18.136808	285.875	-6.462583333	-14.2	1799	2
7.414995	-3.662228	1.8763835	3.50155715	34.19	14.77162246	3	18.924456	285.875	-6.462583333	-14.8	1799	3
12.494927	0.580908	6.5379175	5.033099596	24.02	22.46721197	4	10.438184	285.875	-6.462583333	-12.5	1799	4
14.244484	4.315884	9.280184	4.913629653	49.77	27.63183987	5	2.968232	285.875	-6.462583333	-10.7	1799	5
20.105944	6.920204	13.513074	8.413884125	2.46	31.71537909	6	0	285.875	-6.462583333	-9.9	1799	6
22.228503	10.096204	16.1623535	8.958080983	8.09	30.13346827	7	0	285.875	-6.462583333	-9.7	1799	7
23.454081	8.660652	16.0573665	10.94452523	4.25	25.99137746	8	0	285.875	-6.462583333	-10.3	1799	8
15.18587	4.87486	10.030365	5.338358914	47.65	17.62204505	9	1.85028	285.875	-6.462583333	-9.5	1799	9
15.558872	1.902124	8.730498	6.614346504	0.39	11.37117986	10	7.795752	285.875	-6.462583333	-11.4	1799	10
6.020678	-3.306516	1.357081	2.838784137	39.65	5.368168384	11	18.213032	285.875	-6.462583333	-13.3	1799	11
2.432754	-3.2557	-0.411473	1.533977231	114.44	2.464638709	12	18.1114	285.875	-6.462583333	-14.2	1799	12
1.082842	-7.079604	-2.998381	1.869230917	146.26	4.050959174	1	25.759208	283.5154885	-6.353645115	-14.1	1800	1
4.848386	-3.268404	0.789991	2.375734791	30.37	7.57378919	2	18.136808	283.5154885	-6.353645115	-14.2	1800	2
7.414995	-3.662228	1.8763835	3.50155715	34.19	14.77162246	3	18.924456	283.5154885	-6.353645115	-14.8	1800	3
12.494927	0.580908	6.5379175	5.033099596	24.02	22.46721197	4	10.438184	283.5154885	-6.353645115	-12.5	1800	4
14.244484	4.315884	9.280184	4.913629653	49.77	27.63183987	5	2.968232	283.5154885	-6.353645115	-10.7	1800	5
20.105944	6.920204	13.513074	8.413884125	2.46	31.71537909	6	0	283.5154885	-6.353645115	-9.9	1800	6
22.228503	10.096204	16.1623535	8.958080983	8.09	30.13346827	7	0	283.5154885	-6.353645115	-9.7	1800	7
23.454081	8.660652	16.0573665	10.94452523	4.25	25.99137746	8	0	283.5154885	-6.353645115	-10.3	1800	8
15.18587	4.87486	10.030365	5.338358914	47.65	17.62204505	9	1.85028	283.5154885	-6.353645115	-9.5	1800	9
15.558872	1.902124	8.730498	6.614346504	0.39	11.37117986	10	7.795752	283.5154885	-6.353645115	-11.4	1800	10
6.020678	-3.306516	1.357081	2.838784137	39.65	5.368168384	11	18.213032	283.5154885	-6.353645115	-13.3	1800	11
2.432754	-3.2557	-0.411473	1.533977231	114.44	2.464638709	12	18.1114	283.5154885	-6.353645115	-14.2	1800	12
1.082842	-7.079604	-2.998381	1.869230917	146.26	4.050959174	1	25.759208	283.6076149	-6.357923851	-14.1	1801	1
4.848386	-3.268404	0.789991	2.375734791	30.37	7.57378919	2	18.136808	283.6076149	-6.357923851	-14.2	1801	2
7.414995	-3.662228	1.8763835	3.50155715	34.19	14.77162246	3	18.924456	283.6076149	-6.357923851	-14.8	1801	3
12.494927	0.580908	6.5379175	5.033099596	24.02	22.46721197	4	10.438184	283.6076149	-6.357923851	-12.5	1801	4
14.244484	4.315884	9.280184	4.913629653	49.77	27.63183987	5	2.968232	283.6076149	-6.357923851	-10.7	1801	5
20.105944	6.920204	13.513074	8.413884125	2.46	31.71537909	6	0	283.6076149	-6.357923851	-9.9	1801	6
22.228503	10.096204	16.1623535	8.958080983	8.09	30.13346827	7	0	283.6076149	-6.357923851	-9.7	1801	7
23.454081	8.660652	16.0573665	10.94452523	4.25	25.99137746	8	0	283.6076149	-6.357923851	-10.3	1801	8
15.18587	4.87486	10.030365	5.338358914	47.65	17.62204505	9	1.85028	283.6076149	-6.357923851	-9.5	1801	9
15.558872	1.902124	8.730498	6.614346504	0.39	11.37117986	10	7.795752	283.6076149	-6.357923851	-11.4	1801	10
6.020678	-3.306516	1.357081	2.838784137	39.65	5.368168384	11	18.213032	283.6076149	-6.357923851	-13.3	1801	11
2.432754	-3.2557	-0.411473	1.533977231	114.44	2.464638709	12	18.1114	283.6076149	-6.357923851	-14.2	1801	12
1.082842	-7.079604	-2.998381	1.869230917	146.26	4.050959174	1	25.759208	283.692433	-6.362409004	-14.1	1802	1
4.848386	-3.268404	0.789991	2.375734791	30.37	7.57378919	2	18.136808	283.692433	-6.362409004	-14.2	1802	2
7.414995	-3.662228	1.8763835	3.50155715	34.19	14.77162246	3	18.924456	283.692433	-6.362409004	-14.8	1802	3
12.494927	0.580908	6.5379175	5.033099596	24.02	22.46721197	4	10.438184	283.692433	-6.362409004	-12.5	1802	4
14.244484	4.315884	9.280184	4.913629653	49.77	27.63183987	5	2.968232	283.692433	-6.362409004	-10.7	1802	5
20.105944	6.920204	13.513074	8.413884125	2.46	31.71537909	6	0	283.692433	-6.362409004	-9.9	1802	6
22.228503	10.096204	16.1623535	8.958080983	8.09	30.13346827	7	0	283.692433	-6.362409004	-9.7	1802	7
23.454081	8.660652	16.0573665	10.94452523	4.25	25.99137746	8	0	283.692433	-6.362409004	-10.3	1802	8
15.18587	4.87486	10.030365	5.338358914	47.65	17.62204505	9	1.85028	283.692433	-6.362409004	-9.5	1802	9
15.558872	1.902124	8.730498	6.614346504	0.39	11.37117986	10	7.795752	283.692433	-6.362409004	-11.4	1802	10
6.020678	-3.306516	1.357081	2.838784137	39.65	5.368168384	11	18.213032	283.692433	-6.362409004	-13.3	1802	11
2.432754	-3.2557	-0.411473	1.533977231	114.44	2.464638709	12	18.1114	283.692433	-6.362409004	-14.2	1802	12
1.082842	-7.079604	-2.998381	1.869230917	146.26	4.050959174	1	25.759208	283.7699425	-6.367100575	-14.1	1803	1
4.848386	-3.268404	0.789991	2.375734791	30.37	7.57378919	2	18.136808	283.7699425	-6.367100575	-14.2	1803	2
7.414995	-3.662228	1.8763835	3.50155715	34.19	14.77162246	3	18.924456	283.7699425	-6.367100575	-14.8	1803	3
12.494927	0.580908	6.5379175	5.033099596	24.02	22.46721197	4	10.438184	283.7699425	-6.367100575	-12.5	1803	4
14.244484	4.315884	9.280184	4.913629653	49.77	27.63183987	5	2.968232	283.7699425	-6.367100575	-10.7	1803	5
20.105944	6.920204	13.513074	8.413884125	2.46	31.71537909	6	0	283.7699425	-6.367100575	-9.9	1803	6
22.228503	10.096204	16.1623535	8.958080983	8.09	30.13346827	7	0	283.7699425	-6.367100575	-9.7	1803	7
23.454081	8.660652	16.0573665	10.94452523	4.25	25.99137746	8	0	283.7699425	-6.367100575	-10.3	1803	8
15.18587	4.87486	10.030365	5.338358914	47.65	17.62204505	9	1.85028	283.7699425	-6.367100575	-9.5	1803	9
15.558872	1.902124	8.730498	6.614346504	0.39	11.37117986	10	7.795752	283.7699425	-6.367100575	-11.4	1803	10
6.020678	-3.306516	1.357081	2.838784137	39.65	5.368168384	11	18.213032	283.7699425	-6.367100575	-13.3	1803	11
2.432754	-3.2557	-0.411473	1.533977231	114.44	2.464638709	12	18.1114	283.7699425	-6.367100575	-14.2	1803	12
1.082842	-7.079604	-2.998381	1.869230917	146.26	4.050959174	1	25.759208	283.8401437	-6.371998563	-14.1	1804	1
4.848386	-3.268404	0.789991	2.375734791	30.37	7.57378919	2	18.136808	283.8401437	-6.371998563	-14.2	1804	2
7.414995	-3.662228	1.8763835	3.50155715	34.19	14.77162246	3	18.924456	283.8401437	-6.371998563	-14.8	1804	3
12.494927	0.580908	6.5379175	5.033099596	24.02	22.46721197	4	10.438184	283.8401437	-6.371998563	-12.5	1804	4
14.244484	4.315884	9.280184	4.913629653	49.77	27.63183987	5	2.968232	283.8401437	-6.371998563	-10.7	1804	5
20.105944	6.920204	13.513074	8.413884125	2.46	31.71537909	6	0	283.8401437	-6.371998563	-9.9	1804	6
22.228503	10.096204	16.1623535	8.958080983	8.09	30.13346827	7	0	283.8401437	-6.371998563	-9.7	1804	7
23.454081	8.660652	16.0573665	10.94452523	4.25	25.99137746	8	0	283.8401437	-6.371998563	-10.3	1804	8
15.18587	4.87486	10.030365	5.338358914	47.65	17.62204505	9	1.85028	283.8401437	-6.371998563	-9.5	1804	9
15.558872	1.902124	8.730498	6.614346504	0.39	11.37117986	10	7.795752	283.8401437	-6.371998563	-11.4	1804	10
6.020678	-3.306516	1.357081	2.838784137	39.65	5.368168384	11	18.213032	283.8401437	-6.371998563	-13.3	1804	11
2.432754	-3.2557	-0.411473	1.533977231	114.44	2.464638709	12	18.1114	283.8401437	-6.371998563	-14.2	1804	12
1.082842	-7.079604	-2.998381	1.869230917	146.26	4.050959174	1	25.759208	283.9030364	-6.377102969	-14.1	1805	1
4.848386	-3.268404	0.789991	2.375734791	30.37	7.57378919	2	18.136808	283.9030364	-6.377102969	-14.2	1805	2
7.414995	-3.662228	1.8763835	3.50155715	34.19	14.77162246	3	18.924456	283.9030364	-6.377102969	-14.8	1805	3
12.494927	0.580908	6.5379175	5.033099596	24.02	22.46721197	4	10.438184	283.9030364	-6.377102969	-12.5	1805	4
14.244484	4.315884	9.280184	4.913629653	49.77	27.63183987	5	2.968232	283.9030364	-6.377102969	-10.7	1805	5
20.105944	6.920204	13.513074	8.413884125	2.46	31.71537909	6	0	283.9030364	-6.377102969	-9.9	1805	6
22.228503	10.096204	16.1623535	8.958080983	8.09	30.13346827	7	0	283.9030364	-6.377102969	-9.7	1805	7
23.454081	8.660652	16.0573665	10.94452523	4.25	25.99137746	8	0	283.9030364	-6.377102969	-10.3	1805	8
15.18587	4.87486	10.030365	5.338358914	47.65	17.62204505	9	1.85028	283.9030364	-6.377102969	-9.5	1805	9
15.558872	1.902124	8.730498	6.614346504	0.39	11.37117986	10	7.795752	283.9030364	-6.377102969	-11.4	1805	10
6.020678	-3.306516	1.357081	2.838784137	39.65	5.368168384	11	18.213032	283.9030364	-6.377102969	-13.3	1805	11
2.432754	-3.2557	-0.411473	1.533977231	114.44	2.464638709	12	18.1114	283.9030364	-6.377102969	-14.2	1805	12
1.082842	-7.079604	-2.998381	1.869230917	146.26	4.050959174	1	25.759208	283.9586207	-6.382413793	-14.1	1806	1
4.848386	-3.268404	0.789991	2.375734791	30.37	7.57378919	2	18.136808	283.9586207	-6.382413793	-14.2	1806	2
7.414995	-3.662228	1.8763835	3.50155715	34.19	14.77162246	3	18.924456	283.9586207	-6.382413793	-14.8	1806	3
12.494927	0.580908	6.5379175	5.033099596	24.02	22.46721197	4	10.438184	283.9586207	-6.382413793	-12.5	1806	4
14.244484	4.315884	9.280184	4.913629653	49.77	27.63183987	5	2.968232	283.9586207	-6.382413793	-10.7	1806	5
20.105944	6.920204	13.513074	8.413884125	2.46	31.71537909	6	0	283.9586207	-6.382413793	-9.9	1806	6
22.228503	10.096204	16.1623535	8.958080983	8.09	30.13346827	7	0	283.9586207	-6.382413793	-9.7	1806	7
23.454081	8.660652	16.0573665	10.94452523	4.25	25.99137746	8	0	283.9586207	-6.382413793	-10.3	1806	8
15.18587	4.87486	10.030365	5.338358914	47.65	17.62204505	9	1.85028	283.9586207	-6.382413793	-9.5	1806	9
15.558872	1.902124	8.730498	6.614346504	0.39	11.37117986	10	7.795752	283.9586207	-6.382413793	-11.4	1806	10
6.020678	-3.306516	1.357081	2.838784137	39.65	5.368168384	11	18.213032	283.9586207	-6.382413793	-13.3	1806	11
2.432754	-3.2557	-0.411473	1.533977231	114.44	2.464638709	12	18.1114	283.9586207	-6.382413793	-14.2	1806	12
1.082842	-7.079604	-2.998381	1.869230917	146.26	4.050959174	1	25.759208	284.0068966	-6.387931034	-14.1	1807	1
4.848386	-3.268404	0.789991	2.375734791	30.37	7.57378919	2	18.136808	284.0068966	-6.387931034	-14.2	1807	2
7.414995	-3.662228	1.8763835	3.50155715	34.19	14.77162246	3	18.924456	284.0068966	-6.387931034	-14.8	1807	3
12.494927	0.580908	6.5379175	5.033099596	24.02	22.46721197	4	10.438184	284.0068966	-6.387931034	-12.5	1807	4
14.244484	4.315884	9.280184	4.913629653	49.77	27.63183987	5	2.968232	284.0068966	-6.387931034	-10.7	1807	5
20.105944	6.920204	13.513074	8.413884125	2.46	31.71537909	6	0	284.0068966	-6.387931034	-9.9	1807	6
22.228503	10.096204	16.1623535	8.958080983	8.09	30.13346827	7	0	284.0068966	-6.387931034	-9.7	1807	7
23.454081	8.660652	16.0573665	10.94452523	4.25	25.99137746	8	0	284.0068966	-6.387931034	-10.3	1807	8
15.18587	4.87486	10.030365	5.338358914	47.65	17.62204505	9	1.85028	284.0068966	-6.387931034	-9.5	1807	9
15.558872	1.902124	8.730498	6.614346504	0.39	11.37117986	10	7.795752	284.0068966	-6.387931034	-11.4	1807	10
6.020678	-3.306516	1.357081	2.838784137	39.65	5.368168384	11	18.213032	284.0068966	-6.387931034	-13.3	1807	11
2.432754	-3.2557	-0.411473	1.533977231	114.44	2.464638709	12	18.1114	284.0068966	-6.387931034	-14.2	1807	12
1.082842	-7.079604	-2.998381	1.869230917	146.26	4.050959174	1	25.759208	284.0551724	-6.393448276	-14.1	1808	1
4.848386	-3.268404	0.789991	2.375734791	30.37	7.57378919	2	18.136808	284.0551724	-6.393448276	-14.2	1808	2
7.414995	-3.662228	1.8763835	3.50155715	34.19	14.77162246	3	18.924456	284.0551724	-6.393448276	-14.8	1808	3
12.494927	0.580908	6.5379175	5.033099596	24.02	22.46721197	4	10.438184	284.0551724	-6.393448276	-12.5	1808	4
14.244484	4.315884	9.280184	4.913629653	49.77	27.63183987	5	2.968232	284.0551724	-6.393448276	-10.7	1808	5
20.105944	6.920204	13.513074	8.413884125	2.46	31.71537909	6	0	284.0551724	-6.393448276	-9.9	1808	6
22.228503	10.096204	16.1623535	8.958080983	8.09	30.13346827	7	0	284.0551724	-6.393448276	-9.7	1808	7
23.454081	8.660652	16.0573665	10.94452523	4.25	25.99137746	8	0	284.0551724	-6.393448276	-10.3	1808	8
15.18587	4.87486	10.030365	5.338358914	47.65	17.62204505	9	1.85028	284.0551724	-6.393448276	-9.5	1808	9
15.558872	1.902124	8.730498	6.614346504	0.39	11.37117986	10	7.795752	284.0551724	-6.393448276	-11.4	1808	10
6.020678	-3.306516	1.357081	2.838784137	39.65	5.368168384	11	18.213032	284.0551724	-6.393448276	-13.3	1808	11
2.432754	-3.2557	-0.411473	1.533977231	114.44	2.464638709	12	18.1114	284.0551724	-6.393448276	-14.2	1808	12
1.082842	-7.079604	-2.998381	1.869230917	146.26	4.050959174	1	25.759208	284.1034483	-6.398965517	-14.1	1809	1
4.848386	-3.268404	0.789991	2.375734791	30.37	7.57378919	2	18.136808	284.1034483	-6.398965517	-14.2	1809	2
7.414995	-3.662228	1.8763835	3.50155715	34.19	14.77162246	3	18.924456	284.1034483	-6.398965517	-14.8	1809	3
12.494927	0.580908	6.5379175	5.033099596	24.02	22.46721197	4	10.438184	284.1034483	-6.398965517	-12.5	1809	4
14.244484	4.315884	9.280184	4.913629653	49.77	27.63183987	5	2.968232	284.1034483	-6.398965517	-10.7	1809	5
20.105944	6.920204	13.513074	8.413884125	2.46	31.71537909	6	0	284.1034483	-6.398965517	-9.9	1809	6
22.228503	10.096204	16.1623535	8.958080983	8.09	30.13346827	7	0	284.1034483	-6.398965517	-9.7	1809	7
23.454081	8.660652	16.0573665	10.94452523	4.25	25.99137746	8	0	284.1034483	-6.398965517	-10.3	1809	8
15.18587	4.87486	10.030365	5.338358914	47.65	17.62204505	9	1.85028	284.1034483	-6.398965517	-9.5	1809	9
15.558872	1.902124	8.730498	6.614346504	0.39	11.37117986	10	7.795752	284.1034483	-6.398965517	-11.4	1809	10
6.020678	-3.306516	1.357081	2.838784137	39.65	5.368168384	11	18.213032	284.1034483	-6.398965517	-13.3	1809	11
2.432754	-3.2557	-0.411473	1.533977231	114.44	2.464638709	12	18.1114	284.1034483	-6.398965517	-14.2	1809	12
1.082842	-7.079604	-2.998381	1.869230917	146.26	4.050959174	1	25.759208	284.1517241	-6.404482759	-14.1	1810	1
4.848386	-3.268404	0.789991	2.375734791	30.37	7.57378919	2	18.136808	284.1517241	-6.404482759	-14.2	1810	2
7.414995	-3.662228	1.8763835	3.50155715	34.19	14.77162246	3	18.924456	284.1517241	-6.404482759	-14.8	1810	3
12.494927	0.580908	6.5379175	5.033099596	24.02	22.46721197	4	10.438184	284.1517241	-6.404482759	-12.5	1810	4
14.244484	4.315884	9.280184	4.913629653	49.77	27.63183987	5	2.968232	284.1517241	-6.404482759	-10.7	1810	5
20.105944	6.920204	13.513074	8.413884125	2.46	31.71537909	6	0	284.1517241	-6.404482759	-9.9	1810	6
22.228503	10.096204	16.1623535	8.958080983	8.09	30.13346827	7	0	284.1517241	-6.404482759	-9.7	1810	7
23.454081	8.660652	16.0573665	10.94452523	4.25	25.99137746	8	0	284.1517241	-6.404482759	-10.3	1810	8
15.18587	4.87486	10.030365	5.338358914	47.65	17.62204505	9	1.85028	284.1517241	-6.404482759	-9.5	1810	9
15.558872	1.902124	8.730498	6.614346504	0.39	11.37117986	10	7.795752	284.1517241	-6.404482759	-11.4	1810	10
6.020678	-3.306516	1.357081	2.838784137	39.65	5.368168384	11	18.213032	284.1517241	-6.404482759	-13.3	1810	11
2.432754	-3.2557	-0.411473	1.533977231	114.44	2.464638709	12	18.1114	284.1517241	-6.404482759	-14.2	1810	12
1.082842	-7.079604	-2.998381	1.869230917	146.26	4.050959174	1	25.759208	284.2	-6.41	-14.1	1811	1
4.848386	-3.268404	0.789991	2.375734791	30.37	7.57378919	2	18.136808	284.2	-6.41	-14.2	1811	2
7.414995	-3.662228	1.8763835	3.50155715	34.19	14.77162246	3	18.924456	284.2	-6.41	-14.8	1811	3
12.494927	0.580908	6.5379175	5.033099596	24.02	22.46721197	4	10.438184	284.2	-6.41	-12.5	1811	4
14.244484	4.315884	9.280184	4.913629653	49.77	27.63183987	5	2.968232	284.2	-6.41	-10.7	1811	5
20.105944	6.920204	13.513074	8.413884125	2.46	31.71537909	6	0	284.2	-6.41	-9.9	1811	6
22.228503	10.096204	16.1623535	8.958080983	8.09	30.13346827	7	0	284.2	-6.41	-9.7	1811	7
23.454081	8.660652	16.0573665	10.94452523	4.25	25.99137746	8	0	284.2	-6.41	-10.3	1811	8
15.18587	4.87486	10.030365	5.338358914	47.65	17.62204505	9	1.85028	284.2	-6.41	-9.5	1811	9
15.558872	1.902124	8.730498	6.614346504	0.39	11.37117986	10	7.795752	284.2	-6.41	-11.4	1811	10
6.020678	-3.306516	1.357081	2.838784137	39.65	5.368168384	11	18.213032	284.2	-6.41	-13.3	1811	11
2.432754	-3.2557	-0.411473	1.533977231	114.44	2.464638709	12	18.1114	284.2	-6.41	-14.2	1811	12
1.082842	-7.079604	-2.998381	1.869230917	146.26	4.050959174	1	25.759208	284.2482759	-6.415517241	-14.1	1812	1
4.848386	-3.268404	0.789991	2.375734791	30.37	7.57378919	2	18.136808	284.2482759	-6.415517241	-14.2	1812	2
7.414995	-3.662228	1.8763835	3.50155715	34.19	14.77162246	3	18.924456	284.2482759	-6.415517241	-14.8	1812	3
12.494927	0.580908	6.5379175	5.033099596	24.02	22.46721197	4	10.438184	284.2482759	-6.415517241	-12.5	1812	4
14.244484	4.315884	9.280184	4.913629653	49.77	27.63183987	5	2.968232	284.2482759	-6.415517241	-10.7	1812	5
20.105944	6.920204	13.513074	8.413884125	2.46	31.71537909	6	0	284.2482759	-6.415517241	-9.9	1812	6
22.228503	10.096204	16.1623535	8.958080983	8.09	30.13346827	7	0	284.2482759	-6.415517241	-9.7	1812	7
23.454081	8.660652	16.0573665	10.94452523	4.25	25.99137746	8	0	284.2482759	-6.415517241	-10.3	1812	8
15.18587	4.87486	10.030365	5.338358914	47.65	17.62204505	9	1.85028	284.2482759	-6.415517241	-9.5	1812	9
15.558872	1.902124	8.730498	6.614346504	0.39	11.37117986	10	7.795752	284.2482759	-6.415517241	-11.4	1812	10
6.020678	-3.306516	1.357081	2.838784137	39.65	5.368168384	11	18.213032	284.2482759	-6.415517241	-13.3	1812	11
2.432754	-3.2557	-0.411473	1.533977231	114.44	2.464638709	12	18.1114	284.2482759	-6.415517241	-14.2	1812	12
1.082842	-7.079604	-2.998381	1.869230917	146.26	4.050959174	1	25.759208	284.2965517	-6.421034483	-14.1	1813	1
4.848386	-3.268404	0.789991	2.375734791	30.37	7.57378919	2	18.136808	284.2965517	-6.421034483	-14.2	1813	2
7.414995	-3.662228	1.8763835	3.50155715	34.19	14.77162246	3	18.924456	284.2965517	-6.421034483	-14.8	1813	3
12.494927	0.580908	6.5379175	5.033099596	24.02	22.46721197	4	10.438184	284.2965517	-6.421034483	-12.5	1813	4
14.244484	4.315884	9.280184	4.913629653	49.77	27.63183987	5	2.968232	284.2965517	-6.421034483	-10.7	1813	5
20.105944	6.920204	13.513074	8.413884125	2.46	31.71537909	6	0	284.2965517	-6.421034483	-9.9	1813	6
22.228503	10.096204	16.1623535	8.958080983	8.09	30.13346827	7	0	284.2965517	-6.421034483	-9.7	1813	7
23.454081	8.660652	16.0573665	10.94452523	4.25	25.99137746	8	0	284.2965517	-6.421034483	-10.3	1813	8
15.18587	4.87486	10.030365	5.338358914	47.65	17.62204505	9	1.85028	284.2965517	-6.421034483	-9.5	1813	9
15.558872	1.902124	8.730498	6.614346504	0.39	11.37117986	10	7.795752	284.2965517	-6.421034483	-11.4	1813	10
6.020678	-3.306516	1.357081	2.838784137	39.65	5.368168384	11	18.213032	284.2965517	-6.421034483	-13.3	1813	11
2.432754	-3.2557	-0.411473	1.533977231	114.44	2.464638709	12	18.1114	284.2965517	-6.421034483	-14.2	1813	12
1.082842	-7.079604	-2.998381	1.869230917	146.26	4.050959174	1	25.759208	284.3448276	-6.426551724	-14.1	1814	1
4.848386	-3.268404	0.789991	2.375734791	30.37	7.57378919	2	18.136808	284.3448276	-6.426551724	-14.2	1814	2
7.414995	-3.662228	1.8763835	3.50155715	34.19	14.77162246	3	18.924456	284.3448276	-6.426551724	-14.8	1814	3
12.494927	0.580908	6.5379175	5.033099596	24.02	22.46721197	4	10.438184	284.3448276	-6.426551724	-12.5	1814	4
14.244484	4.315884	9.280184	4.913629653	49.77	27.63183987	5	2.968232	284.3448276	-6.426551724	-10.7	1814	5
20.105944	6.920204	13.513074	8.413884125	2.46	31.71537909	6	0	284.3448276	-6.426551724	-9.9	1814	6
22.228503	10.096204	16.1623535	8.958080983	8.09	30.13346827	7	0	284.3448276	-6.426551724	-9.7	1814	7
23.454081	8.660652	16.0573665	10.94452523	4.25	25.99137746	8	0	284.3448276	-6.426551724	-10.3	1814	8
15.18587	4.87486	10.030365	5.338358914	47.65	17.62204505	9	1.85028	284.3448276	-6.426551724	-9.5	1814	9
15.558872	1.902124	8.730498	6.614346504	0.39	11.37117986	10	7.795752	284.3448276	-6.426551724	-11.4	1814	10
6.020678	-3.306516	1.357081	2.838784137	39.65	5.368168384	11	18.213032	284.3448276	-6.426551724	-13.3	1814	11
2.432754	-3.2557	-0.411473	1.533977231	114.44	2.464638709	12	18.1114	284.3448276	-6.426551724	-14.2	1814	12
1.082842	-7.079604	-2.998381	1.869230917	146.26	4.050959174	1	25.759208	284.3931034	-6.432068966	-14.1	1815	1
4.848386	-3.268404	0.789991	2.375734791	30.37	7.57378919	2	18.136808	284.3931034	-6.432068966	-14.2	1815	2
7.414995	-3.662228	1.8763835	3.50155715	34.19	14.77162246	3	18.924456	284.3931034	-6.432068966	-14.8	1815	3
12.494927	0.580908	6.5379175	5.033099596	24.02	22.46721197	4	10.438184	284.3931034	-6.432068966	-12.5	1815	4
14.244484	4.315884	9.280184	4.913629653	49.77	27.63183987	5	2.968232	284.3931034	-6.432068966	-10.7	1815	5
20.105944	6.920204	13.513074	8.413884125	2.46	31.71537909	6	0	284.3931034	-6.432068966	-9.9	1815	6
22.228503	10.096204	16.1623535	8.958080983	8.09	30.13346827	7	0	284.3931034	-6.432068966	-9.7	1815	7
23.454081	8.660652	16.0573665	10.94452523	4.25	25.99137746	8	0	284.3931034	-6.432068966	-10.3	1815	8
15.18587	4.87486	10.030365	5.338358914	47.65	17.62204505	9	1.85028	284.3931034	-6.432068966	-9.5	1815	9
15.558872	1.902124	8.730498	6.614346504	0.39	11.37117986	10	7.795752	284.3931034	-6.432068966	-11.4	1815	10
6.020678	-3.306516	1.357081	2.838784137	39.65	5.368168384	11	18.213032	284.3931034	-6.432068966	-13.3	1815	11
2.432754	-3.2557	-0.411473	1.533977231	114.44	2.464638709	12	18.1114	284.3931034	-6.432068966	-14.2	1815	12
1.082842	-7.079604	-2.998381	1.869230917	146.26	4.050959174	1	25.759208	284.4413793	-6.437586207	-14.1	1816	1
4.848386	-3.268404	0.789991	2.375734791	30.37	7.57378919	2	18.136808	284.4413793	-6.437586207	-14.2	1816	2
7.414995	-3.662228	1.8763835	3.50155715	34.19	14.77162246	3	18.924456	284.4413793	-6.437586207	-14.8	1816	3
12.494927	0.580908	6.5379175	5.033099596	24.02	22.46721197	4	10.438184	284.4413793	-6.437586207	-12.5	1816	4
14.244484	4.315884	9.280184	4.913629653	49.77	27.63183987	5	2.968232	284.4413793	-6.437586207	-10.7	1816	5
20.105944	6.920204	13.513074	8.413884125	2.46	31.71537909	6	0	284.4413793	-6.437586207	-9.9	1816	6
22.228503	10.096204	16.1623535	8.958080983	8.09	30.13346827	7	0	284.4413793	-6.437586207	-9.7	1816	7
23.454081	8.660652	16.0573665	10.94452523	4.25	25.99137746	8	0	284.4413793	-6.437586207	-10.3	1816	8
15.18587	4.87486	10.030365	5.338358914	47.65	17.62204505	9	1.85028	284.4413793	-6.437586207	-9.5	1816	9
15.558872	1.902124	8.730498	6.614346504	0.39	11.37117986	10	7.795752	284.4413793	-6.437586207	-11.4	1816	10
6.020678	-3.306516	1.357081	2.838784137	39.65	5.368168384	11	18.213032	284.4413793	-6.437586207	-13.3	1816	11
2.432754	-3.2557	-0.411473	1.533977231	114.44	2.464638709	12	18.1114	284.4413793	-6.437586207	-14.2	1816	12
1.082842	-7.079604	-2.998381	1.869230917	146.26	4.050959174	1	25.759208	284.4829557	-6.442899015	-14.1	1817	1
4.848386	-3.268404	0.789991	2.375734791	30.37	7.57378919	2	18.136808	284.4829557	-6.442899015	-14.2	1817	2
7.414995	-3.662228	1.8763835	3.50155715	34.19	14.77162246	3	18.924456	284.4829557	-6.442899015	-14.8	1817	3
12.494927	0.580908	6.5379175	5.033099596	24.02	22.46721197	4	10.438184	284.4829557	-6.442899015	-12.5	1817	4
14.244484	4.315884	9.280184	4.913629653	49.77	27.63183987	5	2.968232	284.4829557	-6.442899015	-10.7	1817	5
20.105944	6.920204	13.513074	8.413884125	2.46	31.71537909	6	0	284.4829557	-6.442899015	-9.9	1817	6
22.228503	10.096204	16.1623535	8.958080983	8.09	30.13346827	7	0	284.4829557	-6.442899015	-9.7	1817	7
23.454081	8.660652	16.0573665	10.94452523	4.25	25.99137746	8	0	284.4829557	-6.442899015	-10.3	1817	8
15.18587	4.87486	10.030365	5.338358914	47.65	17.62204505	9	1.85028	284.4829557	-6.442899015	-9.5	1817	9
15.558872	1.902124	8.730498	6.614346504	0.39	11.37117986	10	7.795752	284.4829557	-6.442899015	-11.4	1817	10
6.020678	-3.306516	1.357081	2.838784137	39.65	5.368168384	11	18.213032	284.4829557	-6.442899015	-13.3	1817	11
2.432754	-3.2557	-0.411473	1.533977231	114.44	2.464638709	12	18.1114	284.4829557	-6.442899015	-14.2	1817	12
1.082842	-7.079604	-2.998381	1.869230917	146.26	4.050959174	1	25.759208	284.5178325	-6.448007389	-14.1	1818	1
4.848386	-3.268404	0.789991	2.375734791	30.37	7.57378919	2	18.136808	284.5178325	-6.448007389	-14.2	1818	2
7.414995	-3.662228	1.8763835	3.50155715	34.19	14.77162246	3	18.924456	284.5178325	-6.448007389	-14.8	1818	3
12.494927	0.580908	6.5379175	5.033099596	24.02	22.46721197	4	10.438184	284.5178325	-6.448007389	-12.5	1818	4
14.244484	4.315884	9.280184	4.913629653	49.77	27.63183987	5	2.968232	284.5178325	-6.448007389	-10.7	1818	5
20.105944	6.920204	13.513074	8.413884125	2.46	31.71537909	6	0	284.5178325	-6.448007389	-9.9	1818	6
22.228503	10.096204	16.1623535	8.958080983	8.09	30.13346827	7	0	284.5178325	-6.448007389	-9.7	1818	7
23.454081	8.660652	16.0573665	10.94452523	4.25	25.99137746	8	0	284.5178325	-6.448007389	-10.3	1818	8
15.18587	4.87486	10.030365	5.338358914	47.65	17.62204505	9	1.85028	284.5178325	-6.448007389	-9.5	1818	9
15.558872	1.902124	8.730498	6.614346504	0.39	11.37117986	10	7.795752	284.5178325	-6.448007389	-11.4	1818	10
6.020678	-3.306516	1.357081	2.838784137	39.65	5.368168384	11	18.213032	284.5178325	-6.448007389	-13.3	1818	11
2.432754	-3.2557	-0.411473	1.533977231	114.44	2.464638709	12	18.1114	284.5178325	-6.448007389	-14.2	1818	12
1.082842	-7.079604	-2.998381	1.869230917	146.26	4.050959174	1	25.759208	284.5460099	-6.45291133	-14.1	1819	1
4.848386	-3.268404	0.789991	2.375734791	30.37	7.57378919	2	18.136808	284.5460099	-6.45291133	-14.2	1819	2
7.414995	-3.662228	1.8763835	3.50155715	34.19	14.77162246	3	18.924456	284.5460099	-6.45291133	-14.8	1819	3
12.494927	0.580908	6.5379175	5.033099596	24.02	22.46721197	4	10.438184	284.5460099	-6.45291133	-12.5	1819	4
14.244484	4.315884	9.280184	4.913629653	49.77	27.63183987	5	2.968232	284.5460099	-6.45291133	-10.7	1819	5
20.105944	6.920204	13.513074	8.413884125	2.46	31.71537909	6	0	284.5460099	-6.45291133	-9.9	1819	6
22.228503	10.096204	16.1623535	8.958080983	8.09	30.13346827	7	0	284.5460099	-6.45291133	-9.7	1819	7
23.454081	8.660652	16.0573665	10.94452523	4.25	25.99137746	8	0	284.5460099	-6.45291133	-10.3	1819	8
15.18587	4.87486	10.030365	5.338358914	47.65	17.62204505	9	1.85028	284.5460099	-6.45291133	-9.5	1819	9
15.558872	1.902124	8.730498	6.614346504	0.39	11.37117986	10	7.795752	284.5460099	-6.45291133	-11.4	1819	10
6.020678	-3.306516	1.357081	2.838784137	39.65	5.368168384	11	18.213032	284.5460099	-6.45291133	-13.3	1819	11
2.432754	-3.2557	-0.411473	1.533977231	114.44	2.464638709	12	18.1114	284.5460099	-6.45291133	-14.2	1819	12
1.082842	-7.079604	-2.998381	1.869230917	146.26	4.050959174	1	25.759208	284.5674877	-6.457610837	-14.1	1820	1
4.848386	-3.268404	0.789991	2.375734791	30.37	7.57378919	2	18.136808	284.5674877	-6.457610837	-14.2	1820	2
7.414995	-3.662228	1.8763835	3.50155715	34.19	14.77162246	3	18.924456	284.5674877	-6.457610837	-14.8	1820	3
12.494927	0.580908	6.5379175	5.033099596	24.02	22.46721197	4	10.438184	284.5674877	-6.457610837	-12.5	1820	4
14.244484	4.315884	9.280184	4.913629653	49.77	27.63183987	5	2.968232	284.5674877	-6.457610837	-10.7	1820	5
20.105944	6.920204	13.513074	8.413884125	2.46	31.71537909	6	0	284.5674877	-6.457610837	-9.9	1820	6
22.228503	10.096204	16.1623535	8.958080983	8.09	30.13346827	7	0	284.5674877	-6.457610837	-9.7	1820	7
23.454081	8.660652	16.0573665	10.94452523	4.25	25.99137746	8	0	284.5674877	-6.457610837	-10.3	1820	8
15.18587	4.87486	10.030365	5.338358914	47.65	17.62204505	9	1.85028	284.5674877	-6.457610837	-9.5	1820	9
15.558872	1.902124	8.730498	6.614346504	0.39	11.37117986	10	7.795752	284.5674877	-6.457610837	-11.4	1820	10
6.020678	-3.306516	1.357081	2.838784137	39.65	5.368168384	11	18.213032	284.5674877	-6.457610837	-13.3	1820	11
2.432754	-3.2557	-0.411473	1.533977231	114.44	2.464638709	12	18.1114	284.5674877	-6.457610837	-14.2	1820	12
1.082842	-7.079604	-2.998381	1.869230917	146.26	4.050959174	1	25.759208	284.582266	-6.462105911	-14.1	1821	1
4.848386	-3.268404	0.789991	2.375734791	30.37	7.57378919	2	18.136808	284.582266	-6.462105911	-14.2	1821	2
7.414995	-3.662228	1.8763835	3.50155715	34.19	14.77162246	3	18.924456	284.582266	-6.462105911	-14.8	1821	3
12.494927	0.580908	6.5379175	5.033099596	24.02	22.46721197	4	10.438184	284.582266	-6.462105911	-12.5	1821	4
14.244484	4.315884	9.280184	4.913629653	49.77	27.63183987	5	2.968232	284.582266	-6.462105911	-10.7	1821	5
20.105944	6.920204	13.513074	8.413884125	2.46	31.71537909	6	0	284.582266	-6.462105911	-9.9	1821	6
22.228503	10.096204	16.1623535	8.958080983	8.09	30.13346827	7	0	284.582266	-6.462105911	-9.7	1821	7
23.454081	8.660652	16.0573665	10.94452523	4.25	25.99137746	8	0	284.582266	-6.462105911	-10.3	1821	8
15.18587	4.87486	10.030365	5.338358914	47.65	17.62204505	9	1.85028	284.582266	-6.462105911	-9.5	1821	9
15.558872	1.902124	8.730498	6.614346504	0.39	11.37117986	10	7.795752	284.582266	-6.462105911	-11.4	1821	10
6.020678	-3.306516	1.357081	2.838784137	39.65	5.368168384	11	18.213032	284.582266	-6.462105911	-13.3	1821	11
2.432754	-3.2557	-0.411473	1.533977231	114.44	2.464638709	12	18.1114	284.582266	-6.462105911	-14.2	1821	12
1.082842	-7.079604	-2.998381	1.869230917	146.26	4.050959174	1	25.759208	284.5903448	-6.466396552	-14.1	1822	1
4.848386	-3.268404	0.789991	2.375734791	30.37	7.57378919	2	18.136808	284.5903448	-6.466396552	-14.2	1822	2
7.414995	-3.662228	1.8763835	3.50155715	34.19	14.77162246	3	18.924456	284.5903448	-6.466396552	-14.8	1822	3
12.494927	0.580908	6.5379175	5.033099596	24.02	22.46721197	4	10.438184	284.5903448	-6.466396552	-12.5	1822	4
14.244484	4.315884	9.280184	4.913629653	49.77	27.63183987	5	2.968232	284.5903448	-6.466396552	-10.7	1822	5
20.105944	6.920204	13.513074	8.413884125	2.46	31.71537909	6	0	284.5903448	-6.466396552	-9.9	1822	6
22.228503	10.096204	16.1623535	8.958080983	8.09	30.13346827	7	0	284.5903448	-6.466396552	-9.7	1822	7
23.454081	8.660652	16.0573665	10.94452523	4.25	25.99137746	8	0	284.5903448	-6.466396552	-10.3	1822	8
15.18587	4.87486	10.030365	5.338358914	47.65	17.62204505	9	1.85028	284.5903448	-6.466396552	-9.5	1822	9
15.558872	1.902124	8.730498	6.614346504	0.39	11.37117986	10	7.795752	284.5903448	-6.466396552	-11.4	1822	10
6.020678	-3.306516	1.357081	2.838784137	39.65	5.368168384	11	18.213032	284.5903448	-6.466396552	-13.3	1822	11
2.432754	-3.2557	-0.411473	1.533977231	114.44	2.464638709	12	18.1114	284.5903448	-6.466396552	-14.2	1822	12
1.082842	-7.079604	-2.998381	1.869230917	146.26	4.050959174	1	25.759208	284.5917241	-6.470482759	-14.1	1823	1
4.848386	-3.268404	0.789991	2.375734791	30.37	7.57378919	2	18.136808	284.5917241	-6.470482759	-14.2	1823	2
7.414995	-3.662228	1.8763835	3.50155715	34.19	14.77162246	3	18.924456	284.5917241	-6.470482759	-14.8	1823	3
12.494927	0.580908	6.5379175	5.033099596	24.02	22.46721197	4	10.438184	284.5917241	-6.470482759	-12.5	1823	4
14.244484	4.315884	9.280184	4.913629653	49.77	27.63183987	5	2.968232	284.5917241	-6.470482759	-10.7	1823	5
20.105944	6.920204	13.513074	8.413884125	2.46	31.71537909	6	0	284.5917241	-6.470482759	-9.9	1823	6
22.228503	10.096204	16.1623535	8.958080983	8.09	30.13346827	7	0	284.5917241	-6.470482759	-9.7	1823	7
23.454081	8.660652	16.0573665	10.94452523	4.25	25.99137746	8	0	284.5917241	-6.470482759	-10.3	1823	8
15.18587	4.87486	10.030365	5.338358914	47.65	17.62204505	9	1.85028	284.5917241	-6.470482759	-9.5	1823	9
15.558872	1.902124	8.730498	6.614346504	0.39	11.37117986	10	7.795752	284.5917241	-6.470482759	-11.4	1823	10
6.020678	-3.306516	1.357081	2.838784137	39.65	5.368168384	11	18.213032	284.5917241	-6.470482759	-13.3	1823	11
2.432754	-3.2557	-0.411473	1.533977231	114.44	2.464638709	12	18.1114	284.5917241	-6.470482759	-14.2	1823	12
1.082842	-7.079604	-2.998381	1.869230917	146.26	4.050959174	1	25.759208	284.5813147	-6.474230603	-14.1	1824	1
4.848386	-3.268404	0.789991	2.375734791	30.37	7.57378919	2	18.136808	284.5813147	-6.474230603	-14.2	1824	2
7.414995	-3.662228	1.8763835	3.50155715	34.19	14.77162246	3	18.924456	284.5813147	-6.474230603	-14.8	1824	3
12.494927	0.580908	6.5379175	5.033099596	24.02	22.46721197	4	10.438184	284.5813147	-6.474230603	-12.5	1824	4
14.244484	4.315884	9.280184	4.913629653	49.77	27.63183987	5	2.968232	284.5813147	-6.474230603	-10.7	1824	5
20.105944	6.920204	13.513074	8.413884125	2.46	31.71537909	6	0	284.5813147	-6.474230603	-9.9	1824	6
22.228503	10.096204	16.1623535	8.958080983	8.09	30.13346827	7	0	284.5813147	-6.474230603	-9.7	1824	7
23.454081	8.660652	16.0573665	10.94452523	4.25	25.99137746	8	0	284.5813147	-6.474230603	-10.3	1824	8
15.18587	4.87486	10.030365	5.338358914	47.65	17.62204505	9	1.85028	284.5813147	-6.474230603	-9.5	1824	9
15.558872	1.902124	8.730498	6.614346504	0.39	11.37117986	10	7.795752	284.5813147	-6.474230603	-11.4	1824	10
6.020678	-3.306516	1.357081	2.838784137	39.65	5.368168384	11	18.213032	284.5813147	-6.474230603	-13.3	1824	11
2.432754	-3.2557	-0.411473	1.533977231	114.44	2.464638709	12	18.1114	284.5813147	-6.474230603	-14.2	1824	12
1.082842	-7.079604	-2.998381	1.869230917	146.26	4.050959174	1	25.759208	284.5591164	-6.477640086	-14.1	1825	1
4.848386	-3.268404	0.789991	2.375734791	30.37	7.57378919	2	18.136808	284.5591164	-6.477640086	-14.2	1825	2
7.414995	-3.662228	1.8763835	3.50155715	34.19	14.77162246	3	18.924456	284.5591164	-6.477640086	-14.8	1825	3
12.494927	0.580908	6.5379175	5.033099596	24.02	22.46721197	4	10.438184	284.5591164	-6.477640086	-12.5	1825	4
14.244484	4.315884	9.280184	4.913629653	49.77	27.63183987	5	2.968232	284.5591164	-6.477640086	-10.7	1825	5
20.105944	6.920204	13.513074	8.413884125	2.46	31.71537909	6	0	284.5591164	-6.477640086	-9.9	1825	6
22.228503	10.096204	16.1623535	8.958080983	8.09	30.13346827	7	0	284.5591164	-6.477640086	-9.7	1825	7
23.454081	8.660652	16.0573665	10.94452523	4.25	25.99137746	8	0	284.5591164	-6.477640086	-10.3	1825	8
15.18587	4.87486	10.030365	5.338358914	47.65	17.62204505	9	1.85028	284.5591164	-6.477640086	-9.5	1825	9
15.558872	1.902124	8.730498	6.614346504	0.39	11.37117986	10	7.795752	284.5591164	-6.477640086	-11.4	1825	10
6.020678	-3.306516	1.357081	2.838784137	39.65	5.368168384	11	18.213032	284.5591164	-6.477640086	-13.3	1825	11
2.432754	-3.2557	-0.411473	1.533977231	114.44	2.464638709	12	18.1114	284.5591164	-6.477640086	-14.2	1825	12
1.082842	-7.079604	-2.998381	1.869230917	146.26	4.050959174	1	25.759208	284.5251293	-6.480711207	-14.1	1826	1
4.848386	-3.268404	0.789991	2.375734791	30.37	7.57378919	2	18.136808	284.5251293	-6.480711207	-14.2	1826	2
7.414995	-3.662228	1.8763835	3.50155715	34.19	14.77162246	3	18.924456	284.5251293	-6.480711207	-14.8	1826	3
12.494927	0.580908	6.5379175	5.033099596	24.02	22.46721197	4	10.438184	284.5251293	-6.480711207	-12.5	1826	4
14.244484	4.315884	9.280184	4.913629653	49.77	27.63183987	5	2.968232	284.5251293	-6.480711207	-10.7	1826	5
20.105944	6.920204	13.513074	8.413884125	2.46	31.71537909	6	0	284.5251293	-6.480711207	-9.9	1826	6
22.228503	10.096204	16.1623535	8.958080983	8.09	30.13346827	7	0	284.5251293	-6.480711207	-9.7	1826	7
23.454081	8.660652	16.0573665	10.94452523	4.25	25.99137746	8	0	284.5251293	-6.480711207	-10.3	1826	8
15.18587	4.87486	10.030365	5.338358914	47.65	17.62204505	9	1.85028	284.5251293	-6.480711207	-9.5	1826	9
15.558872	1.902124	8.730498	6.614346504	0.39	11.37117986	10	7.795752	284.5251293	-6.480711207	-11.4	1826	10
6.020678	-3.306516	1.357081	2.838784137	39.65	5.368168384	11	18.213032	284.5251293	-6.480711207	-13.3	1826	11
2.432754	-3.2557	-0.411473	1.533977231	114.44	2.464638709	12	18.1114	284.5251293	-6.480711207	-14.2	1826	12
1.082842	-7.079604	-2.998381	1.869230917	146.26	4.050959174	1	25.759208	284.4793534	-6.483443966	-14.1	1827	1
4.848386	-3.268404	0.789991	2.375734791	30.37	7.57378919	2	18.136808	284.4793534	-6.483443966	-14.2	1827	2
7.414995	-3.662228	1.8763835	3.50155715	34.19	14.77162246	3	18.924456	284.4793534	-6.483443966	-14.8	1827	3
12.494927	0.580908	6.5379175	5.033099596	24.02	22.46721197	4	10.438184	284.4793534	-6.483443966	-12.5	1827	4
14.244484	4.315884	9.280184	4.913629653	49.77	27.63183987	5	2.968232	284.4793534	-6.483443966	-10.7	1827	5
20.105944	6.920204	13.513074	8.413884125	2.46	31.71537909	6	0	284.4793534	-6.483443966	-9.9	1827	6
22.228503	10.096204	16.1623535	8.958080983	8.09	30.13346827	7	0	284.4793534	-6.483443966	-9.7	1827	7
23.454081	8.660652	16.0573665	10.94452523	4.25	25.99137746	8	0	284.4793534	-6.483443966	-10.3	1827	8
15.18587	4.87486	10.030365	5.338358914	47.65	17.62204505	9	1.85028	284.4793534	-6.483443966	-9.5	1827	9
15.558872	1.902124	8.730498	6.614346504	0.39	11.37117986	10	7.795752	284.4793534	-6.483443966	-11.4	1827	10
6.020678	-3.306516	1.357081	2.838784137	39.65	5.368168384	11	18.213032	284.4793534	-6.483443966	-13.3	1827	11
2.432754	-3.2557	-0.411473	1.533977231	114.44	2.464638709	12	18.1114	284.4793534	-6.483443966	-14.2	1827	12
1.082842	-7.079604	-2.998381	1.869230917	146.26	4.050959174	1	25.759208	284.4217888	-6.485838362	-14.1	1828	1
4.848386	-3.268404	0.789991	2.375734791	30.37	7.57378919	2	18.136808	284.4217888	-6.485838362	-14.2	1828	2
7.414995	-3.662228	1.8763835	3.50155715	34.19	14.77162246	3	18.924456	284.4217888	-6.485838362	-14.8	1828	3
12.494927	0.580908	6.5379175	5.033099596	24.02	22.46721197	4	10.438184	284.4217888	-6.485838362	-12.5	1828	4
14.244484	4.315884	9.280184	4.913629653	49.77	27.63183987	5	2.968232	284.4217888	-6.485838362	-10.7	1828	5
20.105944	6.920204	13.513074	8.413884125	2.46	31.71537909	6	0	284.4217888	-6.485838362	-9.9	1828	6
22.228503	10.096204	16.1623535	8.958080983	8.09	30.13346827	7	0	284.4217888	-6.485838362	-9.7	1828	7
23.454081	8.660652	16.0573665	10.94452523	4.25	25.99137746	8	0	284.4217888	-6.485838362	-10.3	1828	8
15.18587	4.87486	10.030365	5.338358914	47.65	17.62204505	9	1.85028	284.4217888	-6.485838362	-9.5	1828	9
15.558872	1.902124	8.730498	6.614346504	0.39	11.37117986	10	7.795752	284.4217888	-6.485838362	-11.4	1828	10
6.020678	-3.306516	1.357081	2.838784137	39.65	5.368168384	11	18.213032	284.4217888	-6.485838362	-13.3	1828	11
2.432754	-3.2557	-0.411473	1.533977231	114.44	2.464638709	12	18.1114	284.4217888	-6.485838362	-14.2	1828	12
1.082842	-7.079604	-2.998381	1.869230917	146.26	4.050959174	1	25.759208	284.3524353	-6.487894397	-14.1	1829	1
4.848386	-3.268404	0.789991	2.375734791	30.37	7.57378919	2	18.136808	284.3524353	-6.487894397	-14.2	1829	2
7.414995	-3.662228	1.8763835	3.50155715	34.19	14.77162246	3	18.924456	284.3524353	-6.487894397	-14.8	1829	3
12.494927	0.580908	6.5379175	5.033099596	24.02	22.46721197	4	10.438184	284.3524353	-6.487894397	-12.5	1829	4
14.244484	4.315884	9.280184	4.913629653	49.77	27.63183987	5	2.968232	284.3524353	-6.487894397	-10.7	1829	5
20.105944	6.920204	13.513074	8.413884125	2.46	31.71537909	6	0	284.3524353	-6.487894397	-9.9	1829	6
22.228503	10.096204	16.1623535	8.958080983	8.09	30.13346827	7	0	284.3524353	-6.487894397	-9.7	1829	7
23.454081	8.660652	16.0573665	10.94452523	4.25	25.99137746	8	0	284.3524353	-6.487894397	-10.3	1829	8
15.18587	4.87486	10.030365	5.338358914	47.65	17.62204505	9	1.85028	284.3524353	-6.487894397	-9.5	1829	9
15.558872	1.902124	8.730498	6.614346504	0.39	11.37117986	10	7.795752	284.3524353	-6.487894397	-11.4	1829	10
6.020678	-3.306516	1.357081	2.838784137	39.65	5.368168384	11	18.213032	284.3524353	-6.487894397	-13.3	1829	11
2.432754	-3.2557	-0.411473	1.533977231	114.44	2.464638709	12	18.1114	284.3524353	-6.487894397	-14.2	1829	12
1.082842	-7.079604	-2.998381	1.869230917	146.26	4.050959174	1	25.759208	284.2712931	-6.489612069	-14.1	1830	1
4.848386	-3.268404	0.789991	2.375734791	30.37	7.57378919	2	18.136808	284.2712931	-6.489612069	-14.2	1830	2
7.414995	-3.662228	1.8763835	3.50155715	34.19	14.77162246	3	18.924456	284.2712931	-6.489612069	-14.8	1830	3
12.494927	0.580908	6.5379175	5.033099596	24.02	22.46721197	4	10.438184	284.2712931	-6.489612069	-12.5	1830	4
14.244484	4.315884	9.280184	4.913629653	49.77	27.63183987	5	2.968232	284.2712931	-6.489612069	-10.7	1830	5
20.105944	6.920204	13.513074	8.413884125	2.46	31.71537909	6	0	284.2712931	-6.489612069	-9.9	1830	6
22.228503	10.096204	16.1623535	8.958080983	8.09	30.13346827	7	0	284.2712931	-6.489612069	-9.7	1830	7
23.454081	8.660652	16.0573665	10.94452523	4.25	25.99137746	8	0	284.2712931	-6.489612069	-10.3	1830	8
15.18587	4.87486	10.030365	5.338358914	47.65	17.62204505	9	1.85028	284.2712931	-6.489612069	-9.5	1830	9
15.558872	1.902124	8.730498	6.614346504	0.39	11.37117986	10	7.795752	284.2712931	-6.489612069	-11.4	1830	10
6.020678	-3.306516	1.357081	2.838784137	39.65	5.368168384	11	18.213032	284.2712931	-6.489612069	-13.3	1830	11
2.432754	-3.2557	-0.411473	1.533977231	114.44	2.464638709	12	18.1114	284.2712931	-6.489612069	-14.2	1830	12
1.082842	-7.079604	-2.998381	1.869230917	146.26	4.050959174	1	25.759208	284.1783621	-6.490991379	-14.1	1831	1
4.848386	-3.268404	0.789991	2.375734791	30.37	7.57378919	2	18.136808	284.1783621	-6.490991379	-14.2	1831	2
7.414995	-3.662228	1.8763835	3.50155715	34.19	14.77162246	3	18.924456	284.1783621	-6.490991379	-14.8	1831	3
12.494927	0.580908	6.5379175	5.033099596	24.02	22.46721197	4	10.438184	284.1783621	-6.490991379	-12.5	1831	4
14.244484	4.315884	9.280184	4.913629653	49.77	27.63183987	5	2.968232	284.1783621	-6.490991379	-10.7	1831	5
20.105944	6.920204	13.513074	8.413884125	2.46	31.71537909	6	0	284.1783621	-6.490991379	-9.9	1831	6
22.228503	10.096204	16.1623535	8.958080983	8.09	30.13346827	7	0	284.1783621	-6.490991379	-9.7	1831	7
23.454081	8.660652	16.0573665	10.94452523	4.25	25.99137746	8	0	284.1783621	-6.490991379	-10.3	1831	8
15.18587	4.87486	10.030365	5.338358914	47.65	17.62204505	9	1.85028	284.1783621	-6.490991379	-9.5	1831	9
15.558872	1.902124	8.730498	6.614346504	0.39	11.37117986	10	7.795752	284.1783621	-6.490991379	-11.4	1831	10
6.020678	-3.306516	1.357081	2.838784137	39.65	5.368168384	11	18.213032	284.1783621	-6.490991379	-13.3	1831	11
2.432754	-3.2557	-0.411473	1.533977231	114.44	2.464638709	12	18.1114	284.1783621	-6.490991379	-14.2	1831	12
1.082842	-7.079604	-2.998381	1.869230917	146.26	4.050959174	1	25.759208	284.1140172	-6.491194828	-14.1	1832	1
4.848386	-3.268404	0.789991	2.375734791	30.37	7.57378919	2	18.136808	284.1140172	-6.491194828	-14.2	1832	2
7.414995	-3.662228	1.8763835	3.50155715	34.19	14.77162246	3	18.924456	284.1140172	-6.491194828	-14.8	1832	3
12.494927	0.580908	6.5379175	5.033099596	24.02	22.46721197	4	10.438184	284.1140172	-6.491194828	-12.5	1832	4
14.244484	4.315884	9.280184	4.913629653	49.77	27.63183987	5	2.968232	284.1140172	-6.491194828	-10.7	1832	5
20.105944	6.920204	13.513074	8.413884125	2.46	31.71537909	6	0	284.1140172	-6.491194828	-9.9	1832	6
22.228503	10.096204	16.1623535	8.958080983	8.09	30.13346827	7	0	284.1140172	-6.491194828	-9.7	1832	7
23.454081	8.660652	16.0573665	10.94452523	4.25	25.99137746	8	0	284.1140172	-6.491194828	-10.3	1832	8
15.18587	4.87486	10.030365	5.338358914	47.65	17.62204505	9	1.85028	284.1140172	-6.491194828	-9.5	1832	9
15.558872	1.902124	8.730498	6.614346504	0.39	11.37117986	10	7.795752	284.1140172	-6.491194828	-11.4	1832	10
6.020678	-3.306516	1.357081	2.838784137	39.65	5.368168384	11	18.213032	284.1140172	-6.491194828	-13.3	1832	11
2.432754	-3.2557	-0.411473	1.533977231	114.44	2.464638709	12	18.1114	284.1140172	-6.491194828	-14.2	1832	12
1.082842	-7.079604	-2.998381	1.869230917	146.26	4.050959174	1	25.759208	284.0782586	-6.490222414	-14.1	1833	1
4.848386	-3.268404	0.789991	2.375734791	30.37	7.57378919	2	18.136808	284.0782586	-6.490222414	-14.2	1833	2
7.414995	-3.662228	1.8763835	3.50155715	34.19	14.77162246	3	18.924456	284.0782586	-6.490222414	-14.8	1833	3
12.494927	0.580908	6.5379175	5.033099596	24.02	22.46721197	4	10.438184	284.0782586	-6.490222414	-12.5	1833	4
14.244484	4.315884	9.280184	4.913629653	49.77	27.63183987	5	2.968232	284.0782586	-6.490222414	-10.7	1833	5
20.105944	6.920204	13.513074	8.413884125	2.46	31.71537909	6	0	284.0782586	-6.490222414	-9.9	1833	6
22.228503	10.096204	16.1623535	8.958080983	8.09	30.13346827	7	0	284.0782586	-6.490222414	-9.7	1833	7
23.454081	8.660652	16.0573665	10.94452523	4.25	25.99137746	8	0	284.0782586	-6.490222414	-10.3	1833	8
15.18587	4.87486	10.030365	5.338358914	47.65	17.62204505	9	1.85028	284.0782586	-6.490222414	-9.5	1833	9
15.558872	1.902124	8.730498	6.614346504	0.39	11.37117986	10	7.795752	284.0782586	-6.490222414	-11.4	1833	10
6.020678	-3.306516	1.357081	2.838784137	39.65	5.368168384	11	18.213032	284.0782586	-6.490222414	-13.3	1833	11
2.432754	-3.2557	-0.411473	1.533977231	114.44	2.464638709	12	18.1114	284.0782586	-6.490222414	-14.2	1833	12
1.082842	-7.079604	-2.998381	1.869230917	146.26	4.050959174	1	25.759208	284.0710862	-6.488074138	-14.1	1834	1
4.848386	-3.268404	0.789991	2.375734791	30.37	7.57378919	2	18.136808	284.0710862	-6.488074138	-14.2	1834	2
7.414995	-3.662228	1.8763835	3.50155715	34.19	14.77162246	3	18.924456	284.0710862	-6.488074138	-14.8	1834	3
12.494927	0.580908	6.5379175	5.033099596	24.02	22.46721197	4	10.438184	284.0710862	-6.488074138	-12.5	1834	4
14.244484	4.315884	9.280184	4.913629653	49.77	27.63183987	5	2.968232	284.0710862	-6.488074138	-10.7	1834	5
20.105944	6.920204	13.513074	8.413884125	2.46	31.71537909	6	0	284.0710862	-6.488074138	-9.9	1834	6
22.228503	10.096204	16.1623535	8.958080983	8.09	30.13346827	7	0	284.0710862	-6.488074138	-9.7	1834	7
23.454081	8.660652	16.0573665	10.94452523	4.25	25.99137746	8	0	284.0710862	-6.488074138	-10.3	1834	8
15.18587	4.87486	10.030365	5.338358914	47.65	17.62204505	9	1.85028	284.0710862	-6.488074138	-9.5	1834	9
15.558872	1.902124	8.730498	6.614346504	0.39	11.37117986	10	7.795752	284.0710862	-6.488074138	-11.4	1834	10
6.020678	-3.306516	1.357081	2.838784137	39.65	5.368168384	11	18.213032	284.0710862	-6.488074138	-13.3	1834	11
2.432754	-3.2557	-0.411473	1.533977231	114.44	2.464638709	12	18.1114	284.0710862	-6.488074138	-14.2	1834	12
1.082842	-7.079604	-2.998381	1.869230917	146.26	4.050959174	1	25.759208	284.0925	-6.48475	-14.1	1835	1
4.848386	-3.268404	0.789991	2.375734791	30.37	7.57378919	2	18.136808	284.0925	-6.48475	-14.2	1835	2
7.414995	-3.662228	1.8763835	3.50155715	34.19	14.77162246	3	18.924456	284.0925	-6.48475	-14.8	1835	3
12.494927	0.580908	6.5379175	5.033099596	24.02	22.46721197	4	10.438184	284.0925	-6.48475	-12.5	1835	4
14.244484	4.315884	9.280184	4.913629653	49.77	27.63183987	5	2.968232	284.0925	-6.48475	-10.7	1835	5
20.105944	6.920204	13.513074	8.413884125	2.46	31.71537909	6	0	284.0925	-6.48475	-9.9	1835	6
22.228503	10.096204	16.1623535	8.958080983	8.09	30.13346827	7	0	284.0925	-6.48475	-9.7	1835	7
23.454081	8.660652	16.0573665	10.94452523	4.25	25.99137746	8	0	284.0925	-6.48475	-10.3	1835	8
15.18587	4.87486	10.030365	5.338358914	47.65	17.62204505	9	1.85028	284.0925	-6.48475	-9.5	1835	9
15.558872	1.902124	8.730498	6.614346504	0.39	11.37117986	10	7.795752	284.0925	-6.48475	-11.4	1835	10
6.020678	-3.306516	1.357081	2.838784137	39.65	5.368168384	11	18.213032	284.0925	-6.48475	-13.3	1835	11
2.432754	-3.2557	-0.411473	1.533977231	114.44	2.464638709	12	18.1114	284.0925	-6.48475	-14.2	1835	12
1.082842	-7.079604	-2.998381	1.869230917	146.26	4.050959174	1	25.759208	284.1425	-6.48025	-14.1	1836	1
4.848386	-3.268404	0.789991	2.375734791	30.37	7.57378919	2	18.136808	284.1425	-6.48025	-14.2	1836	2
7.414995	-3.662228	1.8763835	3.50155715	34.19	14.77162246	3	18.924456	284.1425	-6.48025	-14.8	1836	3
12.494927	0.580908	6.5379175	5.033099596	24.02	22.46721197	4	10.438184	284.1425	-6.48025	-12.5	1836	4
14.244484	4.315884	9.280184	4.913629653	49.77	27.63183987	5	2.968232	284.1425	-6.48025	-10.7	1836	5
20.105944	6.920204	13.513074	8.413884125	2.46	31.71537909	6	0	284.1425	-6.48025	-9.9	1836	6
22.228503	10.096204	16.1623535	8.958080983	8.09	30.13346827	7	0	284.1425	-6.48025	-9.7	1836	7
23.454081	8.660652	16.0573665	10.94452523	4.25	25.99137746	8	0	284.1425	-6.48025	-10.3	1836	8
15.18587	4.87486	10.030365	5.338358914	47.65	17.62204505	9	1.85028	284.1425	-6.48025	-9.5	1836	9
15.558872	1.902124	8.730498	6.614346504	0.39	11.37117986	10	7.795752	284.1425	-6.48025	-11.4	1836	10
6.020678	-3.306516	1.357081	2.838784137	39.65	5.368168384	11	18.213032	284.1425	-6.48025	-13.3	1836	11
2.432754	-3.2557	-0.411473	1.533977231	114.44	2.464638709	12	18.1114	284.1425	-6.48025	-14.2	1836	12
1.082842	-7.079604	-2.998381	1.869230917	146.26	4.050959174	1	25.759208	284.190119	-6.475956349	-14.1	1837	1
4.848386	-3.268404	0.789991	2.375734791	30.37	7.57378919	2	18.136808	284.190119	-6.475956349	-14.2	1837	2
7.414995	-3.662228	1.8763835	3.50155715	34.19	14.77162246	3	18.924456	284.190119	-6.475956349	-14.8	1837	3
12.494927	0.580908	6.5379175	5.033099596	24.02	22.46721197	4	10.438184	284.190119	-6.475956349	-12.5	1837	4
14.244484	4.315884	9.280184	4.913629653	49.77	27.63183987	5	2.968232	284.190119	-6.475956349	-10.7	1837	5
20.105944	6.920204	13.513074	8.413884125	2.46	31.71537909	6	0	284.190119	-6.475956349	-9.9	1837	6
22.228503	10.096204	16.1623535	8.958080983	8.09	30.13346827	7	0	284.190119	-6.475956349	-9.7	1837	7
23.454081	8.660652	16.0573665	10.94452523	4.25	25.99137746	8	0	284.190119	-6.475956349	-10.3	1837	8
15.18587	4.87486	10.030365	5.338358914	47.65	17.62204505	9	1.85028	284.190119	-6.475956349	-9.5	1837	9
15.558872	1.902124	8.730498	6.614346504	0.39	11.37117986	10	7.795752	284.190119	-6.475956349	-11.4	1837	10
6.020678	-3.306516	1.357081	2.838784137	39.65	5.368168384	11	18.213032	284.190119	-6.475956349	-13.3	1837	11
2.432754	-3.2557	-0.411473	1.533977231	114.44	2.464638709	12	18.1114	284.190119	-6.475956349	-14.2	1837	12
1.082842	-7.079604	-2.998381	1.869230917	146.26	4.050959174	1	25.759208	284.2353571	-6.471869048	-14.1	1838	1
4.848386	-3.268404	0.789991	2.375734791	30.37	7.57378919	2	18.136808	284.2353571	-6.471869048	-14.2	1838	2
7.414995	-3.662228	1.8763835	3.50155715	34.19	14.77162246	3	18.924456	284.2353571	-6.471869048	-14.8	1838	3
12.494927	0.580908	6.5379175	5.033099596	24.02	22.46721197	4	10.438184	284.2353571	-6.471869048	-12.5	1838	4
14.244484	4.315884	9.280184	4.913629653	49.77	27.63183987	5	2.968232	284.2353571	-6.471869048	-10.7	1838	5
20.105944	6.920204	13.513074	8.413884125	2.46	31.71537909	6	0	284.2353571	-6.471869048	-9.9	1838	6
22.228503	10.096204	16.1623535	8.958080983	8.09	30.13346827	7	0	284.2353571	-6.471869048	-9.7	1838	7
23.454081	8.660652	16.0573665	10.94452523	4.25	25.99137746	8	0	284.2353571	-6.471869048	-10.3	1838	8
15.18587	4.87486	10.030365	5.338358914	47.65	17.62204505	9	1.85028	284.2353571	-6.471869048	-9.5	1838	9
15.558872	1.902124	8.730498	6.614346504	0.39	11.37117986	10	7.795752	284.2353571	-6.471869048	-11.4	1838	10
6.020678	-3.306516	1.357081	2.838784137	39.65	5.368168384	11	18.213032	284.2353571	-6.471869048	-13.3	1838	11
2.432754	-3.2557	-0.411473	1.533977231	114.44	2.464638709	12	18.1114	284.2353571	-6.471869048	-14.2	1838	12
1.082842	-7.079604	-2.998381	1.869230917	146.26	4.050959174	1	25.759208	284.2782143	-6.467988095	-14.1	1839	1
4.848386	-3.268404	0.789991	2.375734791	30.37	7.57378919	2	18.136808	284.2782143	-6.467988095	-14.2	1839	2
7.414995	-3.662228	1.8763835	3.50155715	34.19	14.77162246	3	18.924456	284.2782143	-6.467988095	-14.8	1839	3
12.494927	0.580908	6.5379175	5.033099596	24.02	22.46721197	4	10.438184	284.2782143	-6.467988095	-12.5	1839	4
14.244484	4.315884	9.280184	4.913629653	49.77	27.63183987	5	2.968232	284.2782143	-6.467988095	-10.7	1839	5
20.105944	6.920204	13.513074	8.413884125	2.46	31.71537909	6	0	284.2782143	-6.467988095	-9.9	1839	6
22.228503	10.096204	16.1623535	8.958080983	8.09	30.13346827	7	0	284.2782143	-6.467988095	-9.7	1839	7
23.454081	8.660652	16.0573665	10.94452523	4.25	25.99137746	8	0	284.2782143	-6.467988095	-10.3	1839	8
15.18587	4.87486	10.030365	5.338358914	47.65	17.62204505	9	1.85028	284.2782143	-6.467988095	-9.5	1839	9
15.558872	1.902124	8.730498	6.614346504	0.39	11.37117986	10	7.795752	284.2782143	-6.467988095	-11.4	1839	10
6.020678	-3.306516	1.357081	2.838784137	39.65	5.368168384	11	18.213032	284.2782143	-6.467988095	-13.3	1839	11
2.432754	-3.2557	-0.411473	1.533977231	114.44	2.464638709	12	18.1114	284.2782143	-6.467988095	-14.2	1839	12
1.082842	-7.079604	-2.998381	1.869230917	146.26	4.050959174	1	25.759208	284.3186905	-6.464313492	-14.1	1840	1
4.848386	-3.268404	0.789991	2.375734791	30.37	7.57378919	2	18.136808	284.3186905	-6.464313492	-14.2	1840	2
7.414995	-3.662228	1.8763835	3.50155715	34.19	14.77162246	3	18.924456	284.3186905	-6.464313492	-14.8	1840	3
12.494927	0.580908	6.5379175	5.033099596	24.02	22.46721197	4	10.438184	284.3186905	-6.464313492	-12.5	1840	4
14.244484	4.315884	9.280184	4.913629653	49.77	27.63183987	5	2.968232	284.3186905	-6.464313492	-10.7	1840	5
20.105944	6.920204	13.513074	8.413884125	2.46	31.71537909	6	0	284.3186905	-6.464313492	-9.9	1840	6
22.228503	10.096204	16.1623535	8.958080983	8.09	30.13346827	7	0	284.3186905	-6.464313492	-9.7	1840	7
23.454081	8.660652	16.0573665	10.94452523	4.25	25.99137746	8	0	284.3186905	-6.464313492	-10.3	1840	8
15.18587	4.87486	10.030365	5.338358914	47.65	17.62204505	9	1.85028	284.3186905	-6.464313492	-9.5	1840	9
15.558872	1.902124	8.730498	6.614346504	0.39	11.37117986	10	7.795752	284.3186905	-6.464313492	-11.4	1840	10
6.020678	-3.306516	1.357081	2.838784137	39.65	5.368168384	11	18.213032	284.3186905	-6.464313492	-13.3	1840	11
2.432754	-3.2557	-0.411473	1.533977231	114.44	2.464638709	12	18.1114	284.3186905	-6.464313492	-14.2	1840	12
1.082842	-7.079604	-2.998381	1.869230917	146.26	4.050959174	1	25.759208	284.3567857	-6.460845238	-14.1	1841	1
4.848386	-3.268404	0.789991	2.375734791	30.37	7.57378919	2	18.136808	284.3567857	-6.460845238	-14.2	1841	2
7.414995	-3.662228	1.8763835	3.50155715	34.19	14.77162246	3	18.924456	284.3567857	-6.460845238	-14.8	1841	3
12.494927	0.580908	6.5379175	5.033099596	24.02	22.46721197	4	10.438184	284.3567857	-6.460845238	-12.5	1841	4
14.244484	4.315884	9.280184	4.913629653	49.77	27.63183987	5	2.968232	284.3567857	-6.460845238	-10.7	1841	5
20.105944	6.920204	13.513074	8.413884125	2.46	31.71537909	6	0	284.3567857	-6.460845238	-9.9	1841	6
22.228503	10.096204	16.1623535	8.958080983	8.09	30.13346827	7	0	284.3567857	-6.460845238	-9.7	1841	7
23.454081	8.660652	16.0573665	10.94452523	4.25	25.99137746	8	0	284.3567857	-6.460845238	-10.3	1841	8
15.18587	4.87486	10.030365	5.338358914	47.65	17.62204505	9	1.85028	284.3567857	-6.460845238	-9.5	1841	9
15.558872	1.902124	8.730498	6.614346504	0.39	11.37117986	10	7.795752	284.3567857	-6.460845238	-11.4	1841	10
6.020678	-3.306516	1.357081	2.838784137	39.65	5.368168384	11	18.213032	284.3567857	-6.460845238	-13.3	1841	11
2.432754	-3.2557	-0.411473	1.533977231	114.44	2.464638709	12	18.1114	284.3567857	-6.460845238	-14.2	1841	12
1.082842	-7.079604	-2.998381	1.869230917	146.26	4.050959174	1	25.759208	284.3925	-6.457583333	-14.1	1842	1
4.848386	-3.268404	0.789991	2.375734791	30.37	7.57378919	2	18.136808	284.3925	-6.457583333	-14.2	1842	2
7.414995	-3.662228	1.8763835	3.50155715	34.19	14.77162246	3	18.924456	284.3925	-6.457583333	-14.8	1842	3
12.494927	0.580908	6.5379175	5.033099596	24.02	22.46721197	4	10.438184	284.3925	-6.457583333	-12.5	1842	4
14.244484	4.315884	9.280184	4.913629653	49.77	27.63183987	5	2.968232	284.3925	-6.457583333	-10.7	1842	5
20.105944	6.920204	13.513074	8.413884125	2.46	31.71537909	6	0	284.3925	-6.457583333	-9.9	1842	6
22.228503	10.096204	16.1623535	8.958080983	8.09	30.13346827	7	0	284.3925	-6.457583333	-9.7	1842	7
23.454081	8.660652	16.0573665	10.94452523	4.25	25.99137746	8	0	284.3925	-6.457583333	-10.3	1842	8
15.18587	4.87486	10.030365	5.338358914	47.65	17.62204505	9	1.85028	284.3925	-6.457583333	-9.5	1842	9
15.558872	1.902124	8.730498	6.614346504	0.39	11.37117986	10	7.795752	284.3925	-6.457583333	-11.4	1842	10
6.020678	-3.306516	1.357081	2.838784137	39.65	5.368168384	11	18.213032	284.3925	-6.457583333	-13.3	1842	11
2.432754	-3.2557	-0.411473	1.533977231	114.44	2.464638709	12	18.1114	284.3925	-6.457583333	-14.2	1842	12
1.082842	-7.079604	-2.998381	1.869230917	146.26	4.050959174	1	25.759208	284.4258333	-6.454527778	-14.1	1843	1
4.848386	-3.268404	0.789991	2.375734791	30.37	7.57378919	2	18.136808	284.4258333	-6.454527778	-14.2	1843	2
7.414995	-3.662228	1.8763835	3.50155715	34.19	14.77162246	3	18.924456	284.4258333	-6.454527778	-14.8	1843	3
12.494927	0.580908	6.5379175	5.033099596	24.02	22.46721197	4	10.438184	284.4258333	-6.454527778	-12.5	1843	4
14.244484	4.315884	9.280184	4.913629653	49.77	27.63183987	5	2.968232	284.4258333	-6.454527778	-10.7	1843	5
20.105944	6.920204	13.513074	8.413884125	2.46	31.71537909	6	0	284.4258333	-6.454527778	-9.9	1843	6
22.228503	10.096204	16.1623535	8.958080983	8.09	30.13346827	7	0	284.4258333	-6.454527778	-9.7	1843	7
23.454081	8.660652	16.0573665	10.94452523	4.25	25.99137746	8	0	284.4258333	-6.454527778	-10.3	1843	8
15.18587	4.87486	10.030365	5.338358914	47.65	17.62204505	9	1.85028	284.4258333	-6.454527778	-9.5	1843	9
15.558872	1.902124	8.730498	6.614346504	0.39	11.37117986	10	7.795752	284.4258333	-6.454527778	-11.4	1843	10
6.020678	-3.306516	1.357081	2.838784137	39.65	5.368168384	11	18.213032	284.4258333	-6.454527778	-13.3	1843	11
2.432754	-3.2557	-0.411473	1.533977231	114.44	2.464638709	12	18.1114	284.4258333	-6.454527778	-14.2	1843	12
1.082842	-7.079604	-2.998381	1.869230917	146.26	4.050959174	1	25.759208	284.461875	-6.4518125	-14.1	1844	1
4.848386	-3.268404	0.789991	2.375734791	30.37	7.57378919	2	18.136808	284.461875	-6.4518125	-14.2	1844	2
7.414995	-3.662228	1.8763835	3.50155715	34.19	14.77162246	3	18.924456	284.461875	-6.4518125	-14.8	1844	3
12.494927	0.580908	6.5379175	5.033099596	24.02	22.46721197	4	10.438184	284.461875	-6.4518125	-12.5	1844	4
14.244484	4.315884	9.280184	4.913629653	49.77	27.63183987	5	2.968232	284.461875	-6.4518125	-10.7	1844	5
20.105944	6.920204	13.513074	8.413884125	2.46	31.71537909	6	0	284.461875	-6.4518125	-9.9	1844	6
22.228503	10.096204	16.1623535	8.958080983	8.09	30.13346827	7	0	284.461875	-6.4518125	-9.7	1844	7
23.454081	8.660652	16.0573665	10.94452523	4.25	25.99137746	8	0	284.461875	-6.4518125	-10.3	1844	8
15.18587	4.87486	10.030365	5.338358914	47.65	17.62204505	9	1.85028	284.461875	-6.4518125	-9.5	1844	9
15.558872	1.902124	8.730498	6.614346504	0.39	11.37117986	10	7.795752	284.461875	-6.4518125	-11.4	1844	10
6.020678	-3.306516	1.357081	2.838784137	39.65	5.368168384	11	18.213032	284.461875	-6.4518125	-13.3	1844	11
2.432754	-3.2557	-0.411473	1.533977231	114.44	2.464638709	12	18.1114	284.461875	-6.4518125	-14.2	1844	12
1.082842	-7.079604	-2.998381	1.869230917	146.26	4.050959174	1	25.759208	284.500625	-6.4494375	-14.1	1845	1
4.848386	-3.268404	0.789991	2.375734791	30.37	7.57378919	2	18.136808	284.500625	-6.4494375	-14.2	1845	2
7.414995	-3.662228	1.8763835	3.50155715	34.19	14.77162246	3	18.924456	284.500625	-6.4494375	-14.8	1845	3
12.494927	0.580908	6.5379175	5.033099596	24.02	22.46721197	4	10.438184	284.500625	-6.4494375	-12.5	1845	4
14.244484	4.315884	9.280184	4.913629653	49.77	27.63183987	5	2.968232	284.500625	-6.4494375	-10.7	1845	5
20.105944	6.920204	13.513074	8.413884125	2.46	31.71537909	6	0	284.500625	-6.4494375	-9.9	1845	6
22.228503	10.096204	16.1623535	8.958080983	8.09	30.13346827	7	0	284.500625	-6.4494375	-9.7	1845	7
23.454081	8.660652	16.0573665	10.94452523	4.25	25.99137746	8	0	284.500625	-6.4494375	-10.3	1845	8
15.18587	4.87486	10.030365	5.338358914	47.65	17.62204505	9	1.85028	284.500625	-6.4494375	-9.5	1845	9
15.558872	1.902124	8.730498	6.614346504	0.39	11.37117986	10	7.795752	284.500625	-6.4494375	-11.4	1845	10
6.020678	-3.306516	1.357081	2.838784137	39.65	5.368168384	11	18.213032	284.500625	-6.4494375	-13.3	1845	11
2.432754	-3.2557	-0.411473	1.533977231	114.44	2.464638709	12	18.1114	284.500625	-6.4494375	-14.2	1845	12
1.082842	-7.079604	-2.998381	1.869230917	146.26	4.050959174	1	25.759208	284.5608929	-6.447410714	-14.1	1846	1
4.848386	-3.268404	0.789991	2.375734791	30.37	7.57378919	2	18.136808	284.5608929	-6.447410714	-14.2	1846	2
7.414995	-3.662228	1.8763835	3.50155715	34.19	14.77162246	3	18.924456	284.5608929	-6.447410714	-14.8	1846	3
12.494927	0.580908	6.5379175	5.033099596	24.02	22.46721197	4	10.438184	284.5608929	-6.447410714	-12.5	1846	4
14.244484	4.315884	9.280184	4.913629653	49.77	27.63183987	5	2.968232	284.5608929	-6.447410714	-10.7	1846	5
20.105944	6.920204	13.513074	8.413884125	2.46	31.71537909	6	0	284.5608929	-6.447410714	-9.9	1846	6
22.228503	10.096204	16.1623535	8.958080983	8.09	30.13346827	7	0	284.5608929	-6.447410714	-9.7	1846	7
23.454081	8.660652	16.0573665	10.94452523	4.25	25.99137746	8	0	284.5608929	-6.447410714	-10.3	1846	8
15.18587	4.87486	10.030365	5.338358914	47.65	17.62204505	9	1.85028	284.5608929	-6.447410714	-9.5	1846	9
15.558872	1.902124	8.730498	6.614346504	0.39	11.37117986	10	7.795752	284.5608929	-6.447410714	-11.4	1846	10
6.020678	-3.306516	1.357081	2.838784137	39.65	5.368168384	11	18.213032	284.5608929	-6.447410714	-13.3	1846	11
2.432754	-3.2557	-0.411473	1.533977231	114.44	2.464638709	12	18.1114	284.5608929	-6.447410714	-14.2	1846	12
1.082842	-7.079604	-2.998381	1.869230917	146.26	4.050959174	1	25.759208	284.6426786	-6.445732143	-14.1	1847	1
4.848386	-3.268404	0.789991	2.375734791	30.37	7.57378919	2	18.136808	284.6426786	-6.445732143	-14.2	1847	2
7.414995	-3.662228	1.8763835	3.50155715	34.19	14.77162246	3	18.924456	284.6426786	-6.445732143	-14.8	1847	3
12.494927	0.580908	6.5379175	5.033099596	24.02	22.46721197	4	10.438184	284.6426786	-6.445732143	-12.5	1847	4
14.244484	4.315884	9.280184	4.913629653	49.77	27.63183987	5	2.968232	284.6426786	-6.445732143	-10.7	1847	5
20.105944	6.920204	13.513074	8.413884125	2.46	31.71537909	6	0	284.6426786	-6.445732143	-9.9	1847	6
22.228503	10.096204	16.1623535	8.958080983	8.09	30.13346827	7	0	284.6426786	-6.445732143	-9.7	1847	7
23.454081	8.660652	16.0573665	10.94452523	4.25	25.99137746	8	0	284.6426786	-6.445732143	-10.3	1847	8
15.18587	4.87486	10.030365	5.338358914	47.65	17.62204505	9	1.85028	284.6426786	-6.445732143	-9.5	1847	9
15.558872	1.902124	8.730498	6.614346504	0.39	11.37117986	10	7.795752	284.6426786	-6.445732143	-11.4	1847	10
6.020678	-3.306516	1.357081	2.838784137	39.65	5.368168384	11	18.213032	284.6426786	-6.445732143	-13.3	1847	11
2.432754	-3.2557	-0.411473	1.533977231	114.44	2.464638709	12	18.1114	284.6426786	-6.445732143	-14.2	1847	12
1.082842	-7.079604	-2.998381	1.869230917	146.26	4.050959174	1	25.759208	284.7459821	-6.444401786	-14.1	1848	1
4.848386	-3.268404	0.789991	2.375734791	30.37	7.57378919	2	18.136808	284.7459821	-6.444401786	-14.2	1848	2
7.414995	-3.662228	1.8763835	3.50155715	34.19	14.77162246	3	18.924456	284.7459821	-6.444401786	-14.8	1848	3
12.494927	0.580908	6.5379175	5.033099596	24.02	22.46721197	4	10.438184	284.7459821	-6.444401786	-12.5	1848	4
14.244484	4.315884	9.280184	4.913629653	49.77	27.63183987	5	2.968232	284.7459821	-6.444401786	-10.7	1848	5
20.105944	6.920204	13.513074	8.413884125	2.46	31.71537909	6	0	284.7459821	-6.444401786	-9.9	1848	6
22.228503	10.096204	16.1623535	8.958080983	8.09	30.13346827	7	0	284.7459821	-6.444401786	-9.7	1848	7
23.454081	8.660652	16.0573665	10.94452523	4.25	25.99137746	8	0	284.7459821	-6.444401786	-10.3	1848	8
15.18587	4.87486	10.030365	5.338358914	47.65	17.62204505	9	1.85028	284.7459821	-6.444401786	-9.5	1848	9
15.558872	1.902124	8.730498	6.614346504	0.39	11.37117986	10	7.795752	284.7459821	-6.444401786	-11.4	1848	10
6.020678	-3.306516	1.357081	2.838784137	39.65	5.368168384	11	18.213032	284.7459821	-6.444401786	-13.3	1848	11
2.432754	-3.2557	-0.411473	1.533977231	114.44	2.464638709	12	18.1114	284.7459821	-6.444401786	-14.2	1848	12
1.082842	-7.079604	-2.998381	1.869230917	146.26	4.050959174	1	25.759208	284.8708036	-6.443419643	-14.1	1849	1
4.848386	-3.268404	0.789991	2.375734791	30.37	7.57378919	2	18.136808	284.8708036	-6.443419643	-14.2	1849	2
7.414995	-3.662228	1.8763835	3.50155715	34.19	14.77162246	3	18.924456	284.8708036	-6.443419643	-14.8	1849	3
12.494927	0.580908	6.5379175	5.033099596	24.02	22.46721197	4	10.438184	284.8708036	-6.443419643	-12.5	1849	4
14.244484	4.315884	9.280184	4.913629653	49.77	27.63183987	5	2.968232	284.8708036	-6.443419643	-10.7	1849	5
20.105944	6.920204	13.513074	8.413884125	2.46	31.71537909	6	0	284.8708036	-6.443419643	-9.9	1849	6
22.228503	10.096204	16.1623535	8.958080983	8.09	30.13346827	7	0	284.8708036	-6.443419643	-9.7	1849	7
23.454081	8.660652	16.0573665	10.94452523	4.25	25.99137746	8	0	284.8708036	-6.443419643	-10.3	1849	8
15.18587	4.87486	10.030365	5.338358914	47.65	17.62204505	9	1.85028	284.8708036	-6.443419643	-9.5	1849	9
15.558872	1.902124	8.730498	6.614346504	0.39	11.37117986	10	7.795752	284.8708036	-6.443419643	-11.4	1849	10
6.020678	-3.306516	1.357081	2.838784137	39.65	5.368168384	11	18.213032	284.8708036	-6.443419643	-13.3	1849	11
2.432754	-3.2557	-0.411473	1.533977231	114.44	2.464638709	12	18.1114	284.8708036	-6.443419643	-14.2	1849	12
1.082842	-7.079604	-2.998381	1.869230917	146.26	4.050959174	1	25.759208	285.0171429	-6.442785714	-14.1	1850	1
4.848386	-3.268404	0.789991	2.375734791	30.37	7.57378919	2	18.136808	285.0171429	-6.442785714	-14.2	1850	2
7.414995	-3.662228	1.8763835	3.50155715	34.19	14.77162246	3	18.924456	285.0171429	-6.442785714	-14.8	1850	3
12.494927	0.580908	6.5379175	5.033099596	24.02	22.46721197	4	10.438184	285.0171429	-6.442785714	-12.5	1850	4
14.244484	4.315884	9.280184	4.913629653	49.77	27.63183987	5	2.968232	285.0171429	-6.442785714	-10.7	1850	5
20.105944	6.920204	13.513074	8.413884125	2.46	31.71537909	6	0	285.0171429	-6.442785714	-9.9	1850	6
22.228503	10.096204	16.1623535	8.958080983	8.09	30.13346827	7	0	285.0171429	-6.442785714	-9.7	1850	7
23.454081	8.660652	16.0573665	10.94452523	4.25	25.99137746	8	0	285.0171429	-6.442785714	-10.3	1850	8
15.18587	4.87486	10.030365	5.338358914	47.65	17.62204505	9	1.85028	285.0171429	-6.442785714	-9.5	1850	9
15.558872	1.902124	8.730498	6.614346504	0.39	11.37117986	10	7.795752	285.0171429	-6.442785714	-11.4	1850	10
6.020678	-3.306516	1.357081	2.838784137	39.65	5.368168384	11	18.213032	285.0171429	-6.442785714	-13.3	1850	11
2.432754	-3.2557	-0.411473	1.533977231	114.44	2.464638709	12	18.1114	285.0171429	-6.442785714	-14.2	1850	12
1.082842	-7.079604	-2.998381	1.869230917	146.26	4.050959174	1	25.759208	285.185	-6.4425	-14.1	1851	1
4.848386	-3.268404	0.789991	2.375734791	30.37	7.57378919	2	18.136808	285.185	-6.4425	-14.2	1851	2
7.414995	-3.662228	1.8763835	3.50155715	34.19	14.77162246	3	18.924456	285.185	-6.4425	-14.8	1851	3
12.494927	0.580908	6.5379175	5.033099596	24.02	22.46721197	4	10.438184	285.185	-6.4425	-12.5	1851	4
14.244484	4.315884	9.280184	4.913629653	49.77	27.63183987	5	2.968232	285.185	-6.4425	-10.7	1851	5
20.105944	6.920204	13.513074	8.413884125	2.46	31.71537909	6	0	285.185	-6.4425	-9.9	1851	6
22.228503	10.096204	16.1623535	8.958080983	8.09	30.13346827	7	0	285.185	-6.4425	-9.7	1851	7
23.454081	8.660652	16.0573665	10.94452523	4.25	25.99137746	8	0	285.185	-6.4425	-10.3	1851	8
15.18587	4.87486	10.030365	5.338358914	47.65	17.62204505	9	1.85028	285.185	-6.4425	-9.5	1851	9
15.558872	1.902124	8.730498	6.614346504	0.39	11.37117986	10	7.795752	285.185	-6.4425	-11.4	1851	10
6.020678	-3.306516	1.357081	2.838784137	39.65	5.368168384	11	18.213032	285.185	-6.4425	-13.3	1851	11
2.432754	-3.2557	-0.411473	1.533977231	114.44	2.464638709	12	18.1114	285.185	-6.4425	-14.2	1851	12
1.082842	-7.079604	-2.998381	1.869230917	146.26	4.050959174	1	25.759208	285.334	-6.4434	-14.1	1852	1
4.848386	-3.268404	0.789991	2.375734791	30.37	7.57378919	2	18.136808	285.334	-6.4434	-14.2	1852	2
7.414995	-3.662228	1.8763835	3.50155715	34.19	14.77162246	3	18.924456	285.334	-6.4434	-14.8	1852	3
12.494927	0.580908	6.5379175	5.033099596	24.02	22.46721197	4	10.438184	285.334	-6.4434	-12.5	1852	4
14.244484	4.315884	9.280184	4.913629653	49.77	27.63183987	5	2.968232	285.334	-6.4434	-10.7	1852	5
20.105944	6.920204	13.513074	8.413884125	2.46	31.71537909	6	0	285.334	-6.4434	-9.9	1852	6
22.228503	10.096204	16.1623535	8.958080983	8.09	30.13346827	7	0	285.334	-6.4434	-9.7	1852	7
23.454081	8.660652	16.0573665	10.94452523	4.25	25.99137746	8	0	285.334	-6.4434	-10.3	1852	8
15.18587	4.87486	10.030365	5.338358914	47.65	17.62204505	9	1.85028	285.334	-6.4434	-9.5	1852	9
15.558872	1.902124	8.730498	6.614346504	0.39	11.37117986	10	7.795752	285.334	-6.4434	-11.4	1852	10
6.020678	-3.306516	1.357081	2.838784137	39.65	5.368168384	11	18.213032	285.334	-6.4434	-13.3	1852	11
2.432754	-3.2557	-0.411473	1.533977231	114.44	2.464638709	12	18.1114	285.334	-6.4434	-14.2	1852	12
1.082842	-7.079604	-2.998381	1.869230917	146.26	4.050959174	1	25.759208	285.457	-6.4450125	-14.1	1853	1
4.848386	-3.268404	0.789991	2.375734791	30.37	7.57378919	2	18.136808	285.457	-6.4450125	-14.2	1853	2
7.414995	-3.662228	1.8763835	3.50155715	34.19	14.77162246	3	18.924456	285.457	-6.4450125	-14.8	1853	3
12.494927	0.580908	6.5379175	5.033099596	24.02	22.46721197	4	10.438184	285.457	-6.4450125	-12.5	1853	4
14.244484	4.315884	9.280184	4.913629653	49.77	27.63183987	5	2.968232	285.457	-6.4450125	-10.7	1853	5
20.105944	6.920204	13.513074	8.413884125	2.46	31.71537909	6	0	285.457	-6.4450125	-9.9	1853	6
22.228503	10.096204	16.1623535	8.958080983	8.09	30.13346827	7	0	285.457	-6.4450125	-9.7	1853	7
23.454081	8.660652	16.0573665	10.94452523	4.25	25.99137746	8	0	285.457	-6.4450125	-10.3	1853	8
15.18587	4.87486	10.030365	5.338358914	47.65	17.62204505	9	1.85028	285.457	-6.4450125	-9.5	1853	9
15.558872	1.902124	8.730498	6.614346504	0.39	11.37117986	10	7.795752	285.457	-6.4450125	-11.4	1853	10
6.020678	-3.306516	1.357081	2.838784137	39.65	5.368168384	11	18.213032	285.457	-6.4450125	-13.3	1853	11
2.432754	-3.2557	-0.411473	1.533977231	114.44	2.464638709	12	18.1114	285.457	-6.4450125	-14.2	1853	12
1.082842	-7.079604	-2.998381	1.869230917	146.26	4.050959174	1	25.759208	285.554	-6.4473375	-14.1	1854	1
4.848386	-3.268404	0.789991	2.375734791	30.37	7.57378919	2	18.136808	285.554	-6.4473375	-14.2	1854	2
7.414995	-3.662228	1.8763835	3.50155715	34.19	14.77162246	3	18.924456	285.554	-6.4473375	-14.8	1854	3
12.494927	0.580908	6.5379175	5.033099596	24.02	22.46721197	4	10.438184	285.554	-6.4473375	-12.5	1854	4
14.244484	4.315884	9.280184	4.913629653	49.77	27.63183987	5	2.968232	285.554	-6.4473375	-10.7	1854	5
20.105944	6.920204	13.513074	8.413884125	2.46	31.71537909	6	0	285.554	-6.4473375	-9.9	1854	6
22.228503	10.096204	16.1623535	8.958080983	8.09	30.13346827	7	0	285.554	-6.4473375	-9.7	1854	7
23.454081	8.660652	16.0573665	10.94452523	4.25	25.99137746	8	0	285.554	-6.4473375	-10.3	1854	8
15.18587	4.87486	10.030365	5.338358914	47.65	17.62204505	9	1.85028	285.554	-6.4473375	-9.5	1854	9
15.558872	1.902124	8.730498	6.614346504	0.39	11.37117986	10	7.795752	285.554	-6.4473375	-11.4	1854	10
6.020678	-3.306516	1.357081	2.838784137	39.65	5.368168384	11	18.213032	285.554	-6.4473375	-13.3	1854	11
2.432754	-3.2557	-0.411473	1.533977231	114.44	2.464638709	12	18.1114	285.554	-6.4473375	-14.2	1854	12
1.082842	-7.079604	-2.998381	1.869230917	146.26	4.050959174	1	25.759208	285.625	-6.450375	-14.1	1855	1
4.848386	-3.268404	0.789991	2.375734791	30.37	7.57378919	2	18.136808	285.625	-6.450375	-14.2	1855	2
7.414995	-3.662228	1.8763835	3.50155715	34.19	14.77162246	3	18.924456	285.625	-6.450375	-14.8	1855	3
12.494927	0.580908	6.5379175	5.033099596	24.02	22.46721197	4	10.438184	285.625	-6.450375	-12.5	1855	4
14.244484	4.315884	9.280184	4.913629653	49.77	27.63183987	5	2.968232	285.625	-6.450375	-10.7	1855	5
20.105944	6.920204	13.513074	8.413884125	2.46	31.71537909	6	0	285.625	-6.450375	-9.9	1855	6
22.228503	10.096204	16.1623535	8.958080983	8.09	30.13346827	7	0	285.625	-6.450375	-9.7	1855	7
23.454081	8.660652	16.0573665	10.94452523	4.25	25.99137746	8	0	285.625	-6.450375	-10.3	1855	8
15.18587	4.87486	10.030365	5.338358914	47.65	17.62204505	9	1.85028	285.625	-6.450375	-9.5	1855	9
15.558872	1.902124	8.730498	6.614346504	0.39	11.37117986	10	7.795752	285.625	-6.450375	-11.4	1855	10
6.020678	-3.306516	1.357081	2.838784137	39.65	5.368168384	11	18.213032	285.625	-6.450375	-13.3	1855	11
2.432754	-3.2557	-0.411473	1.533977231	114.44	2.464638709	12	18.1114	285.625	-6.450375	-14.2	1855	12
1.082842	-7.079604	-2.998381	1.869230917	146.26	4.050959174	1	25.759208	285.67	-6.454125	-14.1	1856	1
4.848386	-3.268404	0.789991	2.375734791	30.37	7.57378919	2	18.136808	285.67	-6.454125	-14.2	1856	2
7.414995	-3.662228	1.8763835	3.50155715	34.19	14.77162246	3	18.924456	285.67	-6.454125	-14.8	1856	3
12.494927	0.580908	6.5379175	5.033099596	24.02	22.46721197	4	10.438184	285.67	-6.454125	-12.5	1856	4
14.244484	4.315884	9.280184	4.913629653	49.77	27.63183987	5	2.968232	285.67	-6.454125	-10.7	1856	5
20.105944	6.920204	13.513074	8.413884125	2.46	31.71537909	6	0	285.67	-6.454125	-9.9	1856	6
22.228503	10.096204	16.1623535	8.958080983	8.09	30.13346827	7	0	285.67	-6.454125	-9.7	1856	7
23.454081	8.660652	16.0573665	10.94452523	4.25	25.99137746	8	0	285.67	-6.454125	-10.3	1856	8
15.18587	4.87486	10.030365	5.338358914	47.65	17.62204505	9	1.85028	285.67	-6.454125	-9.5	1856	9
15.558872	1.902124	8.730498	6.614346504	0.39	11.37117986	10	7.795752	285.67	-6.454125	-11.4	1856	10
6.020678	-3.306516	1.357081	2.838784137	39.65	5.368168384	11	18.213032	285.67	-6.454125	-13.3	1856	11
2.432754	-3.2557	-0.411473	1.533977231	114.44	2.464638709	12	18.1114	285.67	-6.454125	-14.2	1856	12
1.082842	-7.079604	-2.998381	1.869230917	146.26	4.050959174	1	25.759208	285.7266667	-6.457409722	-14.1	1857	1
4.848386	-3.268404	0.789991	2.375734791	30.37	7.57378919	2	18.136808	285.7266667	-6.457409722	-14.2	1857	2
7.414995	-3.662228	1.8763835	3.50155715	34.19	14.77162246	3	18.924456	285.7266667	-6.457409722	-14.8	1857	3
12.494927	0.580908	6.5379175	5.033099596	24.02	22.46721197	4	10.438184	285.7266667	-6.457409722	-12.5	1857	4
14.244484	4.315884	9.280184	4.913629653	49.77	27.63183987	5	2.968232	285.7266667	-6.457409722	-10.7	1857	5
20.105944	6.920204	13.513074	8.413884125	2.46	31.71537909	6	0	285.7266667	-6.457409722	-9.9	1857	6
22.228503	10.096204	16.1623535	8.958080983	8.09	30.13346827	7	0	285.7266667	-6.457409722	-9.7	1857	7
23.454081	8.660652	16.0573665	10.94452523	4.25	25.99137746	8	0	285.7266667	-6.457409722	-10.3	1857	8
15.18587	4.87486	10.030365	5.338358914	47.65	17.62204505	9	1.85028	285.7266667	-6.457409722	-9.5	1857	9
15.558872	1.902124	8.730498	6.614346504	0.39	11.37117986	10	7.795752	285.7266667	-6.457409722	-11.4	1857	10
6.020678	-3.306516	1.357081	2.838784137	39.65	5.368168384	11	18.213032	285.7266667	-6.457409722	-13.3	1857	11
2.432754	-3.2557	-0.411473	1.533977231	114.44	2.464638709	12	18.1114	285.7266667	-6.457409722	-14.2	1857	12
1.082842	-7.079604	-2.998381	1.869230917	146.26	4.050959174	1	25.759208	285.795	-6.460229167	-14.1	1858	1
4.848386	-3.268404	0.789991	2.375734791	30.37	7.57378919	2	18.136808	285.795	-6.460229167	-14.2	1858	2
7.414995	-3.662228	1.8763835	3.50155715	34.19	14.77162246	3	18.924456	285.795	-6.460229167	-14.8	1858	3
12.494927	0.580908	6.5379175	5.033099596	24.02	22.46721197	4	10.438184	285.795	-6.460229167	-12.5	1858	4
14.244484	4.315884	9.280184	4.913629653	49.77	27.63183987	5	2.968232	285.795	-6.460229167	-10.7	1858	5
20.105944	6.920204	13.513074	8.413884125	2.46	31.71537909	6	0	285.795	-6.460229167	-9.9	1858	6
22.228503	10.096204	16.1623535	8.958080983	8.09	30.13346827	7	0	285.795	-6.460229167	-9.7	1858	7
23.454081	8.660652	16.0573665	10.94452523	4.25	25.99137746	8	0	285.795	-6.460229167	-10.3	1858	8
15.18587	4.87486	10.030365	5.338358914	47.65	17.62204505	9	1.85028	285.795	-6.460229167	-9.5	1858	9
15.558872	1.902124	8.730498	6.614346504	0.39	11.37117986	10	7.795752	285.795	-6.460229167	-11.4	1858	10
6.020678	-3.306516	1.357081	2.838784137	39.65	5.368168384	11	18.213032	285.795	-6.460229167	-13.3	1858	11
2.432754	-3.2557	-0.411473	1.533977231	114.44	2.464638709	12	18.1114	285.795	-6.460229167	-14.2	1858	12
1.082842	-7.079604	-2.998381	1.869230917	146.26	4.050959174	1	25.759208	285.875	-6.462583333	-14.1	1859	1
4.848386	-3.268404	0.789991	2.375734791	30.37	7.57378919	2	18.136808	285.875	-6.462583333	-14.2	1859	2
7.414995	-3.662228	1.8763835	3.50155715	34.19	14.77162246	3	18.924456	285.875	-6.462583333	-14.8	1859	3
12.494927	0.580908	6.5379175	5.033099596	24.02	22.46721197	4	10.438184	285.875	-6.462583333	-12.5	1859	4
14.244484	4.315884	9.280184	4.913629653	49.77	27.63183987	5	2.968232	285.875	-6.462583333	-10.7	1859	5
20.105944	6.920204	13.513074	8.413884125	2.46	31.71537909	6	0	285.875	-6.462583333	-9.9	1859	6
22.228503	10.096204	16.1623535	8.958080983	8.09	30.13346827	7	0	285.875	-6.462583333	-9.7	1859	7
23.454081	8.660652	16.0573665	10.94452523	4.25	25.99137746	8	0	285.875	-6.462583333	-10.3	1859	8
15.18587	4.87486	10.030365	5.338358914	47.65	17.62204505	9	1.85028	285.875	-6.462583333	-9.5	1859	9
15.558872	1.902124	8.730498	6.614346504	0.39	11.37117986	10	7.795752	285.875	-6.462583333	-11.4	1859	10
6.020678	-3.306516	1.357081	2.838784137	39.65	5.368168384	11	18.213032	285.875	-6.462583333	-13.3	1859	11
2.432754	-3.2557	-0.411473	1.533977231	114.44	2.464638709	12	18.1114	285.875	-6.462583333	-14.2	1859	12
1.082842	-7.079604	-2.998381	1.869230917	146.26	4.050959174	1	25.759208	285.9822222	-6.471046296	-14.1	1860	1
4.848386	-3.268404	0.789991	2.375734791	30.37	7.57378919	2	18.136808	285.9822222	-6.471046296	-14.2	1860	2
7.414995	-3.662228	1.8763835	3.50155715	34.19	14.77162246	3	18.924456	285.9822222	-6.471046296	-14.8	1860	3
12.494927	0.580908	6.5379175	5.033099596	24.02	22.46721197	4	10.438184	285.9822222	-6.471046296	-12.5	1860	4
14.244484	4.315884	9.280184	4.913629653	49.77	27.63183987	5	2.968232	285.9822222	-6.471046296	-10.7	1860	5
20.105944	6.920204	13.513074	8.413884125	2.46	31.71537909	6	0	285.9822222	-6.471046296	-9.9	1860	6
22.228503	10.096204	16.1623535	8.958080983	8.09	30.13346827	7	0	285.9822222	-6.471046296	-9.7	1860	7
23.454081	8.660652	16.0573665	10.94452523	4.25	25.99137746	8	0	285.9822222	-6.471046296	-10.3	1860	8
15.18587	4.87486	10.030365	5.338358914	47.65	17.62204505	9	1.85028	285.9822222	-6.471046296	-9.5	1860	9
15.558872	1.902124	8.730498	6.614346504	0.39	11.37117986	10	7.795752	285.9822222	-6.471046296	-11.4	1860	10
6.020678	-3.306516	1.357081	2.838784137	39.65	5.368168384	11	18.213032	285.9822222	-6.471046296	-13.3	1860	11
2.432754	-3.2557	-0.411473	1.533977231	114.44	2.464638709	12	18.1114	285.9822222	-6.471046296	-14.2	1860	12
1.082842	-7.079604	-2.998381	1.869230917	146.26	4.050959174	1	25.759208	286.1333333	-6.472333333	-14.1	1861	1
4.848386	-3.268404	0.789991	2.375734791	30.37	7.57378919	2	18.136808	286.1333333	-6.472333333	-14.2	1861	2
7.414995	-3.662228	1.8763835	3.50155715	34.19	14.77162246	3	18.924456	286.1333333	-6.472333333	-14.8	1861	3
12.494927	0.580908	6.5379175	5.033099596	24.02	22.46721197	4	10.438184	286.1333333	-6.472333333	-12.5	1861	4
14.244484	4.315884	9.280184	4.913629653	49.77	27.63183987	5	2.968232	286.1333333	-6.472333333	-10.7	1861	5
20.105944	6.920204	13.513074	8.413884125	2.46	31.71537909	6	0	286.1333333	-6.472333333	-9.9	1861	6
22.228503	10.096204	16.1623535	8.958080983	8.09	30.13346827	7	0	286.1333333	-6.472333333	-9.7	1861	7
23.454081	8.660652	16.0573665	10.94452523	4.25	25.99137746	8	0	286.1333333	-6.472333333	-10.3	1861	8
15.18587	4.87486	10.030365	5.338358914	47.65	17.62204505	9	1.85028	286.1333333	-6.472333333	-9.5	1861	9
15.558872	1.902124	8.730498	6.614346504	0.39	11.37117986	10	7.795752	286.1333333	-6.472333333	-11.4	1861	10
6.020678	-3.306516	1.357081	2.838784137	39.65	5.368168384	11	18.213032	286.1333333	-6.472333333	-13.3	1861	11
2.432754	-3.2557	-0.411473	1.533977231	114.44	2.464638709	12	18.1114	286.1333333	-6.472333333	-14.2	1861	12
1.082842	-7.079604	-2.998381	1.869230917	146.26	4.050959174	1	25.759208	286.3	-6.473	-14.1	1862	1
4.848386	-3.268404	0.789991	2.375734791	30.37	7.57378919	2	18.136808	286.3	-6.473	-14.2	1862	2
7.414995	-3.662228	1.8763835	3.50155715	34.19	14.77162246	3	18.924456	286.3	-6.473	-14.8	1862	3
12.494927	0.580908	6.5379175	5.033099596	24.02	22.46721197	4	10.438184	286.3	-6.473	-12.5	1862	4
14.244484	4.315884	9.280184	4.913629653	49.77	27.63183987	5	2.968232	286.3	-6.473	-10.7	1862	5
20.105944	6.920204	13.513074	8.413884125	2.46	31.71537909	6	0	286.3	-6.473	-9.9	1862	6
22.228503	10.096204	16.1623535	8.958080983	8.09	30.13346827	7	0	286.3	-6.473	-9.7	1862	7
23.454081	8.660652	16.0573665	10.94452523	4.25	25.99137746	8	0	286.3	-6.473	-10.3	1862	8
15.18587	4.87486	10.030365	5.338358914	47.65	17.62204505	9	1.85028	286.3	-6.473	-9.5	1862	9
15.558872	1.902124	8.730498	6.614346504	0.39	11.37117986	10	7.795752	286.3	-6.473	-11.4	1862	10
6.020678	-3.306516	1.357081	2.838784137	39.65	5.368168384	11	18.213032	286.3	-6.473	-13.3	1862	11
2.432754	-3.2557	-0.411473	1.533977231	114.44	2.464638709	12	18.1114	286.3	-6.473	-14.2	1862	12
1.082842	-7.079604	-2.998381	1.869230917	146.26	4.050959174	1	25.759208	286.4735531	-6.473952381	-14.1	1863	1
4.848386	-3.268404	0.789991	2.375734791	30.37	7.57378919	2	18.136808	286.4735531	-6.473952381	-14.2	1863	2
7.414995	-3.662228	1.8763835	3.50155715	34.19	14.77162246	3	18.924456	286.4735531	-6.473952381	-14.8	1863	3
12.494927	0.580908	6.5379175	5.033099596	24.02	22.46721197	4	10.438184	286.4735531	-6.473952381	-12.5	1863	4
14.244484	4.315884	9.280184	4.913629653	49.77	27.63183987	5	2.968232	286.4735531	-6.473952381	-10.7	1863	5
20.105944	6.920204	13.513074	8.413884125	2.46	31.71537909	6	0	286.4735531	-6.473952381	-9.9	1863	6
22.228503	10.096204	16.1623535	8.958080983	8.09	30.13346827	7	0	286.4735531	-6.473952381	-9.7	1863	7
23.454081	8.660652	16.0573665	10.94452523	4.25	25.99137746	8	0	286.4735531	-6.473952381	-10.3	1863	8
15.18587	4.87486	10.030365	5.338358914	47.65	17.62204505	9	1.85028	286.4735531	-6.473952381	-9.5	1863	9
15.558872	1.902124	8.730498	6.614346504	0.39	11.37117986	10	7.795752	286.4735531	-6.473952381	-11.4	1863	10
6.020678	-3.306516	1.357081	2.838784137	39.65	5.368168384	11	18.213032	286.4735531	-6.473952381	-13.3	1863	11
2.432754	-3.2557	-0.411473	1.533977231	114.44	2.464638709	12	18.1114	286.4735531	-6.473952381	-14.2	1863	12
1.082842	-7.079604	-2.998381	1.869230917	146.26	4.050959174	1	25.759208	286.6539927	-6.475190476	-14.1	1864	1
4.848386	-3.268404	0.789991	2.375734791	30.37	7.57378919	2	18.136808	286.6539927	-6.475190476	-14.2	1864	2
7.414995	-3.662228	1.8763835	3.50155715	34.19	14.77162246	3	18.924456	286.6539927	-6.475190476	-14.8	1864	3
12.494927	0.580908	6.5379175	5.033099596	24.02	22.46721197	4	10.438184	286.6539927	-6.475190476	-12.5	1864	4
14.244484	4.315884	9.280184	4.913629653	49.77	27.63183987	5	2.968232	286.6539927	-6.475190476	-10.7	1864	5
20.105944	6.920204	13.513074	8.413884125	2.46	31.71537909	6	0	286.6539927	-6.475190476	-9.9	1864	6
22.228503	10.096204	16.1623535	8.958080983	8.09	30.13346827	7	0	286.6539927	-6.475190476	-9.7	1864	7
23.454081	8.660652	16.0573665	10.94452523	4.25	25.99137746	8	0	286.6539927	-6.475190476	-10.3	1864	8
15.18587	4.87486	10.030365	5.338358914	47.65	17.62204505	9	1.85028	286.6539927	-6.475190476	-9.5	1864	9
15.558872	1.902124	8.730498	6.614346504	0.39	11.37117986	10	7.795752	286.6539927	-6.475190476	-11.4	1864	10
6.020678	-3.306516	1.357081	2.838784137	39.65	5.368168384	11	18.213032	286.6539927	-6.475190476	-13.3	1864	11
2.432754	-3.2557	-0.411473	1.533977231	114.44	2.464638709	12	18.1114	286.6539927	-6.475190476	-14.2	1864	12
1.082842	-7.079604	-2.998381	1.869230917	146.26	4.050959174	1	25.759208	286.8413187	-6.476714286	-14.1	1865	1
4.848386	-3.268404	0.789991	2.375734791	30.37	7.57378919	2	18.136808	286.8413187	-6.476714286	-14.2	1865	2
7.414995	-3.662228	1.8763835	3.50155715	34.19	14.77162246	3	18.924456	286.8413187	-6.476714286	-14.8	1865	3
12.494927	0.580908	6.5379175	5.033099596	24.02	22.46721197	4	10.438184	286.8413187	-6.476714286	-12.5	1865	4
14.244484	4.315884	9.280184	4.913629653	49.77	27.63183987	5	2.968232	286.8413187	-6.476714286	-10.7	1865	5
20.105944	6.920204	13.513074	8.413884125	2.46	31.71537909	6	0	286.8413187	-6.476714286	-9.9	1865	6
22.228503	10.096204	16.1623535	8.958080983	8.09	30.13346827	7	0	286.8413187	-6.476714286	-9.7	1865	7
23.454081	8.660652	16.0573665	10.94452523	4.25	25.99137746	8	0	286.8413187	-6.476714286	-10.3	1865	8
15.18587	4.87486	10.030365	5.338358914	47.65	17.62204505	9	1.85028	286.8413187	-6.476714286	-9.5	1865	9
15.558872	1.902124	8.730498	6.614346504	0.39	11.37117986	10	7.795752	286.8413187	-6.476714286	-11.4	1865	10
6.020678	-3.306516	1.357081	2.838784137	39.65	5.368168384	11	18.213032	286.8413187	-6.476714286	-13.3	1865	11
2.432754	-3.2557	-0.411473	1.533977231	114.44	2.464638709	12	18.1114	286.8413187	-6.476714286	-14.2	1865	12
1.082842	-7.079604	-2.998381	1.869230917	146.26	4.050959174	1	25.759208	287.0355311	-6.47852381	-14.1	1866	1
4.848386	-3.268404	0.789991	2.375734791	30.37	7.57378919	2	18.136808	287.0355311	-6.47852381	-14.2	1866	2
7.414995	-3.662228	1.8763835	3.50155715	34.19	14.77162246	3	18.924456	287.0355311	-6.47852381	-14.8	1866	3
12.494927	0.580908	6.5379175	5.033099596	24.02	22.46721197	4	10.438184	287.0355311	-6.47852381	-12.5	1866	4
14.244484	4.315884	9.280184	4.913629653	49.77	27.63183987	5	2.968232	287.0355311	-6.47852381	-10.7	1866	5
20.105944	6.920204	13.513074	8.413884125	2.46	31.71537909	6	0	287.0355311	-6.47852381	-9.9	1866	6
22.228503	10.096204	16.1623535	8.958080983	8.09	30.13346827	7	0	287.0355311	-6.47852381	-9.7	1866	7
23.454081	8.660652	16.0573665	10.94452523	4.25	25.99137746	8	0	287.0355311	-6.47852381	-10.3	1866	8
15.18587	4.87486	10.030365	5.338358914	47.65	17.62204505	9	1.85028	287.0355311	-6.47852381	-9.5	1866	9
15.558872	1.902124	8.730498	6.614346504	0.39	11.37117986	10	7.795752	287.0355311	-6.47852381	-11.4	1866	10
6.020678	-3.306516	1.357081	2.838784137	39.65	5.368168384	11	18.213032	287.0355311	-6.47852381	-13.3	1866	11
2.432754	-3.2557	-0.411473	1.533977231	114.44	2.464638709	12	18.1114	287.0355311	-6.47852381	-14.2	1866	12
1.082842	-7.079604	-2.998381	1.869230917	146.26	4.050959174	1	25.759208	287.23663	-6.480619048	-14.1	1867	1
4.848386	-3.268404	0.789991	2.375734791	30.37	7.57378919	2	18.136808	287.23663	-6.480619048	-14.2	1867	2
7.414995	-3.662228	1.8763835	3.50155715	34.19	14.77162246	3	18.924456	287.23663	-6.480619048	-14.8	1867	3
12.494927	0.580908	6.5379175	5.033099596	24.02	22.46721197	4	10.438184	287.23663	-6.480619048	-12.5	1867	4
14.244484	4.315884	9.280184	4.913629653	49.77	27.63183987	5	2.968232	287.23663	-6.480619048	-10.7	1867	5
20.105944	6.920204	13.513074	8.413884125	2.46	31.71537909	6	0	287.23663	-6.480619048	-9.9	1867	6
22.228503	10.096204	16.1623535	8.958080983	8.09	30.13346827	7	0	287.23663	-6.480619048	-9.7	1867	7
23.454081	8.660652	16.0573665	10.94452523	4.25	25.99137746	8	0	287.23663	-6.480619048	-10.3	1867	8
15.18587	4.87486	10.030365	5.338358914	47.65	17.62204505	9	1.85028	287.23663	-6.480619048	-9.5	1867	9
15.558872	1.902124	8.730498	6.614346504	0.39	11.37117986	10	7.795752	287.23663	-6.480619048	-11.4	1867	10
6.020678	-3.306516	1.357081	2.838784137	39.65	5.368168384	11	18.213032	287.23663	-6.480619048	-13.3	1867	11
2.432754	-3.2557	-0.411473	1.533977231	114.44	2.464638709	12	18.1114	287.23663	-6.480619048	-14.2	1867	12
1.082842	-7.079604	-2.998381	1.869230917	146.26	4.050959174	1	25.759208	287.4446154	-6.483	-14.1	1868	1
4.848386	-3.268404	0.789991	2.375734791	30.37	7.57378919	2	18.136808	287.4446154	-6.483	-14.2	1868	2
7.414995	-3.662228	1.8763835	3.50155715	34.19	14.77162246	3	18.924456	287.4446154	-6.483	-14.8	1868	3
12.494927	0.580908	6.5379175	5.033099596	24.02	22.46721197	4	10.438184	287.4446154	-6.483	-12.5	1868	4
14.244484	4.315884	9.280184	4.913629653	49.77	27.63183987	5	2.968232	287.4446154	-6.483	-10.7	1868	5
20.105944	6.920204	13.513074	8.413884125	2.46	31.71537909	6	0	287.4446154	-6.483	-9.9	1868	6
22.228503	10.096204	16.1623535	8.958080983	8.09	30.13346827	7	0	287.4446154	-6.483	-9.7	1868	7
23.454081	8.660652	16.0573665	10.94452523	4.25	25.99137746	8	0	287.4446154	-6.483	-10.3	1868	8
15.18587	4.87486	10.030365	5.338358914	47.65	17.62204505	9	1.85028	287.4446154	-6.483	-9.5	1868	9
15.558872	1.902124	8.730498	6.614346504	0.39	11.37117986	10	7.795752	287.4446154	-6.483	-11.4	1868	10
6.020678	-3.306516	1.357081	2.838784137	39.65	5.368168384	11	18.213032	287.4446154	-6.483	-13.3	1868	11
2.432754	-3.2557	-0.411473	1.533977231	114.44	2.464638709	12	18.1114	287.4446154	-6.483	-14.2	1868	12
1.082842	-7.079604	-2.998381	1.869230917	146.26	4.050959174	1	25.759208	287.6594872	-6.485666667	-14.1	1869	1
4.848386	-3.268404	0.789991	2.375734791	30.37	7.57378919	2	18.136808	287.6594872	-6.485666667	-14.2	1869	2
7.414995	-3.662228	1.8763835	3.50155715	34.19	14.77162246	3	18.924456	287.6594872	-6.485666667	-14.8	1869	3
12.494927	0.580908	6.5379175	5.033099596	24.02	22.46721197	4	10.438184	287.6594872	-6.485666667	-12.5	1869	4
14.244484	4.315884	9.280184	4.913629653	49.77	27.63183987	5	2.968232	287.6594872	-6.485666667	-10.7	1869	5
20.105944	6.920204	13.513074	8.413884125	2.46	31.71537909	6	0	287.6594872	-6.485666667	-9.9	1869	6
22.228503	10.096204	16.1623535	8.958080983	8.09	30.13346827	7	0	287.6594872	-6.485666667	-9.7	1869	7
23.454081	8.660652	16.0573665	10.94452523	4.25	25.99137746	8	0	287.6594872	-6.485666667	-10.3	1869	8
15.18587	4.87486	10.030365	5.338358914	47.65	17.62204505	9	1.85028	287.6594872	-6.485666667	-9.5	1869	9
15.558872	1.902124	8.730498	6.614346504	0.39	11.37117986	10	7.795752	287.6594872	-6.485666667	-11.4	1869	10
6.020678	-3.306516	1.357081	2.838784137	39.65	5.368168384	11	18.213032	287.6594872	-6.485666667	-13.3	1869	11
2.432754	-3.2557	-0.411473	1.533977231	114.44	2.464638709	12	18.1114	287.6594872	-6.485666667	-14.2	1869	12
1.082842	-7.079604	-2.998381	1.869230917	146.26	4.050959174	1	25.759208	287.8907692	-6.48925	-14.1	1870	1
4.848386	-3.268404	0.789991	2.375734791	30.37	7.57378919	2	18.136808	287.8907692	-6.48925	-14.2	1870	2
7.414995	-3.662228	1.8763835	3.50155715	34.19	14.77162246	3	18.924456	287.8907692	-6.48925	-14.8	1870	3
12.494927	0.580908	6.5379175	5.033099596	24.02	22.46721197	4	10.438184	287.8907692	-6.48925	-12.5	1870	4
14.244484	4.315884	9.280184	4.913629653	49.77	27.63183987	5	2.968232	287.8907692	-6.48925	-10.7	1870	5
20.105944	6.920204	13.513074	8.413884125	2.46	31.71537909	6	0	287.8907692	-6.48925	-9.9	1870	6
22.228503	10.096204	16.1623535	8.958080983	8.09	30.13346827	7	0	287.8907692	-6.48925	-9.7	1870	7
23.454081	8.660652	16.0573665	10.94452523	4.25	25.99137746	8	0	287.8907692	-6.48925	-10.3	1870	8
15.18587	4.87486	10.030365	5.338358914	47.65	17.62204505	9	1.85028	287.8907692	-6.48925	-9.5	1870	9
15.558872	1.902124	8.730498	6.614346504	0.39	11.37117986	10	7.795752	287.8907692	-6.48925	-11.4	1870	10
6.020678	-3.306516	1.357081	2.838784137	39.65	5.368168384	11	18.213032	287.8907692	-6.48925	-13.3	1870	11
2.432754	-3.2557	-0.411473	1.533977231	114.44	2.464638709	12	18.1114	287.8907692	-6.48925	-14.2	1870	12
1.082842	-7.079604	-2.998381	1.869230917	146.26	4.050959174	1	25.759208	288.1384615	-6.49375	-14.1	1871	1
4.848386	-3.268404	0.789991	2.375734791	30.37	7.57378919	2	18.136808	288.1384615	-6.49375	-14.2	1871	2
7.414995	-3.662228	1.8763835	3.50155715	34.19	14.77162246	3	18.924456	288.1384615	-6.49375	-14.8	1871	3
12.494927	0.580908	6.5379175	5.033099596	24.02	22.46721197	4	10.438184	288.1384615	-6.49375	-12.5	1871	4
14.244484	4.315884	9.280184	4.913629653	49.77	27.63183987	5	2.968232	288.1384615	-6.49375	-10.7	1871	5
20.105944	6.920204	13.513074	8.413884125	2.46	31.71537909	6	0	288.1384615	-6.49375	-9.9	1871	6
22.228503	10.096204	16.1623535	8.958080983	8.09	30.13346827	7	0	288.1384615	-6.49375	-9.7	1871	7
23.454081	8.660652	16.0573665	10.94452523	4.25	25.99137746	8	0	288.1384615	-6.49375	-10.3	1871	8
15.18587	4.87486	10.030365	5.338358914	47.65	17.62204505	9	1.85028	288.1384615	-6.49375	-9.5	1871	9
15.558872	1.902124	8.730498	6.614346504	0.39	11.37117986	10	7.795752	288.1384615	-6.49375	-11.4	1871	10
6.020678	-3.306516	1.357081	2.838784137	39.65	5.368168384	11	18.213032	288.1384615	-6.49375	-13.3	1871	11
2.432754	-3.2557	-0.411473	1.533977231	114.44	2.464638709	12	18.1114	288.1384615	-6.49375	-14.2	1871	12
1.082842	-7.079604	-2.998381	1.869230917	146.26	4.050959174	1	25.759208	288.4025641	-6.499166667	-14.1	1872	1
4.848386	-3.268404	0.789991	2.375734791	30.37	7.57378919	2	18.136808	288.4025641	-6.499166667	-14.2	1872	2
7.414995	-3.662228	1.8763835	3.50155715	34.19	14.77162246	3	18.924456	288.4025641	-6.499166667	-14.8	1872	3
12.494927	0.580908	6.5379175	5.033099596	24.02	22.46721197	4	10.438184	288.4025641	-6.499166667	-12.5	1872	4
14.244484	4.315884	9.280184	4.913629653	49.77	27.63183987	5	2.968232	288.4025641	-6.499166667	-10.7	1872	5
20.105944	6.920204	13.513074	8.413884125	2.46	31.71537909	6	0	288.4025641	-6.499166667	-9.9	1872	6
22.228503	10.096204	16.1623535	8.958080983	8.09	30.13346827	7	0	288.4025641	-6.499166667	-9.7	1872	7
23.454081	8.660652	16.0573665	10.94452523	4.25	25.99137746	8	0	288.4025641	-6.499166667	-10.3	1872	8
15.18587	4.87486	10.030365	5.338358914	47.65	17.62204505	9	1.85028	288.4025641	-6.499166667	-9.5	1872	9
15.558872	1.902124	8.730498	6.614346504	0.39	11.37117986	10	7.795752	288.4025641	-6.499166667	-11.4	1872	10
6.020678	-3.306516	1.357081	2.838784137	39.65	5.368168384	11	18.213032	288.4025641	-6.499166667	-13.3	1872	11
2.432754	-3.2557	-0.411473	1.533977231	114.44	2.464638709	12	18.1114	288.4025641	-6.499166667	-14.2	1872	12
1.082842	-7.079604	-2.998381	1.869230917	146.26	4.050959174	1	25.759208	288.6830769	-6.5055	-14.1	1873	1
4.848386	-3.268404	0.789991	2.375734791	30.37	7.57378919	2	18.136808	288.6830769	-6.5055	-14.2	1873	2
7.414995	-3.662228	1.8763835	3.50155715	34.19	14.77162246	3	18.924456	288.6830769	-6.5055	-14.8	1873	3
12.494927	0.580908	6.5379175	5.033099596	24.02	22.46721197	4	10.438184	288.6830769	-6.5055	-12.5	1873	4
14.244484	4.315884	9.280184	4.913629653	49.77	27.63183987	5	2.968232	288.6830769	-6.5055	-10.7	1873	5
20.105944	6.920204	13.513074	8.413884125	2.46	31.71537909	6	0	288.6830769	-6.5055	-9.9	1873	6
22.228503	10.096204	16.1623535	8.958080983	8.09	30.13346827	7	0	288.6830769	-6.5055	-9.7	1873	7
23.454081	8.660652	16.0573665	10.94452523	4.25	25.99137746	8	0	288.6830769	-6.5055	-10.3	1873	8
15.18587	4.87486	10.030365	5.338358914	47.65	17.62204505	9	1.85028	288.6830769	-6.5055	-9.5	1873	9
15.558872	1.902124	8.730498	6.614346504	0.39	11.37117986	10	7.795752	288.6830769	-6.5055	-11.4	1873	10
6.020678	-3.306516	1.357081	2.838784137	39.65	5.368168384	11	18.213032	288.6830769	-6.5055	-13.3	1873	11
2.432754	-3.2557	-0.411473	1.533977231	114.44	2.464638709	12	18.1114	288.6830769	-6.5055	-14.2	1873	12
1.082842	-7.079604	-2.998381	1.869230917	146.26	4.050959174	1	25.759208	288.98	-6.51275	-14.1	1874	1
4.848386	-3.268404	0.789991	2.375734791	30.37	7.57378919	2	18.136808	288.98	-6.51275	-14.2	1874	2
7.414995	-3.662228	1.8763835	3.50155715	34.19	14.77162246	3	18.924456	288.98	-6.51275	-14.8	1874	3
12.494927	0.580908	6.5379175	5.033099596	24.02	22.46721197	4	10.438184	288.98	-6.51275	-12.5	1874	4
14.244484	4.315884	9.280184	4.913629653	49.77	27.63183987	5	2.968232	288.98	-6.51275	-10.7	1874	5
20.105944	6.920204	13.513074	8.413884125	2.46	31.71537909	6	0	288.98	-6.51275	-9.9	1874	6
22.228503	10.096204	16.1623535	8.958080983	8.09	30.13346827	7	0	288.98	-6.51275	-9.7	1874	7
23.454081	8.660652	16.0573665	10.94452523	4.25	25.99137746	8	0	288.98	-6.51275	-10.3	1874	8
15.18587	4.87486	10.030365	5.338358914	47.65	17.62204505	9	1.85028	288.98	-6.51275	-9.5	1874	9
15.558872	1.902124	8.730498	6.614346504	0.39	11.37117986	10	7.795752	288.98	-6.51275	-11.4	1874	10
6.020678	-3.306516	1.357081	2.838784137	39.65	5.368168384	11	18.213032	288.98	-6.51275	-13.3	1874	11
2.432754	-3.2557	-0.411473	1.533977231	114.44	2.464638709	12	18.1114	288.98	-6.51275	-14.2	1874	12
1.082842	-7.079604	-2.998381	1.869230917	146.26	4.050959174	1	25.759208	289.2933333	-6.520916667	-14.1	1875	1
4.848386	-3.268404	0.789991	2.375734791	30.37	7.57378919	2	18.136808	289.2933333	-6.520916667	-14.2	1875	2
7.414995	-3.662228	1.8763835	3.50155715	34.19	14.77162246	3	18.924456	289.2933333	-6.520916667	-14.8	1875	3
12.494927	0.580908	6.5379175	5.033099596	24.02	22.46721197	4	10.438184	289.2933333	-6.520916667	-12.5	1875	4
14.244484	4.315884	9.280184	4.913629653	49.77	27.63183987	5	2.968232	289.2933333	-6.520916667	-10.7	1875	5
20.105944	6.920204	13.513074	8.413884125	2.46	31.71537909	6	0	289.2933333	-6.520916667	-9.9	1875	6
22.228503	10.096204	16.1623535	8.958080983	8.09	30.13346827	7	0	289.2933333	-6.520916667	-9.7	1875	7
23.454081	8.660652	16.0573665	10.94452523	4.25	25.99137746	8	0	289.2933333	-6.520916667	-10.3	1875	8
15.18587	4.87486	10.030365	5.338358914	47.65	17.62204505	9	1.85028	289.2933333	-6.520916667	-9.5	1875	9
15.558872	1.902124	8.730498	6.614346504	0.39	11.37117986	10	7.795752	289.2933333	-6.520916667	-11.4	1875	10
6.020678	-3.306516	1.357081	2.838784137	39.65	5.368168384	11	18.213032	289.2933333	-6.520916667	-13.3	1875	11
2.432754	-3.2557	-0.411473	1.533977231	114.44	2.464638709	12	18.1114	289.2933333	-6.520916667	-14.2	1875	12
1.082842	-7.079604	-2.998381	1.869230917	146.26	4.050959174	1	25.759208	289.6366667	-6.528166667	-14.1	1876	1
4.848386	-3.268404	0.789991	2.375734791	30.37	7.57378919	2	18.136808	289.6366667	-6.528166667	-14.2	1876	2
7.414995	-3.662228	1.8763835	3.50155715	34.19	14.77162246	3	18.924456	289.6366667	-6.528166667	-14.8	1876	3
12.494927	0.580908	6.5379175	5.033099596	24.02	22.46721197	4	10.438184	289.6366667	-6.528166667	-12.5	1876	4
14.244484	4.315884	9.280184	4.913629653	49.77	27.63183987	5	2.968232	289.6366667	-6.528166667	-10.7	1876	5
20.105944	6.920204	13.513074	8.413884125	2.46	31.71537909	6	0	289.6366667	-6.528166667	-9.9	1876	6
22.228503	10.096204	16.1623535	8.958080983	8.09	30.13346827	7	0	289.6366667	-6.528166667	-9.7	1876	7
23.454081	8.660652	16.0573665	10.94452523	4.25	25.99137746	8	0	289.6366667	-6.528166667	-10.3	1876	8
15.18587	4.87486	10.030365	5.338358914	47.65	17.62204505	9	1.85028	289.6366667	-6.528166667	-9.5	1876	9
15.558872	1.902124	8.730498	6.614346504	0.39	11.37117986	10	7.795752	289.6366667	-6.528166667	-11.4	1876	10
6.020678	-3.306516	1.357081	2.838784137	39.65	5.368168384	11	18.213032	289.6366667	-6.528166667	-13.3	1876	11
2.432754	-3.2557	-0.411473	1.533977231	114.44	2.464638709	12	18.1114	289.6366667	-6.528166667	-14.2	1876	12
1.082842	-7.079604	-2.998381	1.869230917	146.26	4.050959174	1	25.759208	290.01	-6.5345	-14.1	1877	1
4.848386	-3.268404	0.789991	2.375734791	30.37	7.57378919	2	18.136808	290.01	-6.5345	-14.2	1877	2
7.414995	-3.662228	1.8763835	3.50155715	34.19	14.77162246	3	18.924456	290.01	-6.5345	-14.8	1877	3
12.494927	0.580908	6.5379175	5.033099596	24.02	22.46721197	4	10.438184	290.01	-6.5345	-12.5	1877	4
14.244484	4.315884	9.280184	4.913629653	49.77	27.63183987	5	2.968232	290.01	-6.5345	-10.7	1877	5
20.105944	6.920204	13.513074	8.413884125	2.46	31.71537909	6	0	290.01	-6.5345	-9.9	1877	6
22.228503	10.096204	16.1623535	8.958080983	8.09	30.13346827	7	0	290.01	-6.5345	-9.7	1877	7
23.454081	8.660652	16.0573665	10.94452523	4.25	25.99137746	8	0	290.01	-6.5345	-10.3	1877	8
15.18587	4.87486	10.030365	5.338358914	47.65	17.62204505	9	1.85028	290.01	-6.5345	-9.5	1877	9
15.558872	1.902124	8.730498	6.614346504	0.39	11.37117986	10	7.795752	290.01	-6.5345	-11.4	1877	10
6.020678	-3.306516	1.357081	2.838784137	39.65	5.368168384	11	18.213032	290.01	-6.5345	-13.3	1877	11
2.432754	-3.2557	-0.411473	1.533977231	114.44	2.464638709	12	18.1114	290.01	-6.5345	-14.2	1877	12
1.082842	-7.079604	-2.998381	1.869230917	146.26	4.050959174	1	25.759208	290.3969231	-6.539	-14.1	1878	1
4.848386	-3.268404	0.789991	2.375734791	30.37	7.57378919	2	18.136808	290.3969231	-6.539	-14.2	1878	2
7.414995	-3.662228	1.8763835	3.50155715	34.19	14.77162246	3	18.924456	290.3969231	-6.539	-14.8	1878	3
12.494927	0.580908	6.5379175	5.033099596	24.02	22.46721197	4	10.438184	290.3969231	-6.539	-12.5	1878	4
14.244484	4.315884	9.280184	4.913629653	49.77	27.63183987	5	2.968232	290.3969231	-6.539	-10.7	1878	5
20.105944	6.920204	13.513074	8.413884125	2.46	31.71537909	6	0	290.3969231	-6.539	-9.9	1878	6
22.228503	10.096204	16.1623535	8.958080983	8.09	30.13346827	7	0	290.3969231	-6.539	-9.7	1878	7
23.454081	8.660652	16.0573665	10.94452523	4.25	25.99137746	8	0	290.3969231	-6.539	-10.3	1878	8
15.18587	4.87486	10.030365	5.338358914	47.65	17.62204505	9	1.85028	290.3969231	-6.539	-9.5	1878	9
15.558872	1.902124	8.730498	6.614346504	0.39	11.37117986	10	7.795752	290.3969231	-6.539	-11.4	1878	10
6.020678	-3.306516	1.357081	2.838784137	39.65	5.368168384	11	18.213032	290.3969231	-6.539	-13.3	1878	11
2.432754	-3.2557	-0.411473	1.533977231	114.44	2.464638709	12	18.1114	290.3969231	-6.539	-14.2	1878	12
1.082842	-7.079604	-2.998381	1.869230917	146.26	4.050959174	1	25.759208	290.7974359	-6.541666667	-14.1	1879	1
4.848386	-3.268404	0.789991	2.375734791	30.37	7.57378919	2	18.136808	290.7974359	-6.541666667	-14.2	1879	2
7.414995	-3.662228	1.8763835	3.50155715	34.19	14.77162246	3	18.924456	290.7974359	-6.541666667	-14.8	1879	3
12.494927	0.580908	6.5379175	5.033099596	24.02	22.46721197	4	10.438184	290.7974359	-6.541666667	-12.5	1879	4
14.244484	4.315884	9.280184	4.913629653	49.77	27.63183987	5	2.968232	290.7974359	-6.541666667	-10.7	1879	5
20.105944	6.920204	13.513074	8.413884125	2.46	31.71537909	6	0	290.7974359	-6.541666667	-9.9	1879	6
22.228503	10.096204	16.1623535	8.958080983	8.09	30.13346827	7	0	290.7974359	-6.541666667	-9.7	1879	7
23.454081	8.660652	16.0573665	10.94452523	4.25	25.99137746	8	0	290.7974359	-6.541666667	-10.3	1879	8
15.18587	4.87486	10.030365	5.338358914	47.65	17.62204505	9	1.85028	290.7974359	-6.541666667	-9.5	1879	9
15.558872	1.902124	8.730498	6.614346504	0.39	11.37117986	10	7.795752	290.7974359	-6.541666667	-11.4	1879	10
6.020678	-3.306516	1.357081	2.838784137	39.65	5.368168384	11	18.213032	290.7974359	-6.541666667	-13.3	1879	11
2.432754	-3.2557	-0.411473	1.533977231	114.44	2.464638709	12	18.1114	290.7974359	-6.541666667	-14.2	1879	12
1.082842	-7.079604	-2.998381	1.869230917	146.26	4.050959174	1	25.759208	291.1828718	-6.544866667	-14.1	1880	1
4.848386	-3.268404	0.789991	2.375734791	30.37	7.57378919	2	18.136808	291.1828718	-6.544866667	-14.2	1880	2
7.414995	-3.662228	1.8763835	3.50155715	34.19	14.77162246	3	18.924456	291.1828718	-6.544866667	-14.8	1880	3
12.494927	0.580908	6.5379175	5.033099596	24.02	22.46721197	4	10.438184	291.1828718	-6.544866667	-12.5	1880	4
14.244484	4.315884	9.280184	4.913629653	49.77	27.63183987	5	2.968232	291.1828718	-6.544866667	-10.7	1880	5
20.105944	6.920204	13.513074	8.413884125	2.46	31.71537909	6	0	291.1828718	-6.544866667	-9.9	1880	6
22.228503	10.096204	16.1623535	8.958080983	8.09	30.13346827	7	0	291.1828718	-6.544866667	-9.7	1880	7
23.454081	8.660652	16.0573665	10.94452523	4.25	25.99137746	8	0	291.1828718	-6.544866667	-10.3	1880	8
15.18587	4.87486	10.030365	5.338358914	47.65	17.62204505	9	1.85028	291.1828718	-6.544866667	-9.5	1880	9
15.558872	1.902124	8.730498	6.614346504	0.39	11.37117986	10	7.795752	291.1828718	-6.544866667	-11.4	1880	10
6.020678	-3.306516	1.357081	2.838784137	39.65	5.368168384	11	18.213032	291.1828718	-6.544866667	-13.3	1880	11
2.432754	-3.2557	-0.411473	1.533977231	114.44	2.464638709	12	18.1114	291.1828718	-6.544866667	-14.2	1880	12
1.082842	-7.079604	-2.998381	1.869230917	146.26	4.050959174	1	25.759208	291.5532308	-6.5486	-14.1	1881	1
4.848386	-3.268404	0.789991	2.375734791	30.37	7.57378919	2	18.136808	291.5532308	-6.5486	-14.2	1881	2
7.414995	-3.662228	1.8763835	3.50155715	34.19	14.77162246	3	18.924456	291.5532308	-6.5486	-14.8	1881	3
12.494927	0.580908	6.5379175	5.033099596	24.02	22.46721197	4	10.438184	291.5532308	-6.5486	-12.5	1881	4
14.244484	4.315884	9.280184	4.913629653	49.77	27.63183987	5	2.968232	291.5532308	-6.5486	-10.7	1881	5
20.105944	6.920204	13.513074	8.413884125	2.46	31.71537909	6	0	291.5532308	-6.5486	-9.9	1881	6
22.228503	10.096204	16.1623535	8.958080983	8.09	30.13346827	7	0	291.5532308	-6.5486	-9.7	1881	7
23.454081	8.660652	16.0573665	10.94452523	4.25	25.99137746	8	0	291.5532308	-6.5486	-10.3	1881	8
15.18587	4.87486	10.030365	5.338358914	47.65	17.62204505	9	1.85028	291.5532308	-6.5486	-9.5	1881	9
15.558872	1.902124	8.730498	6.614346504	0.39	11.37117986	10	7.795752	291.5532308	-6.5486	-11.4	1881	10
6.020678	-3.306516	1.357081	2.838784137	39.65	5.368168384	11	18.213032	291.5532308	-6.5486	-13.3	1881	11
2.432754	-3.2557	-0.411473	1.533977231	114.44	2.464638709	12	18.1114	291.5532308	-6.5486	-14.2	1881	12
1.082842	-7.079604	-2.998381	1.869230917	146.26	4.050959174	1	25.759208	291.9085128	-6.552866667	-14.1	1882	1
4.848386	-3.268404	0.789991	2.375734791	30.37	7.57378919	2	18.136808	291.9085128	-6.552866667	-14.2	1882	2
7.414995	-3.662228	1.8763835	3.50155715	34.19	14.77162246	3	18.924456	291.9085128	-6.552866667	-14.8	1882	3
12.494927	0.580908	6.5379175	5.033099596	24.02	22.46721197	4	10.438184	291.9085128	-6.552866667	-12.5	1882	4
14.244484	4.315884	9.280184	4.913629653	49.77	27.63183987	5	2.968232	291.9085128	-6.552866667	-10.7	1882	5
20.105944	6.920204	13.513074	8.413884125	2.46	31.71537909	6	0	291.9085128	-6.552866667	-9.9	1882	6
22.228503	10.096204	16.1623535	8.958080983	8.09	30.13346827	7	0	291.9085128	-6.552866667	-9.7	1882	7
23.454081	8.660652	16.0573665	10.94452523	4.25	25.99137746	8	0	291.9085128	-6.552866667	-10.3	1882	8
15.18587	4.87486	10.030365	5.338358914	47.65	17.62204505	9	1.85028	291.9085128	-6.552866667	-9.5	1882	9
15.558872	1.902124	8.730498	6.614346504	0.39	11.37117986	10	7.795752	291.9085128	-6.552866667	-11.4	1882	10
6.020678	-3.306516	1.357081	2.838784137	39.65	5.368168384	11	18.213032	291.9085128	-6.552866667	-13.3	1882	11
2.432754	-3.2557	-0.411473	1.533977231	114.44	2.464638709	12	18.1114	291.9085128	-6.552866667	-14.2	1882	12
1.082842	-7.079604	-2.998381	1.869230917	146.26	4.050959174	1	25.759208	292.2487179	-6.557666667	-14.1	1883	1
4.848386	-3.268404	0.789991	2.375734791	30.37	7.57378919	2	18.136808	292.2487179	-6.557666667	-14.2	1883	2
7.414995	-3.662228	1.8763835	3.50155715	34.19	14.77162246	3	18.924456	292.2487179	-6.557666667	-14.8	1883	3
12.494927	0.580908	6.5379175	5.033099596	24.02	22.46721197	4	10.438184	292.2487179	-6.557666667	-12.5	1883	4
14.244484	4.315884	9.280184	4.913629653	49.77	27.63183987	5	2.968232	292.2487179	-6.557666667	-10.7	1883	5
20.105944	6.920204	13.513074	8.413884125	2.46	31.71537909	6	0	292.2487179	-6.557666667	-9.9	1883	6
22.228503	10.096204	16.1623535	8.958080983	8.09	30.13346827	7	0	292.2487179	-6.557666667	-9.7	1883	7
23.454081	8.660652	16.0573665	10.94452523	4.25	25.99137746	8	0	292.2487179	-6.557666667	-10.3	1883	8
15.18587	4.87486	10.030365	5.338358914	47.65	17.62204505	9	1.85028	292.2487179	-6.557666667	-9.5	1883	9
15.558872	1.902124	8.730498	6.614346504	0.39	11.37117986	10	7.795752	292.2487179	-6.557666667	-11.4	1883	10
6.020678	-3.306516	1.357081	2.838784137	39.65	5.368168384	11	18.213032	292.2487179	-6.557666667	-13.3	1883	11
2.432754	-3.2557	-0.411473	1.533977231	114.44	2.464638709	12	18.1114	292.2487179	-6.557666667	-14.2	1883	12
1.082842	-7.079604	-2.998381	1.869230917	146.26	4.050959174	1	25.759208	292.5738462	-6.563	-14.1	1884	1
4.848386	-3.268404	0.789991	2.375734791	30.37	7.57378919	2	18.136808	292.5738462	-6.563	-14.2	1884	2
7.414995	-3.662228	1.8763835	3.50155715	34.19	14.77162246	3	18.924456	292.5738462	-6.563	-14.8	1884	3
12.494927	0.580908	6.5379175	5.033099596	24.02	22.46721197	4	10.438184	292.5738462	-6.563	-12.5	1884	4
14.244484	4.315884	9.280184	4.913629653	49.77	27.63183987	5	2.968232	292.5738462	-6.563	-10.7	1884	5
20.105944	6.920204	13.513074	8.413884125	2.46	31.71537909	6	0	292.5738462	-6.563	-9.9	1884	6
22.228503	10.096204	16.1623535	8.958080983	8.09	30.13346827	7	0	292.5738462	-6.563	-9.7	1884	7
23.454081	8.660652	16.0573665	10.94452523	4.25	25.99137746	8	0	292.5738462	-6.563	-10.3	1884	8
15.18587	4.87486	10.030365	5.338358914	47.65	17.62204505	9	1.85028	292.5738462	-6.563	-9.5	1884	9
15.558872	1.902124	8.730498	6.614346504	0.39	11.37117986	10	7.795752	292.5738462	-6.563	-11.4	1884	10
6.020678	-3.306516	1.357081	2.838784137	39.65	5.368168384	11	18.213032	292.5738462	-6.563	-13.3	1884	11
2.432754	-3.2557	-0.411473	1.533977231	114.44	2.464638709	12	18.1114	292.5738462	-6.563	-14.2	1884	12
1.082842	-7.079604	-2.998381	1.869230917	146.26	4.050959174	1	25.759208	292.8692308	-6.571	-14.1	1885	1
4.848386	-3.268404	0.789991	2.375734791	30.37	7.57378919	2	18.136808	292.8692308	-6.571	-14.2	1885	2
7.414995	-3.662228	1.8763835	3.50155715	34.19	14.77162246	3	18.924456	292.8692308	-6.571	-14.8	1885	3
12.494927	0.580908	6.5379175	5.033099596	24.02	22.46721197	4	10.438184	292.8692308	-6.571	-12.5	1885	4
14.244484	4.315884	9.280184	4.913629653	49.77	27.63183987	5	2.968232	292.8692308	-6.571	-10.7	1885	5
20.105944	6.920204	13.513074	8.413884125	2.46	31.71537909	6	0	292.8692308	-6.571	-9.9	1885	6
22.228503	10.096204	16.1623535	8.958080983	8.09	30.13346827	7	0	292.8692308	-6.571	-9.7	1885	7
23.454081	8.660652	16.0573665	10.94452523	4.25	25.99137746	8	0	292.8692308	-6.571	-10.3	1885	8
15.18587	4.87486	10.030365	5.338358914	47.65	17.62204505	9	1.85028	292.8692308	-6.571	-9.5	1885	9
15.558872	1.902124	8.730498	6.614346504	0.39	11.37117986	10	7.795752	292.8692308	-6.571	-11.4	1885	10
6.020678	-3.306516	1.357081	2.838784137	39.65	5.368168384	11	18.213032	292.8692308	-6.571	-13.3	1885	11
2.432754	-3.2557	-0.411473	1.533977231	114.44	2.464638709	12	18.1114	292.8692308	-6.571	-14.2	1885	12
1.082842	-7.079604	-2.998381	1.869230917	146.26	4.050959174	1	25.759208	293.1426496	-6.577111111	-14.1	1886	1
4.848386	-3.268404	0.789991	2.375734791	30.37	7.57378919	2	18.136808	293.1426496	-6.577111111	-14.2	1886	2
7.414995	-3.662228	1.8763835	3.50155715	34.19	14.77162246	3	18.924456	293.1426496	-6.577111111	-14.8	1886	3
12.494927	0.580908	6.5379175	5.033099596	24.02	22.46721197	4	10.438184	293.1426496	-6.577111111	-12.5	1886	4
14.244484	4.315884	9.280184	4.913629653	49.77	27.63183987	5	2.968232	293.1426496	-6.577111111	-10.7	1886	5
20.105944	6.920204	13.513074	8.413884125	2.46	31.71537909	6	0	293.1426496	-6.577111111	-9.9	1886	6
22.228503	10.096204	16.1623535	8.958080983	8.09	30.13346827	7	0	293.1426496	-6.577111111	-9.7	1886	7
23.454081	8.660652	16.0573665	10.94452523	4.25	25.99137746	8	0	293.1426496	-6.577111111	-10.3	1886	8
15.18587	4.87486	10.030365	5.338358914	47.65	17.62204505	9	1.85028	293.1426496	-6.577111111	-9.5	1886	9
15.558872	1.902124	8.730498	6.614346504	0.39	11.37117986	10	7.795752	293.1426496	-6.577111111	-11.4	1886	10
6.020678	-3.306516	1.357081	2.838784137	39.65	5.368168384	11	18.213032	293.1426496	-6.577111111	-13.3	1886	11
2.432754	-3.2557	-0.411473	1.533977231	114.44	2.464638709	12	18.1114	293.1426496	-6.577111111	-14.2	1886	12
1.082842	-7.079604	-2.998381	1.869230917	146.26	4.050959174	1	25.759208	293.3941026	-6.581333333	-14.1	1887	1
4.848386	-3.268404	0.789991	2.375734791	30.37	7.57378919	2	18.136808	293.3941026	-6.581333333	-14.2	1887	2
7.414995	-3.662228	1.8763835	3.50155715	34.19	14.77162246	3	18.924456	293.3941026	-6.581333333	-14.8	1887	3
12.494927	0.580908	6.5379175	5.033099596	24.02	22.46721197	4	10.438184	293.3941026	-6.581333333	-12.5	1887	4
14.244484	4.315884	9.280184	4.913629653	49.77	27.63183987	5	2.968232	293.3941026	-6.581333333	-10.7	1887	5
20.105944	6.920204	13.513074	8.413884125	2.46	31.71537909	6	0	293.3941026	-6.581333333	-9.9	1887	6
22.228503	10.096204	16.1623535	8.958080983	8.09	30.13346827	7	0	293.3941026	-6.581333333	-9.7	1887	7
23.454081	8.660652	16.0573665	10.94452523	4.25	25.99137746	8	0	293.3941026	-6.581333333	-10.3	1887	8
15.18587	4.87486	10.030365	5.338358914	47.65	17.62204505	9	1.85028	293.3941026	-6.581333333	-9.5	1887	9
15.558872	1.902124	8.730498	6.614346504	0.39	11.37117986	10	7.795752	293.3941026	-6.581333333	-11.4	1887	10
6.020678	-3.306516	1.357081	2.838784137	39.65	5.368168384	11	18.213032	293.3941026	-6.581333333	-13.3	1887	11
2.432754	-3.2557	-0.411473	1.533977231	114.44	2.464638709	12	18.1114	293.3941026	-6.581333333	-14.2	1887	12
1.082842	-7.079604	-2.998381	1.869230917	146.26	4.050959174	1	25.759208	293.6235897	-6.583666667	-14.1	1888	1
4.848386	-3.268404	0.789991	2.375734791	30.37	7.57378919	2	18.136808	293.6235897	-6.583666667	-14.2	1888	2
7.414995	-3.662228	1.8763835	3.50155715	34.19	14.77162246	3	18.924456	293.6235897	-6.583666667	-14.8	1888	3
12.494927	0.580908	6.5379175	5.033099596	24.02	22.46721197	4	10.438184	293.6235897	-6.583666667	-12.5	1888	4
14.244484	4.315884	9.280184	4.913629653	49.77	27.63183987	5	2.968232	293.6235897	-6.583666667	-10.7	1888	5
20.105944	6.920204	13.513074	8.413884125	2.46	31.71537909	6	0	293.6235897	-6.583666667	-9.9	1888	6
22.228503	10.096204	16.1623535	8.958080983	8.09	30.13346827	7	0	293.6235897	-6.583666667	-9.7	1888	7
23.454081	8.660652	16.0573665	10.94452523	4.25	25.99137746	8	0	293.6235897	-6.583666667	-10.3	1888	8
15.18587	4.87486	10.030365	5.338358914	47.65	17.62204505	9	1.85028	293.6235897	-6.583666667	-9.5	1888	9
15.558872	1.902124	8.730498	6.614346504	0.39	11.37117986	10	7.795752	293.6235897	-6.583666667	-11.4	1888	10
6.020678	-3.306516	1.357081	2.838784137	39.65	5.368168384	11	18.213032	293.6235897	-6.583666667	-13.3	1888	11
2.432754	-3.2557	-0.411473	1.533977231	114.44	2.464638709	12	18.1114	293.6235897	-6.583666667	-14.2	1888	12
1.082842	-7.079604	-2.998381	1.869230917	146.26	4.050959174	1	25.759208	293.8311111	-6.584111111	-14.1	1889	1
4.848386	-3.268404	0.789991	2.375734791	30.37	7.57378919	2	18.136808	293.8311111	-6.584111111	-14.2	1889	2
7.414995	-3.662228	1.8763835	3.50155715	34.19	14.77162246	3	18.924456	293.8311111	-6.584111111	-14.8	1889	3
12.494927	0.580908	6.5379175	5.033099596	24.02	22.46721197	4	10.438184	293.8311111	-6.584111111	-12.5	1889	4
14.244484	4.315884	9.280184	4.913629653	49.77	27.63183987	5	2.968232	293.8311111	-6.584111111	-10.7	1889	5
20.105944	6.920204	13.513074	8.413884125	2.46	31.71537909	6	0	293.8311111	-6.584111111	-9.9	1889	6
22.228503	10.096204	16.1623535	8.958080983	8.09	30.13346827	7	0	293.8311111	-6.584111111	-9.7	1889	7
23.454081	8.660652	16.0573665	10.94452523	4.25	25.99137746	8	0	293.8311111	-6.584111111	-10.3	1889	8
15.18587	4.87486	10.030365	5.338358914	47.65	17.62204505	9	1.85028	293.8311111	-6.584111111	-9.5	1889	9
15.558872	1.902124	8.730498	6.614346504	0.39	11.37117986	10	7.795752	293.8311111	-6.584111111	-11.4	1889	10
6.020678	-3.306516	1.357081	2.838784137	39.65	5.368168384	11	18.213032	293.8311111	-6.584111111	-13.3	1889	11
2.432754	-3.2557	-0.411473	1.533977231	114.44	2.464638709	12	18.1114	293.8311111	-6.584111111	-14.2	1889	12
1.082842	-7.079604	-2.998381	1.869230917	146.26	4.050959174	1	25.759208	294.0166667	-6.582666667	-14.1	1890	1
4.848386	-3.268404	0.789991	2.375734791	30.37	7.57378919	2	18.136808	294.0166667	-6.582666667	-14.2	1890	2
7.414995	-3.662228	1.8763835	3.50155715	34.19	14.77162246	3	18.924456	294.0166667	-6.582666667	-14.8	1890	3
12.494927	0.580908	6.5379175	5.033099596	24.02	22.46721197	4	10.438184	294.0166667	-6.582666667	-12.5	1890	4
14.244484	4.315884	9.280184	4.913629653	49.77	27.63183987	5	2.968232	294.0166667	-6.582666667	-10.7	1890	5
20.105944	6.920204	13.513074	8.413884125	2.46	31.71537909	6	0	294.0166667	-6.582666667	-9.9	1890	6
22.228503	10.096204	16.1623535	8.958080983	8.09	30.13346827	7	0	294.0166667	-6.582666667	-9.7	1890	7
23.454081	8.660652	16.0573665	10.94452523	4.25	25.99137746	8	0	294.0166667	-6.582666667	-10.3	1890	8
15.18587	4.87486	10.030365	5.338358914	47.65	17.62204505	9	1.85028	294.0166667	-6.582666667	-9.5	1890	9
15.558872	1.902124	8.730498	6.614346504	0.39	11.37117986	10	7.795752	294.0166667	-6.582666667	-11.4	1890	10
6.020678	-3.306516	1.357081	2.838784137	39.65	5.368168384	11	18.213032	294.0166667	-6.582666667	-13.3	1890	11
2.432754	-3.2557	-0.411473	1.533977231	114.44	2.464638709	12	18.1114	294.0166667	-6.582666667	-14.2	1890	12
1.082842	-7.079604	-2.998381	1.869230917	146.26	4.050959174	1	25.759208	294.1666667	-6.581166667	-14.1	1891	1
4.848386	-3.268404	0.789991	2.375734791	30.37	7.57378919	2	18.136808	294.1666667	-6.581166667	-14.2	1891	2
7.414995	-3.662228	1.8763835	3.50155715	34.19	14.77162246	3	18.924456	294.1666667	-6.581166667	-14.8	1891	3
12.494927	0.580908	6.5379175	5.033099596	24.02	22.46721197	4	10.438184	294.1666667	-6.581166667	-12.5	1891	4
14.244484	4.315884	9.280184	4.913629653	49.77	27.63183987	5	2.968232	294.1666667	-6.581166667	-10.7	1891	5
20.105944	6.920204	13.513074	8.413884125	2.46	31.71537909	6	0	294.1666667	-6.581166667	-9.9	1891	6
22.228503	10.096204	16.1623535	8.958080983	8.09	30.13346827	7	0	294.1666667	-6.581166667	-9.7	1891	7
23.454081	8.660652	16.0573665	10.94452523	4.25	25.99137746	8	0	294.1666667	-6.581166667	-10.3	1891	8
15.18587	4.87486	10.030365	5.338358914	47.65	17.62204505	9	1.85028	294.1666667	-6.581166667	-9.5	1891	9
15.558872	1.902124	8.730498	6.614346504	0.39	11.37117986	10	7.795752	294.1666667	-6.581166667	-11.4	1891	10
6.020678	-3.306516	1.357081	2.838784137	39.65	5.368168384	11	18.213032	294.1666667	-6.581166667	-13.3	1891	11
2.432754	-3.2557	-0.411473	1.533977231	114.44	2.464638709	12	18.1114	294.1666667	-6.581166667	-14.2	1891	12
1.082842	-7.079604	-2.998381	1.869230917	146.26	4.050959174	1	25.759208	294.3139683	-6.581214286	-14.1	1892	1
4.848386	-3.268404	0.789991	2.375734791	30.37	7.57378919	2	18.136808	294.3139683	-6.581214286	-14.2	1892	2
7.414995	-3.662228	1.8763835	3.50155715	34.19	14.77162246	3	18.924456	294.3139683	-6.581214286	-14.8	1892	3
12.494927	0.580908	6.5379175	5.033099596	24.02	22.46721197	4	10.438184	294.3139683	-6.581214286	-12.5	1892	4
14.244484	4.315884	9.280184	4.913629653	49.77	27.63183987	5	2.968232	294.3139683	-6.581214286	-10.7	1892	5
20.105944	6.920204	13.513074	8.413884125	2.46	31.71537909	6	0	294.3139683	-6.581214286	-9.9	1892	6
22.228503	10.096204	16.1623535	8.958080983	8.09	30.13346827	7	0	294.3139683	-6.581214286	-9.7	1892	7
23.454081	8.660652	16.0573665	10.94452523	4.25	25.99137746	8	0	294.3139683	-6.581214286	-10.3	1892	8
15.18587	4.87486	10.030365	5.338358914	47.65	17.62204505	9	1.85028	294.3139683	-6.581214286	-9.5	1892	9
15.558872	1.902124	8.730498	6.614346504	0.39	11.37117986	10	7.795752	294.3139683	-6.581214286	-11.4	1892	10
6.020678	-3.306516	1.357081	2.838784137	39.65	5.368168384	11	18.213032	294.3139683	-6.581214286	-13.3	1892	11
2.432754	-3.2557	-0.411473	1.533977231	114.44	2.464638709	12	18.1114	294.3139683	-6.581214286	-14.2	1892	12
1.082842	-7.079604	-2.998381	1.869230917	146.26	4.050959174	1	25.759208	294.4585714	-6.582809524	-14.1	1893	1
4.848386	-3.268404	0.789991	2.375734791	30.37	7.57378919	2	18.136808	294.4585714	-6.582809524	-14.2	1893	2
7.414995	-3.662228	1.8763835	3.50155715	34.19	14.77162246	3	18.924456	294.4585714	-6.582809524	-14.8	1893	3
12.494927	0.580908	6.5379175	5.033099596	24.02	22.46721197	4	10.438184	294.4585714	-6.582809524	-12.5	1893	4
14.244484	4.315884	9.280184	4.913629653	49.77	27.63183987	5	2.968232	294.4585714	-6.582809524	-10.7	1893	5
20.105944	6.920204	13.513074	8.413884125	2.46	31.71537909	6	0	294.4585714	-6.582809524	-9.9	1893	6
22.228503	10.096204	16.1623535	8.958080983	8.09	30.13346827	7	0	294.4585714	-6.582809524	-9.7	1893	7
23.454081	8.660652	16.0573665	10.94452523	4.25	25.99137746	8	0	294.4585714	-6.582809524	-10.3	1893	8
15.18587	4.87486	10.030365	5.338358914	47.65	17.62204505	9	1.85028	294.4585714	-6.582809524	-9.5	1893	9
15.558872	1.902124	8.730498	6.614346504	0.39	11.37117986	10	7.795752	294.4585714	-6.582809524	-11.4	1893	10
6.020678	-3.306516	1.357081	2.838784137	39.65	5.368168384	11	18.213032	294.4585714	-6.582809524	-13.3	1893	11
2.432754	-3.2557	-0.411473	1.533977231	114.44	2.464638709	12	18.1114	294.4585714	-6.582809524	-14.2	1893	12
1.082842	-7.079604	-2.998381	1.869230917	146.26	4.050959174	1	25.759208	294.6004762	-6.585952381	-14.1	1894	1
4.848386	-3.268404	0.789991	2.375734791	30.37	7.57378919	2	18.136808	294.6004762	-6.585952381	-14.2	1894	2
7.414995	-3.662228	1.8763835	3.50155715	34.19	14.77162246	3	18.924456	294.6004762	-6.585952381	-14.8	1894	3
12.494927	0.580908	6.5379175	5.033099596	24.02	22.46721197	4	10.438184	294.6004762	-6.585952381	-12.5	1894	4
14.244484	4.315884	9.280184	4.913629653	49.77	27.63183987	5	2.968232	294.6004762	-6.585952381	-10.7	1894	5
20.105944	6.920204	13.513074	8.413884125	2.46	31.71537909	6	0	294.6004762	-6.585952381	-9.9	1894	6
22.228503	10.096204	16.1623535	8.958080983	8.09	30.13346827	7	0	294.6004762	-6.585952381	-9.7	1894	7
23.454081	8.660652	16.0573665	10.94452523	4.25	25.99137746	8	0	294.6004762	-6.585952381	-10.3	1894	8
15.18587	4.87486	10.030365	5.338358914	47.65	17.62204505	9	1.85028	294.6004762	-6.585952381	-9.5	1894	9
15.558872	1.902124	8.730498	6.614346504	0.39	11.37117986	10	7.795752	294.6004762	-6.585952381	-11.4	1894	10
6.020678	-3.306516	1.357081	2.838784137	39.65	5.368168384	11	18.213032	294.6004762	-6.585952381	-13.3	1894	11
2.432754	-3.2557	-0.411473	1.533977231	114.44	2.464638709	12	18.1114	294.6004762	-6.585952381	-14.2	1894	12
2.8	-7.5	-2.3	2.47127596	146.26	11.77888179	1	26.6	294.7683492	-6.58827619	-14.1	1895	1
7.1	-4.5	1.3	3.534669715	30.37	16.38194346	2	20.6	294.7683492	-6.58827619	-14.2	1895	2
9.9	-4.8	2.6	4.901467569	34.19	22.56318801	3	21.2	294.7683492	-6.58827619	-14.8	1895	3
15.7	-1.5	7.1	7.654529537	24.02	28.59323265	4	14.6	294.7683492	-6.58827619	-12.5	1895	4
17.6	1.5	9.6	8.247312743	49.77	31.55008515	5	8.6	294.7683492	-6.58827619	-10.7	1895	5
24.2	3.5	13.9	13.85217564	2.47	33.78047427	6	4.6	294.7683492	-6.58827619	-9.9	1895	6
26.6	6	16.3	15.79769358	8.1	33.12030365	7	0	294.7683492	-6.58827619	-9.7	1895	7
28	4.9	16.5	18.07247214	4.26	30.77986049	8	1.8	294.7683492	-6.58827619	-10.3	1895	8
18.7	1.9	10.3	9.017269981	47.66	24.60490545	9	7.8	294.7683492	-6.58827619	-9.5	1895	9
19.1	-0.4	9.3	10.01963835	0.39	19.22197797	10	12.4	294.7683492	-6.58827619	-11.4	1895	10
8.4	-4.5	1.9	4.113894175	39.65	30.88761394	11	20.6	294.7683492	-6.58827619	-13.3	1895	11
4.3	-4.5	-0.1	2.432219672	114.44	29.66772486	12	20.6	294.7683492	-6.58827619	-14.2	1895	12
4.8	-4.3	0.3	2.574236869	116.97	11.39449523	13	20.2	294.9621905	-6.589780952	-14.1	1896	1
8.4	-2.9	2.8	3.76834991	35.06	16.29650933	14	17.4	294.9621905	-6.589780952	-14.2	1896	2
8.8	-4.4	2.2	4.280867859	41.86	22.17461887	15	20.4	294.9621905	-6.589780952	-14.8	1896	3
10.8	-3	3.9	4.985914348	74.1	27.71907996	16	17.6	294.9621905	-6.589780952	-12.5	1896	4
13.8	0.3	7	5.903250247	66.64	30.8153233	17	11	294.9621905	-6.589780952	-10.7	1896	5
22.9	3.7	13.3	12.37095046	12.07	33.4760263	18	4.2	294.9621905	-6.589780952	-9.9	1896	6
30.7	7.7	19.2	20.88788101	2.05	33.51915594	19	0	294.9621905	-6.589780952	-9.7	1896	7
26.5	6.5	16.5	15.46727982	15.79	30.27403676	20	0	294.9621905	-6.589780952	-10.3	1896	8
21.6	2.4	12	11.487024	16.98	25.10514825	21	6.8	294.9621905	-6.589780952	-9.5	1896	9
17	-0.3	8.4	8.297547829	27.42	18.8141052	22	12.2	294.9621905	-6.589780952	-11.4	1896	10
3.3	-6.1	-1.4	2.392845861	196.27	29.51312935	23	23.8	294.9621905	-6.589780952	-13.3	1896	11
6.7	-2.4	2.2	2.904147846	106	29.83679484	24	16.4	294.9621905	-6.589780952	-14.2	1896	12
4.1	-5.3	-0.6	2.519911937	47.85	11.49829193	25	22.2	295.182	-6.590466667	-14.1	1897	1
5.9	-4.4	0.7	3.018436139	113.6	15.98803451	26	20.4	295.182	-6.590466667	-14.2	1897	2
5.6	-5.3	0.2	3.080019362	72.32	21.48347879	27	22.2	295.182	-6.590466667	-14.8	1897	3
16.2	-1	7.6	7.886596986	20.81	28.59323265	28	13.6	295.182	-6.590466667	-12.5	1897	4
21.9	3.2	12.5	11.52020629	18.27	32.17761848	29	5.2	295.182	-6.590466667	-10.7	1897	5
20.6	4.6	12.6	9.778217047	41.67	32.6952421	30	2.4	295.182	-6.590466667	-9.9	1897	6
24.8	5.4	15.1	13.84499081	5.89	32.88113662	31	0.8	295.182	-6.590466667	-9.7	1897	7
29.3	7.9	18.6	18.67843853	6.9	30.52334924	32	0	295.182	-6.590466667	-10.3	1897	8
20.5	2.7	11.6	10.34441927	21.4	24.82343149	33	6.2	295.182	-6.590466667	-9.5	1897	9
16.2	-0.1	8.1	7.647706108	32.54	18.60864821	34	11.8	295.182	-6.590466667	-11.4	1897	10
7.2	-2.5	2.4	3.139825228	113.67	29.66085538	35	16.6	295.182	-6.590466667	-13.3	1897	11
4.5	-4.2	0.2	2.442812437	120.64	29.60879601	36	20	295.182	-6.590466667	-14.2	1897	12
3.7	-6.1	-1.2	2.530163718	34.73	11.62815978	37	23.8	295.4277778	-6.590333333	-14.1	1898	1
8	-2.2	2.9	3.422209122	62.51	15.95475707	38	16	295.4277778	-6.590333333	-14.2	1898	2
8.8	-5.3	1.8	4.46080958	16.17	22.41196343	39	22.2	295.4277778	-6.590333333	-14.8	1898	3
15.1	-1.9	6.6	7.33552251	13.47	28.54649855	40	15.4	295.4277778	-6.590333333	-12.5	1898	4
17.6	0.2	8.9	8.624912603	39.17	31.87736789	41	11.2	295.4277778	-6.590333333	-10.7	1898	5
21.9	4.3	13.1	11.13659279	28.15	33.10689058	42	3	295.4277778	-6.590333333	-9.9	1898	6
28.5	5.8	17.1	18.41892647	5.25	33.47506396	43	0	295.4277778	-6.590333333	-9.7	1898	7
29.1	7.2	18.1	18.69568647	15.81	30.60403046	44	0	295.4277778	-6.590333333	-10.3	1898	8
22.7	4	13.4	12.05694036	21.87	25.00790296	45	3.6	295.4277778	-6.590333333	-9.5	1898	9
14.4	-1	6.7	6.640669725	23.77	18.41380776	46	13.6	295.4277778	-6.590333333	-11.4	1898	10
6.8	-4.1	1.4	3.324367188	80.05	30.18078624	47	19.8	295.4277778	-6.590333333	-13.3	1898	11
3	-7.2	-2.1	2.486795648	40.92	30.37626798	48	26	295.4277778	-6.590333333	-14.2	1898	12
4.9	-4.5	0.2	2.652772366	109.98	11.49829193	49	20.6	295.6837778	-6.589866667	-14.1	1899	1
3.7	-6.9	-1.6	2.67321201	76.62	16.08495798	50	25.4	295.6837778	-6.589866667	-14.2	1899	2
7.9	-4.3	1.8	3.844531578	58.29	21.89246303	51	20.2	295.6837778	-6.589866667	-14.8	1899	3
11.4	-2.6	4.4	5.220345148	32.83	27.7754416	52	16.8	295.6837778	-6.589866667	-12.5	1899	4
13.8	-0.6	6.6	6.148389436	28.83	31.08259015	53	12.8	295.6837778	-6.589866667	-10.7	1899	5
20.9	2.3	11.6	10.84644168	17.91	33.34280628	54	7	295.6837778	-6.589866667	-9.9	1899	6
28.5	5.6	17	18.49759034	0	33.50463822	55	0.4	295.6837778	-6.589866667	-9.7	1899	7
21.6	5.1	13.4	10.54462958	29.73	29.50689497	56	1.4	295.6837778	-6.589866667	-10.3	1899	8
24.4	3.5	13.9	14.07814701	16.65	25.40636046	57	4.6	295.6837778	-6.589866667	-9.5	1899	9
13.4	-0.7	6.3	5.923505888	66.5	18.11552237	58	13	295.6837778	-6.589866667	-11.4	1899	10
10.8	1	5.9	3.952305578	110.92	29.7082697	59	9.6	295.6837778	-6.589866667	-13.3	1899	11
5.9	-4	0.9	2.934912619	93.99	30.23981894	60	19.6	295.6837778	-6.589866667	-14.2	1899	12
7.3	-3.7	1.8	3.452675175	65.43	11.97250923	61	19	295.9646667	-6.586933333	-14.1	1900	1
5.5	-4.6	0.5	2.902037417	75.48	15.92095994	62	20.8	295.9646667	-6.586933333	-14.2	1900	2
13.1	-0.5	6.3	5.685906358	42.74	22.28179176	63	12.6	295.9646667	-6.586933333	-14.8	1900	3
14.4	-1.1	6.6	6.666363767	26.4	28.17751747	64	13.8	295.9646667	-6.586933333	-12.5	1900	4
18.4	1.9	10.1	8.768445128	25.7	31.6535731	65	7.8	295.9646667	-6.586933333	-10.7	1900	5
23.6	5.3	14.5	12.53458032	34.74	33.27382525	66	1	295.9646667	-6.586933333	-9.9	1900	6
28.2	5.9	17	17.96134228	0	33.41374319	67	0	295.9646667	-6.586933333	-9.7	1900	7
24	5	14.5	13.08886827	14.84	30.0751478	68	1.6	295.9646667	-6.586933333	-10.3	1900	8
20.3	2.7	11.5	10.16090159	24.56	24.7808428	69	6.2	295.9646667	-6.586933333	-9.5	1900	9
14.1	-0.5	6.8	6.314099711	85.06	18.23270903	70	12.6	295.9646667	-6.586933333	-11.4	1900	10
7	-3.1	2	3.191648877	76.87	29.84554971	71	17.8	295.9646667	-6.586933333	-13.3	1900	11
7.7	-2.1	2.8	3.263848944	84.71	30.19273172	72	15.8	295.9646667	-6.586933333	-14.2	1900	12
4.2	-5.9	-0.9	2.669698616	169.11	11.71999463	73	23.4	296.309	-6.573133333	-14.1	1901	1
5.9	-5.1	0.4	3.159326198	125.14	16.20811175	74	21.8	296.309	-6.573133333	-14.2	1901	2
10.1	-3.4	3.4	4.708976745	33.65	22.25526459	75	18.4	296.309	-6.573133333	-14.8	1901	3
12.4	-3.6	4.4	6.014500454	28.72	28.30410155	76	18.8	296.309	-6.573133333	-12.5	1901	4
18.8	1.8	10.3	9.132073807	22.33	31.77946738	77	8	296.309	-6.573133333	-10.7	1901	5
19	3	11	8.916618464	17.26	32.6952421	78	5.6	296.309	-6.573133333	-9.9	1901	6
26.4	4.5	15.5	16.11837525	0	33.34949916	79	2.6	296.309	-6.573133333	-9.7	1901	7
29.7	7.7	18.7	19.35839669	10.65	30.61963936	80	0	296.309	-6.573133333	-10.3	1901	8
19.1	3	11.1	9.001868163	53.97	24.44384128	81	5.6	296.309	-6.573133333	-9.5	1901	9
19.2	2.9	11	9.120753486	23.28	18.60864821	82	5.8	296.309	-6.573133333	-11.4	1901	10
9.3	-1.5	3.9	3.862819619	66.95	30.14100968	83	14.6	296.309	-6.573133333	-13.3	1901	11
5.9	-3.7	1.1	2.870791673	97.75	30.09593765	84	19	296.309	-6.573133333	-14.2	1901	12
3.4	-6.4	-1.5	2.481413411	48.2	11.62815978	85	24.4	296.722	-6.5779	-14.1	1902	1
7.3	-2.8	2.2	3.252471725	157.54	15.92095994	86	17.2	296.722	-6.5779	-14.2	1902	2
8.1	-2.8	2.6	3.607797687	38.41	21.48347879	87	17.2	296.722	-6.5779	-14.8	1902	3
11.9	-2	4.9	5.35886082	58.44	27.74734941	88	15.6	296.722	-6.5779	-12.5	1902	4
16.2	2.2	9.2	6.970707007	31.78	30.96567966	89	7.2	296.722	-6.5779	-10.7	1902	5
21.6	2.7	12.2	11.38999046	5.12	33.41021439	90	6.2	296.722	-6.5779	-9.9	1902	6
25.8	4.6	15.2	15.33707549	16.04	33.22997301	91	2.4	296.722	-6.5779	-9.7	1902	7
26.6	5.1	15.8	16.14847751	20.53	30.53983765	92	1.4	296.722	-6.5779	-10.3	1902	8
23.2	1.6	12.4	13.37220527	12.18	25.5167926	93	8.4	296.722	-6.5779	-9.5	1902	9
16.9	-0.2	8.3	8.194581265	25.49	18.77396425	94	12	296.722	-6.5779	-11.4	1902	10
7.5	-2.3	2.6	3.223229861	126.94	29.7082697	95	16.2	296.722	-6.5779	-13.3	1902	11
3.1	-4.7	-0.8	2.05567876	146.38	29.00827981	96	21	296.722	-6.5779	-14.2	1902	12
4.9	-3.7	0.6	2.484593603	135.35	11.20710892	97	19	297.1606667	-6.5858	-14.1	1903	1
4.6	-8	-1.7	3.179290184	25.92	16.6493453	98	27.6	297.1606667	-6.5858	-14.2	1903	2
8.3	-3.6	2.4	3.877875653	41.25	21.80301918	99	18.8	297.1606667	-6.5858	-14.8	1903	3
11.5	-3.2	4.2	5.412397299	15.09	27.96740605	100	18	297.1606667	-6.5858	-12.5	1903	4
17.5	0.4	8.9	8.490361418	12.07	31.80417912	101	10.8	297.1606667	-6.5858	-10.7	1903	5
22.6	6.1	14.3	11.15928264	35.93	32.82826328	102	0	297.1606667	-6.5858	-9.9	1903	6
24.5	4.5	14.5	13.83782899	5.9	33.00399804	103	2.6	297.1606667	-6.5858	-9.7	1903	7
25.2	5.1	15.1	14.42859958	12.06	30.29298237	104	1.4	297.1606667	-6.5858	-10.3	1903	8
20.7	2	11.4	10.75352521	14.57	25.00790296	105	7.6	297.1606667	-6.5858	-9.5	1903	9
17	-0.2	8.4	8.270488403	35.83	18.79409519	106	12	297.1606667	-6.5858	-11.4	1903	10
7.7	-1.6	3.1	3.14190114	194.69	29.46192441	107	14.8	297.1606667	-6.5858	-13.3	1903	11
4.7	-4.7	0	2.61900225	38.37	29.99539172	108	21	297.1606667	-6.5858	-14.2	1903	12
6.2	-4	1.1	3.055462605	69.02	11.74965897	109	19.6	297.5757143	-6.594428571	-14.1	1904	1
4.9	-5.2	-0.1	2.792719737	161.64	15.92095994	110	22	297.5757143	-6.594428571	-14.2	1904	2
6	-2.8	1.6	2.710526343	113.08	20.63639006	111	17.2	297.5757143	-6.594428571	-14.8	1904	3
14.8	0.1	7.4	6.612791361	48.6	27.96740605	112	11.4	297.5757143	-6.594428571	-12.5	1904	4
18.7	1.2	9.9	9.22982424	8.07	31.90144606	113	9.2	297.5757143	-6.594428571	-10.7	1904	5
23.3	3.8	13.6	12.76029361	11.19	33.5402205	114	4	297.5757143	-6.594428571	-9.9	1904	6
25.9	7.3	16.6	14.38020225	27.91	32.70735072	115	0	297.5757143	-6.594428571	-9.7	1904	7
28.7	5.5	17.1	18.81871553	9.36	30.79339575	116	0.6	297.5757143	-6.594428571	-10.3	1904	8
24.4	3.4	13.9	14.11236875	22.72	25.42262688	117	4.8	297.5757143	-6.594428571	-9.5	1904	9
17.5	0.8	9.2	8.376045172	50.1	18.69224619	118	10	297.5757143	-6.594428571	-11.4	1904	10
11	-0.4	5.3	4.452322092	48.23	30.37206233	119	12.4	297.5757143	-6.594428571	-13.3	1904	11
5.4	-4.2	0.6	2.780889596	109.01	30.09593765	120	20	297.5757143	-6.594428571	-14.2	1904	12
3	-5.2	-1.1	2.121591874	73.37	11.04191179	121	22	297.9671429	-6.603785714	-14.1	1905	1
4.9	-7.8	-1.4	3.258105116	20.72	16.67485717	122	27.2	297.9671429	-6.603785714	-14.2	1905	2
12	-1	5.5	5.166404766	53.19	22.11991593	123	13.6	297.9671429	-6.603785714	-14.8	1905	3
15.3	-1	7.2	7.247794883	12.22	28.37833293	124	13.6	297.9671429	-6.603785714	-12.5	1905	4
15.2	1.3	8.3	6.539693403	42.11	30.9359968	125	9	297.9671429	-6.603785714	-10.7	1905	5
20.9	4.6	12.8	10.05875957	45.87	32.77552692	126	2.4	297.9671429	-6.603785714	-9.9	1905	6
29.3	7.2	18.3	18.98654502	3.07	33.38198829	127	0	297.9671429	-6.603785714	-9.7	1905	7
27.2	5.7	16.5	16.69282595	7.91	30.53983765	128	0.2	297.9671429	-6.603785714	-10.3	1905	8
21.5	4.5	13	10.67029267	28.8	24.64971461	129	2.6	297.9671429	-6.603785714	-9.5	1905	9
12.2	-1.2	5.5	5.332840158	55.87	17.94569061	130	14	297.9671429	-6.603785714	-11.4	1905	10
8.9	-5.2	1.8	4.48893054	36.41	31.25685461	131	22	297.9671429	-6.603785714	-13.3	1905	11
5.3	-4.6	0.4	2.824807831	63.36	30.23981894	132	20.8	297.9671429	-6.603785714	-14.2	1905	12
6.2	-4	1.1	3.055462605	99.94	11.74965897	133	19.6	298.3349524	-6.613871429	-14.1	1906	1
6.9	-3.2	1.8	3.171593992	62.98	15.92095994	134	18	298.3349524	-6.613871429	-14.2	1906	2
6.9	-5.1	0.9	3.569878345	45.36	21.83311716	135	21.8	298.3349524	-6.613871429	-14.8	1906	3
16.4	-0.9	7.8	8.007133311	12.88	28.61637758	136	13.4	298.3349524	-6.613871429	-12.5	1906	4
17.5	1.5	9.5	8.168830026	50.81	31.52383068	137	8.6	298.3349524	-6.613871429	-10.7	1906	5
20	3.6	11.8	9.587027052	47.63	32.80197394	138	4.4	298.3349524	-6.613871429	-9.9	1906	6
31.4	8.8	20.1	21.49989127	3.51	33.46000616	139	0	298.3349524	-6.613871429	-9.7	1906	7
[truncated: 1,277 more rows]
