# Supplementary material for: Investigating old‐growth ponderosa pine physiology using tree‐rings, δ13C, δ18O, and a process‐based model
Source: Ecology. 2019 Apr 15;100(6):e02656. doi: 10.1002/ecy.2656 (PMC6645703; doi:10.1002/ecy.2656)
Supplement: Supplementary file 2 [file ECY-100-na-s002.zip › Data S1/test/Test_output.txt]

Year	Month	asw	avdbh	avstemmass	basarea	canopy_conductance	canopy_transpiration_sec	d13ctissue	d18ocell	d18ocell_peclet	d18oleaf	delwf	delwr	delws	gppdm	height	intercippm	l	lai	loss_water	mai	modifier_physiology	npp	par	stand_age	standvol	stemno	totallitter	transp	wf	wr	ws
1740	5	150.0901735	4.721564615	1.644699517	0.962995917	0.001139576	0.006740394	-31.47087262	25.61069112	28.38003787	5.352915732	0.003588466	0.013036325	0.003476079	0.042767809	4.736480381	281.2226198	0	0.62913328	11.10819783	5.766727681	0.78217132	0.02010087	1970.150183	0.333333333	1.92224256	550	0.006796722	10.48266063	1.497936382	1.206154109	0.904584734
1741	5	163	4.826084783	1.742589549	1.006103049	0.001142833	0.006759172	-30.74474697	25.61069112	28.37323312	5.352915732	0.017946969	0.065340139	0.017461659	0.21435908	4.855440314	272.1481495	0	0.635731276	11.13918917	1.527488651	0.78217132	0.100748768	1970.150183	1.333333333	2.036651535	550	0.046509493	10.5118638	1.513645895	0.911518886	0.958424252
1742	5	163	5.078455507	1.993641538	1.114078709	0.001170707	0.00691973	-30.02515061	25.61069112	28.31551473	5.352915732	0.032768446	0.120043175	0.032284433	0.393821391	5.145444238	263.1403172	0	0.654791607	11.40418975	0.998600806	0.782171319	0.185096054	1970.150183	2.333333333	2.330068548	550	0.141938165	10.76156405	1.559027636	0.979894405	1.096502846
1743	5	163	5.456747376	2.410107829	1.286234835	0.001195949	0.007064963	-29.31058619	25.61069112	28.26401531	5.352915732	0.047748803	0.176552423	0.047927135	0.579209279	5.585955012	254.1810951	0	0.671435945	11.64391181	0.845044057	0.782171313	0.272228361	1970.150183	3.333333333	2.816813525	550	0.332136992	10.98742985	1.598657012	1.285392015	1.325559306
1744	5	163	5.929503431	3.001356151	1.518760244	0.001209685	0.007143924	-28.59667236	25.61069112	28.23629492	5.352915732	0.062348275	0.233110499	0.063977182	0.764757355	6.142828963	245.2162043	0	0.682076562	11.77425179	0.809500385	0.7821713	0.359435957	1970.150183	4.333333333	3.507835001	550	0.626404479	11.11022984	1.623991813	1.744147456	1.650745883
1745	5	163	6.468546609	3.776572006	1.807448761	0.001231762	0.007270729	-27.88990908	25.61069112	28.19218428	5.352915732	0.07727413	0.292374021	0.08116696	0.959181085	6.781438514	236.327999	0	0.698627211	11.98357831	0.82760035	0.782171272	0.45081511	1970.150183	5.333333333	4.413868532	550	0.996592408	11.30743801	1.663398122	2.304973496	2.077114603
1746	5	163	7.060203557	4.758439187	2.153213114	0.001286899	0.007586889	-27.20690292	25.61069112	28.08434692	5.352915732	0.094273338	0.36104943	0.101383799	1.184482057	7.481170536	227.725882	0	0.734823864	12.50553623	0.878119863	0.782171223	0.556706567	1970.150183	6.333333333	5.5614258	550	1.41716448	11.79912982	1.74958063	2.958473276	2.617141553
1747	5	163	7.704379781	5.99229932	2.564058541	0.001391744	0.008185942	-26.56716641	25.61069112	27.88810869	5.352915732	0.115252799	0.446835287	0.126892741	1.465916654	8.235767417	219.6559023	0	0.799958936	13.49473448	0.955022704	0.782171144	0.688980827	1970.150183	7.333333333	7.003499831	550	1.884098081	12.73077655	1.904664133	3.733306574	3.295764626
1748	5	163	8.408431939	7.548708227	3.054095388	0.001558704	0.009134183	-25.99106751	25.61069112	27.59779117	5.352915732	0.141994632	0.557374478	0.160053439	1.828558613	9.046257722	212.3830153	0	0.90122025	15.0610883	1.058706329	0.782171024	0.859422548	1970.150183	8.333333333	8.822552741	550	2.409403134	14.20548214	2.1457625	4.683408827	4.151789525
1749	5	163	9.182060702	9.523709469	3.641940866	0.001800334	0.010494197	-25.50005324	25.61069112	27.22076596	5.352915732	0.176085951	0.699954151	0.203227762	2.296314604	9.914515934	206.177238	0	1.045946508	17.30881794	1.192589512	0.782170852	1.079267864	1970.150183	9.333333333	11.13083544	550	3.014677367	16.32057569	2.490348828	5.876811037	5.238040208
1750	5	163	10.02126598	11.99772058	4.338081919	0.002118833	0.012264977	-25.10571306	25.61069112	26.79047708	5.352915732	0.217868282	0.877070525	0.257426904	2.877373853	10.82560177	201.1848308	0	1.235428395	20.23756563	1.357000251	0.782170614	1.352365711	1970.150183	10.33333333	14.02233593	550	3.725657979	19.07449207	2.941496179	7.344410638	6.59874632
1751	5	163	10.88804789	14.93582379	5.120974528	0.002481552	0.014251891	-24.78562221	25.61069112	26.37655603	5.352915732	0.264567686	1.078084064	0.319659091	3.536831576	11.73008892	197.1244174	0	1.450858862	23.52671855	1.540256828	0.782170295	1.662310841	1970.150183	11.33333333	17.45624405	550	4.561671505	22.16454047	3.454425863	8.953793869	8.214703083
1752	5	163	11.78779524	18.41960799	6.002300545	0.00289749	0.016492304	-24.54687919	25.61069112	25.98170575	5.352915732	0.316124506	1.30340977	0.390208847	4.276049199	12.62821498	194.0857535	0	1.697066504	27.23932729	1.745506771	0.782169879	2.009743123	1970.150183	12.33333333	21.52791684	550	5.540509665	25.64883061	4.040634533	10.7133694	10.1307844
1753	5	163	12.70257865	22.43826067	6.970057418	0.003346606	0.01886699	-24.36974972	25.61069112	25.63060116	5.352915732	0.370322387	1.544059329	0.466421623	5.065539019	13.49856212	191.8211132	0	1.962297468	31.17897035	1.966853787	0.782169348	2.380803339	1970.150183	13.33333333	26.22471716	550	6.677435641	29.34194272	4.672136828	12.55483862	12.34104337
1754	5	163	13.58355161	26.78455061	7.970383999	0.003764646	0.021037025	-24.19500495	25.61069112	25.35886287	5.352915732	0.422558275	1.779829047	0.541951818	5.839019446	14.29663122	189.5856963	0	2.20992872	34.78328165	2.184030943	0.782168682	2.74433914	1970.150183	14.33333333	31.30444352	550	7.964206533	32.71678054	5.261735049	14.23644959	14.73150283
1755	5	163	14.44529854	31.50797757	9.013752194	0.004175242	0.023131564	-24.16547579	25.61069112	25.13294029	5.352915732	0.466487818	1.983470703	0.608377625	6.507098184	15.04036002	189.1768681	0	2.45005347	38.26609761	2.401627094	0.782167859	3.058336147	1970.150183	15.33333333	36.82494878	550	9.396725837	35.97420849	5.833460644	15.78542391	17.32938766
1756	5	163	15.26601428	36.45778365	10.0670888	0.004548867	0.025006557	-24.47927435	25.61069112	24.95597513	5.352915732	0.483419323	2.073272272	0.640110063	6.801705655	15.71602733	193.0889795	0	2.658879933	41.38718061	2.608777631	0.782166858	3.196801658	1970.150183	16.33333333	42.61003464	550	10.96704724	38.89019708	6.330666507	16.97714161	20.05178101
1757	5	163	16.03356451	41.49966421	11.10485106	0.004846728	0.026480684	-24.71728665	25.61069112	24.8311754	5.352915732	0.49480595	2.138522663	0.664082665	7.015768678	16.32032524	196.0463641	0	2.824475499	43.84325088	2.79823457	0.782165654	3.297411279	1970.150183	17.33333333	48.50273254	550	12.64925146	41.18276022	6.724941664	17.77489606	22.82481532
1758	5	163	16.75595155	46.62095278	12.12804397	0.005083249	0.027638433	-24.89938097	25.61069112	24.74094987	5.352915732	0.502434224	2.186650145	0.68253436	7.173656869	16.86576865	198.2985252	0	2.95537805	45.77361906	2.97208574	0.782164222	3.371618729	1970.150183	18.33333333	54.48823856	550	14.42033272	42.98329053	7.036614404	18.32120927	25.64152403
1759	5	163	17.43941338	51.81166583	13.13760849	0.005270475	0.028546961	-25.03969839	25.61069112	24.67449856	5.352915732	0.507464629	2.222581765	0.696974675	7.29153419	17.36193579	200.0230915	0	3.058576869	47.28934153	3.132149195	0.782162533	3.427021069	1970.150183	19.33333333	60.55488444	550	16.26170777	44.39623358	7.282325879	18.70601541	28.49641621
1760	5	163	18.09012603	57.07385032	14.13630009	0.005420851	0.029271661	-25.15023469	25.61069112	24.62403627	5.352915732	0.510769245	2.250126765	0.708595786	7.38189744	17.81713707	201.3708314	0	3.141157618	48.4989488	3.280576847	0.78216056	3.469491797	1970.150183	20.33333333	66.70506256	550	18.15905391	45.52328791	7.478946709	19.00404145	31.39061768
1761	5	161.8297471	18.71301813	62.41061361	15.12656256	0.005544146	0.029862553	-25.23957314	25.61069112	24.58446522	5.352915732	0.512928186	2.271873404	0.718220169	7.453237786	18.23783143	202.4496484	0	3.208638143	49.48559202	3.419175218	0.782158272	3.503021759	1970.150183	21.33333333	72.94240466	550	20.10183519	46.44224212	7.639614627	19.26233855	34.32583749
1762	5	160.5953086	19.31030095	67.80919887	16.1075933	0.005643842	0.03033819	-25.31118081	25.61069112	24.55359195	5.352915732	0.514186905	2.288923827	0.726199617	7.509170954	18.62797733	203.3030849	0	3.263001613	50.28003924	3.548597068	0.782155637	3.529310348	1970.150183	22.33333333	79.25200118	550	22.08147718	47.18195271	7.769051459	19.47999082	37.29505938
1763	5	159.6147913	19.88399717	73.25911155	17.07890238	0.005723207	0.030715459	-25.3679935	25.61069112	24.52970172	5.352915732	0.514738757	2.3021646	0.732821197	7.552605433	18.99098966	203.9680313	0	3.306093492	50.91034663	3.66949657	0.782152621	3.549724553	1970.150183	23.33333333	85.62158663	550	24.09057528	47.76868201	7.871651172	19.65956291	40.29251135
1764	5	158.8497566	20.4359447	78.75169355	18.04022744	0.005785219	0.0310094	-25.41223149	25.61069112	24.51144408	5.352915732	0.514736143	2.312308967	0.738319003	7.58588109	19.32981566	204.4704266	0	3.339585937	51.40153761	3.782508569	0.782149191	3.565364112	1970.150183	24.33333333	92.04104183	550	26.12279729	48.22581838	7.951395088	19.80512882	43.31343145
1765	5	158.2663731	20.96780727	84.27977855	18.99147092	0.005832537	0.031233194	-25.44596165	25.61069112	24.49774764	5.352915732	0.514299427	2.319931839	0.742884201	7.610883972	19.64700334	204.8362482	0	3.364964804	51.77557348	3.888236494	0.782145309	3.577115467	1970.150183	25.33333333	98.50199118	550	28.17277229	48.57386374	8.011820961	19.9211911	46.3538782
1766	5	157.8352386	21.4810882	89.83741562	19.93265397	0.005867497	0.031398264	-25.47090799	25.61069112	24.48775638	5.352915732	0.513523951	2.325498018	0.746673308	7.629138888	19.94476119	205.0871834	0	3.383531228	52.05149777	3.987246057	0.782140937	3.585695277	1970.150183	26.33333333	104.9974795	550	30.23597661	48.83057943	8.056026734	20.01212247	49.41057859
1767	5	157.5310459	21.97714526	95.41964768	20.86388251	0.005892125	0.031514413	-25.48850614	25.61069112	24.48078196	5.352915732	0.512485469	2.329384604	0.749814904	7.641882929	20.22500933	205.2413072	0	3.396411836	52.24567314	4.080062679	0.782136036	3.591684977	1970.150183	27.33333333	111.5217132	550	32.30862398	49.01121495	8.086694849	20.08190549	52.48080623
1768	5	157.3321754	22.4572053	101.0223338	21.78532229	0.005908166	0.031590002	-25.49995032	25.61069112	24.47626757	5.352915732	0.511244359	2.331898656	0.752414983	7.6501234	20.48942283	205.3136684	0	3.40457356	52.37205846	4.167171267	0.782130565	3.595557998	1970.150183	28.33333333	118.0698526	550	34.38756359	49.12877182	8.106127523	20.13403731	55.56228356
1769	5	157.2202686	22.92237798	106.6420057	22.69718042	0.005917109	0.03163212	-25.50623334	25.61069112	24.47376054	5.352915732	0.50984887	2.333291073	0.754561239	7.654683366	20.73946814	205.3167884	0	3.408840411	52.44249424	4.249017413	0.782124481	3.597701182	1970.150183	29.33333333	124.6378441	550	36.47018785	49.19427335	8.116286692	20.17152127	58.65310311
1770	5	157.1798117	23.37366847	112.2757521	23.59969174	0.005920216	0.031646748	-25.50818017	25.61069112	24.4728912	5.352915732	0.50833764	2.333767522	0.756326462	7.656237498	20.97643371	205.2610822	0	3.409910553	52.46697754	4.326009405	0.78211774	3.598431624	1970.150183	30.33333333	131.2222853	550	38.55435073	49.21702324	8.11883465	20.19690092	61.75166366
1771	5	157.1977487	23.81198878	117.9211244	24.49310867	0.005918552	0.031638917	-25.50647609	25.61069112	24.47335651	5.352915732	0.50674165	2.333497067	0.75777126	7.655340377	21.2014556	205.1552089	0	3.408372669	52.4539163	4.398520664	0.782110296	3.598009977	1970.150183	31.33333333	137.8203141	550	40.63829622	49.2048441	8.115173022	20.21231143	64.85661842
1772	5	157.2631294	24.23816792	123.5760594	25.37769366	0.005913015	0.031612842	-25.50174643	25.61069112	24.47490733	5.352915732	0.50508576	2.332619005	0.758946236	7.652448938	21.41553905	205.0467406	0	3.404721085	52.41035841	4.466892352	0.782102103	3.596651001	1970.150183	32.33333333	144.4295194	550	42.72059646	49.16429184	8.106478773	20.21953536	67.96683265
1773	5	157.3667988	24.65296089	129.238816	26.25371367	0.005904355	0.031572045	-25.49446711	25.61069112	24.47733827	5.352915732	0.503389904	2.331248327	0.75989374	7.647940365	21.61957655	204.9416567	0	3.399369387	52.34219428	4.531435987	0.782093111	3.594531972	1970.150183	33.33333333	151.0478662	550	44.80009859	49.10084486	8.093736636	20.22005581	71.08134882
1774	5	157.5011236	25.05705666	134.9079234	27.12143603	0.005893197	0.031519463	-25.48503446	25.61069112	24.48047974	5.352915732	0.501670047	2.32948009	0.760649292	7.642126445	21.81436314	204.8449213	0	3.392662479	52.25433363	4.592435985	0.782083271	3.591799429	1970.150183	34.33333333	157.6736355	550	46.87587949	49.01906904	8.077767807	20.21510429	74.19935788
1775	5	157.6597567	25.45108512	140.5821372	27.9811254	0.005880062	0.031457536	-25.47377822	25.61069112	24.48419152	5.352915732	0.499938939	2.327392942	0.761242732	7.635265133	22.0006093	204.7606526	0	3.384887099	52.15085819	4.650152062	0.782072529	3.588574612	1970.150183	35.33333333	164.3053729	550	48.94720724	48.92275998	8.059254998	20.20570229	77.32017547
1776	5	157.8374338	25.83562331	146.2604038	28.8330416	0.005865383	0.031388288	-25.46097239	25.61069112	24.48835754	5.352915732	0.498206719	2.325051982	0.761699167	7.627569931	22.17895187	204.6922638	0	3.376280919	52.03515262	4.704821477	0.782060835	3.584957868	1970.150183	36.33333333	170.941847	550	51.01350872	48.81506504	8.038764093	20.19269652	80.44322211
1777	5	158.0298012	26.21120082	151.9418303	29.67743802	0.005849516	0.031313392	-25.447537	25.61069112	24.49288177	5.352915732	0.496481405	2.32251109	0.762039747	7.619217538	22.34996339	204.6116124	0	3.367040342	51.9100162	4.756661094	0.782048131	3.581032243	1970.150183	37.33333333	177.5820142	550	53.07434217	48.69858722	8.016762718	20.17678856	83.56800667
1778	5	158.2332678	26.57830462	157.6256592	30.51456057	0.005832756	0.031234229	-25.43365783	25.61069112	24.4976847	5.352915732	0.494769287	2.319814836	0.762282303	7.610354099	22.51416002	204.5210328	0	3.357327154	51.77775751	4.805869282	0.782034363	3.576866426	1970.150183	38.33333333	184.2249892	550	55.12937421	48.5754733	7.993636081	20.15855954	86.69411254
1779	5	158.444881	26.93738328	163.3112473	31.34464694	0.005815346	0.031151934	-25.41948798	25.61069112	24.50270064	5.352915732	0.493075243	2.317000044	0.762441878	7.601100352	22.67200839	204.4224499	0	3.347274174	51.64027462	4.852627636	0.782019472	3.572517165	1970.150183	39.33333333	190.8700203	550	57.17836063	48.44748838	7.969700413	20.13849057	89.82118604
1780	5	158.6622219	27.28885075	168.9980484	32.16792615	0.005797482	0.031067437	-25.40515329	25.61069112	24.50787532	5.352915732	0.491403003	2.314097088	0.76253117	7.591555876	22.8239314	204.317447	0	3.336990018	51.49912264	4.897102538	0.782003399	3.568031262	1970.150183	40.33333333	197.516469	550	59.22113021	48.31607873	7.945214328	20.11697965	92.94892661
1781	5	158.8833164	27.63308966	174.6855975	32.98461834	0.005779326	0.030981497	-25.39075686	25.61069112	24.51316402	5.352915732	0.489755358	2.311130966	0.762560898	7.581802601	22.97031332	204.207323	0	3.326563128	51.35557059	4.939446583	0.781986083	3.563447222	1970.150183	41.33333333	204.1637921	550	61.25757137	48.18242463	7.920388399	20.09435573	96.07707863
1782	5	159.1065614	27.97045429	180.373499	33.79493467	0.005761009	0.03089473	-25.37638287	25.61069112	24.51853003	5.352915732	0.488134337	2.308122185	0.76254011	7.571907727	23.11150411	204.0931392	0	3.316065152	51.21064917	4.979799849	0.781967462	3.558796632	1970.150183	42.33333333	210.8115269	550	63.2876209	48.04748481	7.895393218	20.07089025	99.20542444
1783	5	159.330662	28.3012732	186.0614154	34.59907739	0.005742636	0.030807635	-25.36209971	25.61069112	24.52394324	5.352915732	0.486541348	2.305087501	0.762476444	7.561926155	23.24782324	203.9757589	0	3.305553781	51.06519078	5.018291061	0.781947471	3.554105293	1970.150183	43.33333333	217.4592793	550	65.31125471	47.91203361	7.870366144	20.04680677	102.3337785
1784	5	159.5545798	28.62585155	191.7490589	35.39723998	0.005724292	0.03072061	-25.34821113	25.61069112	24.52937914	5.352915732	0.484977294	2.302040542	0.762376342	7.551902509	23.37956297	203.86097	0	3.295075128	50.91986311	5.055038629	0.781926046	3.549394179	1970.150183	44.33333333	224.1067125	550	67.32848006	47.77669222	7.84541697	20.0222889	105.4619824
1785	5	159.7774886	28.94447323	197.4361829	36.18960734	0.005706043	0.030633973	-25.33476202	25.61069112	24.53481785	5.352915732	0.483442674	2.298992319	0.762245236	7.541872829	23.50699123	203.7493338	0	3.284665716	50.7751972	5.090151589	0.781903119	3.54468023	1970.150183	45.33333333	230.7535387	550	69.33932918	47.64195476	7.820632658	19.99748697	108.5899006
1786	5	159.9987385	29.2574027	203.1225763	36.97635602	0.005687942	0.030547975	-25.32222085	25.61069112	24.54024338	5.352915732	0.481937659	2.295951657	0.762087698	7.531865987	23.63035418	203.6601069	0	3.274354142	50.6316109	5.123730453	0.781878622	3.539977014	1970.150183	46.33333333	237.399511	550	71.34385393	47.50821008	7.796081291	19.97252349	111.7174169
1787	5	160.2178251	29.5648867	208.8080575	37.75765456	0.00567003	0.030462809	-25.31061763	25.61069112	24.54564297	5.352915732	0.480462157	2.292925558	0.761907575	7.521904871	23.74987836	203.5936418	0	3.26416246	50.48942848	5.15586797	0.781852486	3.535295289	1970.150183	47.33333333	244.0444172	550	73.34212149	47.37575998	7.771815382	19.94749779	114.8444316
1788	5	160.4343639	29.86715571	214.4924701	38.53366374	0.005652336	0.030378623	-25.29997582	25.61069112	24.55100658	5.352915732	0.47901587	2.289919503	0.761708094	7.512007377	23.86577268	203.5502122	0	3.254107342	50.34889699	5.186649817	0.781824638	3.530643467	1970.150183	48.33333333	250.6880745	550	75.33421067	47.24483444	7.747874624	19.92248981	117.9708586
1789	5	160.6480694	30.16442537	220.1756786	39.3045369	0.005634883	0.030295527	-25.29031344	25.61069112	24.55632642	5.352915732	0.477598335	2.286937709	0.761491963	7.502187247	23.97823014	203.5300271	0	3.244201038	50.2101999	5.216155223	0.781795006	3.526028006	1970.150183	49.33333333	257.3303243	550	77.32020902	47.11560426	7.724288185	19.89756335	121.0966232
1790	5	160.8587372	30.45689762	225.8575649	40.0704203	0.005617688	0.030213601	-25.28164391	25.61069112	24.56159658	5.352915732	0.476208963	2.283983335	0.761261439	7.492454759	24.08742934	203.5332412	0	3.234452178	50.07346847	5.24445753	0.781763515	3.521453737	1970.150183	50.33333333	263.971029	550	79.30021034	46.98819169	7.701076615	19.87276869	124.2216607
1791	5	161.0662293	30.7447619	231.538026	40.83145339	0.005600762	0.030132896	-25.27397681	25.61069112	24.56681272	5.352915732	0.474847069	2.281058667	0.761018406	7.482817322	24.19353581	203.5599652	0	3.224866443	49.93879123	5.2716247	0.78173009	3.516924141	1970.150183	51.33333333	270.6100679	550	81.27431271	46.86267918	7.678253435	19.84814492	127.3459143
1792	5	161.2704619	31.02819605	237.2169711	41.58776915	0.005584109	0.030053444	-25.26723979	25.61069112	24.57197179	5.352915732	0.473511893	2.278165265	0.760764424	7.473279961	24.29670327	203.5698983	0	3.215447111	49.80622183	5.297719776	0.781694653	3.512441582	1970.150183	52.33333333	277.2473349	550	83.2426169	46.73911674	7.655826455	19.82372174	130.4693341
1793	5	161.4713952	31.30736729	242.8943194	42.3394944	0.005567734	0.029975262	-25.26079978	25.61069112	24.57707181	5.352915732	0.472202625	2.275304091	0.76050078	7.463845737	24.39707464	203.555942	0	3.206195524	49.67578561	5.322801296	0.781657125	3.508007496	1970.150183	53.33333333	283.8827358	550	85.20522501	46.61752799	7.633798867	19.79952108	133.5918757
1794	5	161.6690249	31.582433	248.5699988	43.0867501	0.005551635	0.029898351	-25.25465671	25.61069112	24.5821117	5.352915732	0.470918417	2.272475611	0.760228531	7.454516083	24.494783	203.5181163	0	3.197111464	49.54748505	5.346923671	0.781617426	3.503622559	1970.150183	54.33333333	290.5161861	550	87.16223945	46.49791525	7.612170152	19.77555843	136.7134994
1795	5	161.8633751	31.85354146	254.2439441	43.82965163	0.005535811	0.0298227	-25.2488087	25.61069112	24.5870911	5.352915732	0.469658399	2.269679887	0.759948533	7.445291104	24.5899525	203.4564215	0	3.188193469	49.42130423	5.370137524	0.781575475	3.499286819	1970.150183	55.33333333	297.1476097	550	89.11376209	46.38026374	7.59093683	19.7518439	139.8341693
1796	5	162.054493	32.12083254	259.9160956	44.56830908	0.005520256	0.029748293	-25.2432524	25.61069112	24.59201025	5.352915732	0.468421689	2.266916647	0.759661476	7.436169814	24.68269903	203.3708418	0	3.179439093	49.29721259	5.392490001	0.781531188	3.494999813	1970.150183	56.33333333	303.7769367	550	91.05989356	46.26454502	7.570093078	19.72838322	142.9538526
1797	5	162.2424434	32.38443832	265.5863983	45.30282752	0.005504966	0.029675103	-25.23766504	25.61069112	24.59686989	5.352915732	0.4672074	2.264185352	0.759367908	7.42715034	24.77313101	203.2990155	0	3.170845122	49.17516804	5.414025052	0.78148448	3.49076066	1970.150183	57.33333333	310.404103	550	93.00073275	46.15071985	7.549631243	19.70517847	146.0725191
1798	5	162.4273051	32.71680924	272.8445723	45.90123891	0.005489933	0.0296031	-25.23204438	25.61069112	24.60167113	5.352915732	0.466014647	2.261485243	0.759068253	7.418230092	24.88571307	203.2409039	0	3.162407749	49.05511944	5.426878544	0.781435266	3.486568143	1970.150183	58.33333333	316.5679151	546	94.93637638	46.03874062	7.52954226	19.65360004	148.9731365
1799	5	162.6176273	33.27377299	285.2811709	46.08608852	0.005474392	0.02952862	-25.22587046	25.61069112	24.60665894	5.352915732	0.464120062	2.258681771	0.759412947	7.408967616	25.07085226	203.1899207	0	3.153410224	48.93094966	5.415133462	0.781383457	3.48221478	1970.150183	59.33333333	321.2979187	530	96.8667644	45.92291003	7.50811958	19.54493677	151.1990206
1800	5	162.8268504	33.82584657	297.9502625	46.28011822	0.005457322	0.029446756	-25.05102048	25.61069112	24.61216656	5.352915732	0.462158715	2.255592428	0.759668013	7.398764163	25.25014273	200.686004	0	3.14356708	48.79446446	5.404463843	0.781328965	3.477419157	1970.150183	60.33333333	326.0693186	515	98.79138631	45.7955953	7.484683525	19.47284667	153.4443852
1801	5	163	34.39218091	311.3038765	46.44931555	0.005438924	0.02935846	-25.04499838	25.61069112	24.61813682	5.352915732	0.46022904	2.252249249	0.759752335	7.387724731	25.42984056	200.6219503	0	3.133028653	48.6472554	5.392832099	0.781271699	3.472230624	1970.150183	61.33333333	330.7603687	500	100.7097607	45.65827717	7.45959203	19.41552255	155.6519382
1802	5	163	34.95193931	324.8617321	46.63035328	0.005419494	0.029265143	-25.03827901	25.61069112	24.62448052	5.352915732	0.458204923	2.24870173	0.759818801	7.376011603	25.60338676	200.5413023	0	3.121902461	48.4916807	5.382368243	0.781211567	3.466725454	1970.150183	62.33333333	335.5009538	486	102.6215113	45.51315068	7.433101097	19.3731385	157.8828018
1803	5	163	35.50321739	338.5669334	46.82593367	0.00539916	0.029167399	-25.03094361	25.61069112	24.63116286	5.352915732	0.45623222	2.244969487	0.759732141	7.363689038	25.7704827	200.4450806	0	3.110317938	48.32873294	5.373190878	0.781148477	3.460933848	1970.150183	63.33333333	340.302089	473	104.5263128	45.36113908	7.405518899	19.33993881	160.1421595
1804	5	163	36.06771129	352.9671349	46.99859578	0.005378169	0.029066417	-25.02316028	25.61069112	24.63810739	5.352915732	0.45422605	2.241094844	0.759600122	7.350895779	25.93778209	200.3353997	0	3.098374355	48.16039875	5.363088721	0.781082333	3.454921016	1970.150183	64.33333333	345.0253744	460	106.4239254	45.20409184	7.377081798	19.30498715	162.3648821
1805	5	163	36.64637044	368.1174597	47.14757274	0.005356604	0.028962579	-25.0149809	25.61069112	24.64529193	5.352915732	0.452188026	2.237090358	0.759427891	7.337672925	26.10541555	200.2129177	0	3.086116318	47.98731676	5.352024062	0.78101304	3.448706275	1970.150183	65.33333333	349.665572	447	108.314142	45.04260293	7.347895996	19.26793006	164.5485045
1806	5	163	37.18833638	382.6675818	47.35762037	0.005334556	0.028856325	-25.00646614	25.61069112	24.6526898	5.352915732	0.450172767	2.232971011	0.759168902	7.324069532	26.25898478	200.0784045	0	3.073617058	47.81022201	5.344846953	0.780940499	3.44231268	1970.150183	66.33333333	354.5415146	436	110.1967914	44.87735624	7.318135851	19.24462172	166.8430657
1807	5	163	37.76889062	398.6443173	47.50334533	0.005312178	0.028748383	-24.99771939	25.61069112	24.66025336	5.352915732	0.448188677	2.22876313	0.758828969	7.310171864	26.41992071	199.9331689	0	3.060962647	47.63033201	5.334334602	0.780864613	3.435780776	1970.150183	67.33333333	359.1785299	424	112.0717591	44.70948536	7.288006302	19.20737191	169.0251905
1808	5	163	38.33600523	414.6451114	47.67093218	0.005289543	0.028639098	-24.9887547	25.61069112	24.66796096	5.352915732	0.446186014	2.224478815	0.758464342	7.296019512	26.57368005	199.7851331	0	3.048171425	47.44822226	5.325408525	0.780785281	3.429129171	1970.150183	68.33333333	363.9029159	413	113.9389522	44.53952589	7.257551013	19.17502681	171.248431
1809	5	163	38.88718613	430.5729674	47.86388707	0.005266979	0.028530057	-24.97980403	25.61069112	24.67570193	5.352915732	0.444175873	2.220178372	0.75809654	7.281810181	26.71995357	199.6372116	0	3.035426051	47.26654014	5.318248917	0.780702401	3.422450785	1970.150183	69.33333333	368.7319249	403	115.7983753	44.36994425	7.227204883	19.15080001	173.5209058
1810	5	163	39.45011754	447.2271775	48.03734928	0.005244572	0.028421676	-24.97092962	25.61069112	24.68344639	5.352915732	0.442218345	2.215878044	0.75767422	7.267597041	26.86622331	199.4901872	0	3.022798664	47.08598394	5.310292843	0.78061587	3.415770609	1970.150183	70.33333333	373.4905966	393	117.6500826	44.20139104	7.197139677	19.12283861	175.7602808
1811	5	163	40.02574124	464.6648154	48.19116464	0.00522294	0.02831695	-24.96257462	25.61069112	24.69097794	5.352915732	0.440280485	2.211694846	0.75729364	7.25376377	27.01262825	199.349633	0	3.010609729	46.91154771	5.301575841	0.780525585	3.409268972	1970.150183	71.33333333	378.1790767	383	119.4942654	44.03852039	7.168118401	19.09691842	177.9666243
1812	5	163	40.61491571	482.9440927	48.32477333	0.00520195	0.028215242	-24.95464922	25.61069112	24.69833813	5.352915732	0.438416862	2.207605839	0.756887751	7.240235006	27.15927065	199.2144229	0	2.998810496	46.7421702	5.292076887	0.780431439	3.402910453	1970.150183	72.33333333	382.7935615	373	121.3311627	43.88034394	7.14002499	19.07063069	180.1381466
1813	5	163	41.18411867	501.0217991	48.48984749	0.005181558	0.028116351	-24.94712715	25.61069112	24.70553799	5.352915732	0.436567777	2.203604672	0.756512757	7.226989799	27.29795418	199.0842289	0	2.987352942	46.57751546	5.284641294	0.780333326	3.396685206	1970.150183	73.33333333	387.5403616	364	123.1610012	43.72654907	7.1127451	19.05325755	182.3719349
1814	5	163	41.73021666	518.7553168	48.69015516	0.005161696	0.028019949	-24.93996279	25.61069112	24.71259833	5.352915732	0.434730055	2.199679756	0.756165501	7.213990025	27.42833111	198.9584798	0	2.97619865	46.4170346	5.27944032	0.780231138	3.390575312	1970.150183	74.33333333	392.4383971	356	124.9839832	43.57662458	7.086187261	19.04514778	184.6768928
1815	5	163	42.32377109	538.4664404	48.81890903	0.005142321	0.027925835	-24.93312918	25.61069112	24.71953105	5.352915732	0.432901548	2.195824351	0.755844424	7.201213453	27.56715339	198.8368386	0	2.965324089	46.26039346	5.270597675	0.780124765	3.384570323	1970.150183	75.33333333	397.0516915	347	126.8002936	43.43025933	7.060295451	19.0247877	186.8478548
1816	5	163	42.8929672	557.7994975	48.9848475	0.005123355	0.027833632	-24.92657245	25.61069112	24.72636167	5.352915732	0.431144142	2.192024432	0.75547999	7.188613965	27.69753999	198.7186294	0	2.95471285	46.10696034	5.26408052	0.780014096	3.378648564	1970.150183	76.33333333	401.824813	339	128.6100828	43.28686473	7.035030595	19.01259638	189.0940296
1817	5	163	43.47400074	577.9735022	49.133431	0.0051048	0.027743363	-24.91993339	25.61069112	24.73308626	5.352915732	0.429394739	2.188281844	0.75513624	7.176197495	27.82795551	198.5972289	0	2.944340983	45.95677592	5.25688076	0.77989902	3.372812823	1970.150183	77.33333333	406.5321121	331	130.413511	43.14647887	7.010335673	18.99763503	191.3092292
1818	5	163	44.02638206	597.5672922	49.32429513	0.005086571	0.027654611	-24.91315074	25.61069112	24.73973416	5.352915732	0.427649304	2.184580613	0.754808503	7.16391153	27.94949963	198.4718767	0	2.934160115	45.80914206	5.252235073	0.779779423	3.367038419	1970.150183	78.33333333	411.4250807	324	132.2107079	43.00845106	6.986095513	18.99259658	193.6118027
1819	5	163	44.63175798	619.5089878	49.43846189	0.005068715	0.02756761	-24.90626097	25.61069112	24.74628597	5.352915732	0.425979009	2.180930894	0.754431047	7.151789255	28.08005281	198.3430435	0	2.924226253	45.6644516	5.243701076	0.77965519	3.36134095	1970.150183	79.33333333	416.0002853	316	134.0018086	42.87314759	6.962443461	18.97099899	195.7648402
1820	5	163	45.20680902	640.8087315	49.59707523	0.005051094	0.027481694	-24.89916482	25.61069112	24.75279054	5.352915732	0.424310954	2.177306345	0.754062456	7.139744158	28.20157248	198.2094898	0	2.914434519	45.52159044	5.237813693	0.779526207	3.355679754	1970.150183	80.33333333	420.7710333	309	135.7869148	42.73952988	6.939129807	18.96022658	198.009898
1821	5	163	45.79340227	662.998787	49.73964102	0.005033753	0.027397081	-24.89189613	25.61069112	24.75923002	5.352915732	0.422646431	2.173716334	0.753706453	7.127806844	28.32310124	198.0716524	0	2.90480991	45.38092546	5.231304978	0.779392356	3.350069217	1970.150183	81.33333333	425.4794716	302	137.5661358	42.60793993	6.916214071	18.94672358	200.2256337
1822	5	163	46.34462184	684.2801023	49.93215132	0.005016624	0.027313447	-24.88440663	25.61069112	24.76562803	5.352915732	0.420982308	2.170148088	0.753359196	7.115935305	28.43512774	197.928934	0	2.895315061	45.24191446	5.227678352	0.779253519	3.344489593	1970.150183	82.33333333	430.4121843	296	139.3395613	42.4778722	6.893607289	18.94420248	202.5469103
1823	5	163	46.95446424	708.3134258	50.04278868	0.0049998	0.02723124	-24.87676492	25.61069112	24.77194903	5.352915732	0.419397249	2.166620381	0.752952127	7.104190974	28.5566843	197.7822089	0	2.886032869	45.1053063	5.219915791	0.779109576	3.338969758	1970.150183	83.33333333	434.9929826	289	141.1072976	42.35002484	6.871506831	18.92332179	204.7025801
1824	5	163	47.52684641	731.3412531	50.20584872	0.004983166	0.027149909	-24.86863071	25.61069112	24.77823436	5.352915732	0.417813648	2.163111033	0.752550791	7.092501005	28.66855948	197.6253547	0	2.876869559	44.97018009	5.215142444	0.778960408	3.333475472	1970.150183	84.33333333	439.8103461	283	142.8694402	42.22353919	6.849689425	18.9138909	206.9695746
1825	5	163	48.10990511	755.2710618	50.35454209	0.004966702	0.027069349	-24.85998782	25.61069112	24.78449136	5.352915732	0.416230218	2.159616005	0.75215423	7.080852028	28.78037896	197.4581865	0	2.867813068	44.83636079	5.209821431	0.778805893	3.328000453	1970.150183	85.33333333	444.5714288	277	144.6260543	42.09825191	6.828126351	18.90294519	209.2100841
1826	5	163	48.70418918	780.1561005	50.48842321	0.004950416	0.026989614	-24.85084418	25.61069112	24.79071512	5.352915732	0.414646976	2.156137796	0.751763722	7.069252115	28.89218791	197.2808235	0	2.858869541	44.70393897	5.203927348	0.778645909	3.322548494	1970.150183	86.33333333	449.2723944	271	146.3772141	41.97424734	6.80683224	18.8897498	211.4223032
1827	5	163	49.25395196	803.6247898	50.6819928	0.004934357	0.026910931	-24.84123426	25.61069112	24.79688698	5.352915732	0.413065354	2.152686153	0.751383051	7.057733103	28.99372883	197.0937195	0	2.85006491	44.57329447	5.201323425	0.778480331	3.317134558	1970.150183	87.33333333	454.2489124	266	148.122999	41.85187955	6.785868832	18.88707042	213.7641941
1828	5	163	49.87050271	830.4606491	50.78678503	0.004918423	0.026832814	-24.83108346	25.61069112	24.80304434	5.352915732	0.411480865	2.149241139	0.75100586	7.046229499	29.105502	196.8959556	0	2.841343605	44.44361656	5.194296324	0.778309035	3.311727864	1970.150183	88.33333333	458.8295086	260	149.863483	41.73039241	6.765103822	18.86923154	215.9197688
1829	5	163	50.43994041	855.7341927	50.95410662	0.004902624	0.026755306	-24.82039764	25.61069112	24.80918336	5.352915732	0.409977958	2.145804696	0.750548694	7.034747549	29.20681173	196.6876269	0	2.832745995	44.31497659	5.190682452	0.778131896	3.306331348	1970.150183	89.33333333	463.7009657	255	151.5987121	41.60985229	6.744633321	18.86219846	218.2122191
1830	5	163	51.0190861	881.9232156	51.10874771	0.004886933	0.026678281	-24.80915677	25.61069112	24.81531357	5.352915732	0.408473705	2.142371698	0.750091651	7.023270326	29.30800643	196.4685031	0	2.8242235	44.18716468	5.186587177	0.777948785	3.300937053	1970.150183	90.33333333	468.5217083	250	153.328752	41.49006326	6.724341667	18.85400927	220.4808039
1831	5	163	51.60836051	909.0755396	51.25026213	0.004871408	0.026602017	-24.79740274	25.61069112	24.8214124	5.352915732	0.406970047	2.138953958	0.749639119	7.011836434	29.40911457	196.2391335	0	2.815807762	44.06064321	5.18197941	0.777759577	3.295563124	1970.150183	91.33333333	473.2874528	245	155.0536624	41.37145639	6.704304194	18.84294574	222.7235072
1832	5	163	52.20828478	937.2460091	51.37832882	0.004856028	0.026526423	-24.78527934	25.61069112	24.82748635	5.352915732	0.405465879	2.135547924	0.749190226	7.000434102	29.51017786	196.0397343	0	2.807488601	43.93526322	5.176846187	0.777564141	3.290204028	1970.150183	92.33333333	477.9954646	240	156.7735002	41.25389259	6.684496668	18.82933466	224.9390422
1833	5	163	52.81939572	966.492959	51.49257382	0.004840787	0.026451463	-24.77278634	25.61069112	24.8335378	5.352915732	0.403960526	2.132152241	0.748744853	6.989058768	29.61123588	195.8702489	0	2.799261893	43.81096413	5.171168801	0.777362348	3.284857621	1970.150183	93.33333333	482.6424214	235	158.4883362	41.13731518	6.664909268	18.81336654	227.1258454
1834	5	163	53.37202975	993.423715	51.68080862	0.004825575	0.026376598	-24.75984485	25.61069112	24.83961008	5.352915732	0.40254129	2.128744084	0.748203305	6.977635486	29.70102452	195.7296381	0	2.791104913	43.68684603	5.169401407	0.777154068	3.279488678	1970.150183	94.33333333	487.6468661	231	160.1981991	41.02088464	6.645487887	18.8116347	229.4808782
1835	5	163	54.00496367	1024.834588	51.7685114	0.004810532	0.026302518	-24.74656621	25.61069112	24.84564683	5.352915732	0.401030871	2.125352948	0.747758765	6.966260817	29.80204324	195.6192598	0	2.783019692	43.56406134	5.162693823	0.776939168	3.274142584	1970.150183	95.33333333	492.1768111	226	161.9031488	40.90567562	6.626237361	18.79199556	231.612617
1836	5	163	54.57605824	1053.699721	51.93345151	0.004795521	0.02622855	-24.73284969	25.61069112	24.85170254	5.352915732	0.399609154	2.12195021	0.747215822	6.954840822	29.89157027	195.5378123	0	2.775007743	43.44148831	5.160029517	0.776717517	3.268775187	1970.150183	96.33333333	497.0828434	222	163.6032214	40.79064162	6.607161292	18.78661622	233.9213381
1837	5	163	55.1559894	1083.522957	52.08728657	0.004780667	0.026155307	-24.7194071	25.61069112	24.85772681	5.352915732	0.398188682	2.118562159	0.746676084	6.943461541	29.98094876	195.4555362	0	2.767100049	43.32014727	5.156938456	0.776488981	3.263426924	1970.150183	97.33333333	501.9420097	218	165.298476	40.67673415	6.58833345	18.77811638	236.2080046
1838	5	163	55.74511005	1114.350063	52.22966123	0.004765938	0.02608264	-24.70621616	25.61069112	24.8637313	5.352915732	0.396768039	2.115182593	0.746137555	6.932102526	30.07020062	195.3721548	0	2.759279837	43.19979077	5.15339686	0.776253427	3.258088187	1970.150183	98.33333333	506.7506913	214	166.9889713	40.5637222	6.569713897	18.76716486	238.4709135
1839	5	163	56.34387987	1146.234534	52.36036617	0.004751292	0.026010342	-24.69324524	25.61069112	24.86973274	5.352915732	0.395345218	2.111802696	0.745597421	6.920734755	30.15936104	195.2872733	0	2.75152365	43.08007366	5.149400949	0.776010718	3.252745335	1970.150183	99.33333333	511.507161	210	168.674753	40.45128362	6.551246785	18.75468354	240.7092522
1840	5	163	56.95278494	1179.233786	52.47917907	0.004736695	0.025938237	-24.6804675	25.61069112	24.87574554	5.352915732	0.39391845	2.108414919	0.745053316	6.909333373	30.24846557	195.2005571	0	2.743811665	42.96070389	5.144946077	0.77576072	3.247386685	1970.150183	100.3333333	516.2095898	206	170.355854	40.33914574	6.532884918	18.74122332	242.9221599
1841	5	163	57.57224087	1213.404012	52.58568291	0.00472213	0.02586625	-24.66787174	25.61069112	24.88177591	5.352915732	0.392486892	2.105016009	0.744504271	6.897887601	30.33753608	195.1118677	0	2.736135566	42.84155733	5.140003345	0.775503296	3.242007173	1970.150183	101.3333333	520.8536723	202	172.0322997	40.22719254	6.514608491	18.72659347	245.1076105
1842	5	163	58.20284263	1248.81411	52.67972072	0.004707604	0.025794408	-24.6554624	25.61069112	24.88782172	5.352915732	0.391050319	2.10160705	0.743951043	6.886400878	30.42661674	195.0212642	0	2.728498329	42.72267682	5.134578534	0.775238309	3.236608412	1970.150183	102.3333333	525.4385366	198	173.7041056	40.11546373	6.496424592	18.71048733	247.2651937
1843	5	163	58.75349947	1280.254276	52.86788918	0.004693037	0.025722324	-24.6431791	25.61069112	24.89391569	5.352915732	0.389711718	2.098171098	0.74328144	6.874817566	30.50312275	194.9279893	0	2.720900959	42.60341887	5.133922895	0.774965622	3.231164256	1970.150183	103.3333333	530.5053658	195	175.3712884	40.00335879	6.478335617	18.71164339	249.6495839
1844	5	163	59.40496941	1318.079752	52.93815506	0.004678704	0.025651358	-24.6314979	25.61069112	24.89994255	5.352915732	0.38827094	2.094767738	0.742727732	6.863332787	30.59213125	194.8398378	0	2.713409294	42.48605007	5.127561846	0.774685096	3.22576641	1970.150183	104.3333333	534.9756193	191	177.033924	39.89299189	6.460498318	18.68956639	251.7532326
1845	5	163	59.97221041	1351.573817	53.10651989	0.004664256	0.025579776	-24.62014641	25.61069112	24.9060494	5.352915732	0.386927743	2.091320909	0.742049036	6.851697209	30.66833604	194.7533786	0	2.705916685	42.36768083	5.126143101	0.774396592	3.220297688	1970.150183	105.3333333	539.95374	188	178.6920125	39.78166719	6.442658773	18.68740495	254.0958776
1846	5	163	60.54694282	1386.044431	53.26550494	0.004649976	0.025508987	-24.60982795	25.61069112	24.91211604	5.352915732	0.38558719	2.087892625	0.741373717	6.840113898	30.74434681	194.6902325	0	2.698538635	42.25066132	5.124345299	0.77409997	3.214853532	1970.150183	106.3333333	544.8887168	185	180.3456061	39.67157686	6.425091987	18.68072053	256.4182197
1847	5	163	61.12957896	1421.541297	53.41510401	0.004635822	0.025438777	-24.60051106	25.61069112	24.91816029	5.352915732	0.384134334	2.08447357	0.740811633	6.828552207	30.820198	194.6499853	0	2.691203393	42.1346327	5.122184128	0.773795091	3.209419537	1970.150183	107.3333333	549.7810965	182	181.9947672	39.56238594	6.407627126	18.67334893	258.720516
1848	5	163	61.72038876	1458.10737	53.55502398	0.004621681	0.025368596	-24.59211068	25.61069112	24.92422928	5.352915732	0.382788717	2.081039453	0.740130079	6.816932445	30.89590332	194.6315504	0	2.683942969	42.01867914	5.119639299	0.773481814	3.203958249	1970.150183	108.3333333	554.6275907	179	183.6395175	39.45323979	6.390340403	18.66326728	261.0012192
1849	5	163	62.42748158	1502.631494	53.56480896	0.0046076	0.025298668	-24.58466419	25.61069112	24.93030354	5.352915732	0.38144059	2.077600245	0.739444132	6.805287163	30.98494689	194.6353868	0	2.676736266	41.90317582	5.110894085	0.773159997	3.198484967	1970.150183	109.3333333	558.7910867	175	185.2798959	39.34448821	6.373181585	18.6302995	262.9605114
1850	5	163	62.92812653	1534.660615	53.8053659	0.004593461	0.025228414	-24.57808072	25.61069112	24.93643364	5.352915732	0.380084844	2.074130047	0.738744875	6.793531417	31.04698773	194.6603399	0	2.669517675	41.78715684	5.113410348	0.772829501	3.192959766	1970.150183	110.3333333	564.1796084	173	186.9159011	39.23522979	6.355994465	18.64049944	265.4962863
1851	5	163	63.54575091	1574.753538	53.91527626	0.004579424	0.025158624	-24.57248701	25.61069112	24.94255076	5.352915732	0.37872791	2.070664074	0.738044826	6.781780447	31.12240418	194.708002	0	2.662376945	41.67193832	5.109698044	0.772490182	3.18743681	1970.150183	111.3333333	568.8797156	170	188.547582	39.12669216	6.338992726	18.62619466	267.7081014
1852	5	163	64.17305675	1616.134575	54.01467975	0.004565363	0.025088671	-24.56760631	25.61069112	24.94870984	5.352915732	0.377485742	2.067174242	0.73721283	6.769942157	31.19776413	194.7367471	0	2.655294141	41.55647576	5.105570538	0.772141898	3.181872814	1970.150183	112.3333333	573.5257571	167	190.17495	39.0179006	6.322128906	18.60922235	269.8944739
1853	5	163	64.81058786	1658.875551	54.10353612	0.004551331	0.025018827	-24.56282942	25.61069112	24.95488702	5.352915732	0.376119351	2.063672744	0.736494404	6.758056382	31.27310424	194.7399895	0	2.648199178	41.4412248	5.101042318	0.771784508	3.176286499	1970.150183	113.3333333	578.1181294	164	191.7980343	38.90927997	6.305236139	18.59298997	272.0555903
1854	5	163	65.45879988	1703.045508	54.18160113	0.004537249	0.024948694	-24.55809199	25.61069112	24.96111794	5.352915732	0.374744759	2.060141468	0.735763714	6.746063703	31.34844774	194.7169286	0	2.641097109	41.32551917	5.096103013	0.771417868	3.17064994	1970.150183	114.3333333	582.6544445	161	193.416831	38.80020838	6.28832645	18.57645845	274.1903268
1855	5	163	65.99171038	1739.900316	54.38332725	0.004523235	0.024878855	-24.55348699	25.61069112	24.96735076	5.352915732	0.373366645	2.056606786	0.735030249	6.734050384	31.40946052	194.6687549	0	2.634054464	41.21033462	5.097128491	0.771041835	3.165003681	1970.150183	115.3333333	587.8688193	159	195.03136	38.69159594	6.271558247	18.58003673	276.6441503
1856	5	163	66.6587637	1786.725057	54.44136292	0.00450919	0.024808823	-24.5489349	25.61069112	24.97362931	5.352915732	0.372109222	2.053046466	0.734157767	6.721943519	31.48467727	194.5944842	0	2.627069849	41.09485487	5.091398479	0.770656267	3.159313454	1970.150183	116.3333333	592.2993564	156	196.6416512	38.58268085	6.254928213	18.55755278	278.7291089
1857	5	163	67.20489606	1825.638391	54.62763886	0.004495263	0.024739336	-24.54432675	25.61069112	24.97988709	5.352915732	0.370723435	2.049494191	0.733413424	6.709853299	31.54532451	194.533297	0	2.620120369	40.98031603	5.091819574	0.77026102	3.153631051	1970.150183	117.3333333	597.4401633	154	198.2477404	38.47461612	6.23838183	18.55730269	281.1483122
1858	5	163	67.89237806	1875.366064	54.66493934	0.004481243	0.024669347	-24.53949495	25.61069112	24.98621884	5.352915732	0.369458776	2.045902051	0.732521872	6.697622765	31.62050024	194.4830649	0	2.613195652	40.86496712	5.085279597	0.76985595	3.147882699	1970.150183	118.3333333	601.7580856	151	199.8496385	38.36576787	6.221894409	18.53179616	283.1802756
1859	5	163	68.45282884	1916.521252	54.8351392	0.004467294	0.02459967	-24.53457241	25.61069112	24.99255089	5.352915732	0.368193437	2.042307293	0.731624939	6.685373763	31.68084295	194.4454592	0	2.606334593	40.75017101	5.085071575	0.769440915	3.142125669	1970.150183	119.3333333	606.8185413	149	201.4473632	38.25740741	6.205558554	18.52745816	285.5616665
1860	5	163	69.01944465	1958.694882	54.99841036	0.004453375	0.024530108	-24.53649579	25.61069112	24.99890137	5.352915732	0.366790651	2.038700767	0.730854416	6.673076242	31.74100807	194.4356368	0	2.599458003	40.63559415	5.084603715	0.769015771	3.136345834	1970.150183	120.3333333	611.8473136	147	203.0409489	38.1492233	6.189185722	18.52429086	287.9281476
1861	5	163	69.73849568	2013.038039	55.00441164	0.004439394	0.024460191	-24.53232809	25.61069112	25.00531326	5.352915732	0.365514792	2.035060897	0.729934271	6.660659489	31.81616838	194.4693141	0	2.592625818	40.52045745	5.076837691	0.768580375	3.13050996	1970.150183	121.3333333	615.9896399	144	204.6304081	38.0404884	6.172918614	18.4936038	289.8774776
1862	5	163	70.32120333	2057.756611	55.15067258	0.004425411	0.024390224	-24.52795836	25.61069112	25.01175909	5.352915732	0.36423478	2.031401573	0.729003024	6.648168886	31.87612182	194.5187866	0	2.585816668	40.40526858	5.075706191	0.768134582	3.124639377	1970.150183	122.3333333	620.9280573	142	206.2157382	37.93167613	6.156706353	18.48670455	292.2014387
1863	5	163	70.91068582	2103.617879	55.28932508	0.004411504	0.024320599	-24.52413747	25.61069112	25.01820278	5.352915732	0.362953827	2.02774087	0.728067148	6.6356635	31.93592167	194.5761975	0	2.57907514	40.29068019	5.07426745	0.767678252	3.118761845	1970.150183	123.3333333	625.8263189	140	207.7969837	37.8233952	6.140655094	18.47670497	294.506503
1864	5	163	71.50720977	2150.668027	55.42026932	0.004397639	0.024251141	-24.52083778	25.61069112	25.02466035	5.352915732	0.361670342	2.024070744	0.727123859	6.623116905	31.99558306	194.6411978	0	2.572381623	40.17640135	5.072520634	0.767211239	3.112864945	1970.150183	124.3333333	630.6833988	138	209.3741798	37.7153739	6.12471815	18.46476994	296.7921877
1865	5	163	72.11129418	2198.975213	55.543772	0.004383676	0.024181157	-24.5179472	25.61069112	25.03119658	5.352915732	0.360234492	2.020358934	0.726305601	6.610423461	32.05514475	194.7123663	0	2.565597383	40.06127823	5.070509335	0.766733403	3.106899027	1970.150183	125.3333333	635.5038367	136	210.9473176	37.60653551	6.108565197	18.45705298	299.060629
1866	5	163	72.72298871	2248.572115	55.65934836	0.004369635	0.024110738	-24.51548045	25.61069112	25.03780393	5.352915732	0.358932784	2.016609373	0.725327951	6.597595973	32.11459771	194.7898891	0	2.558852798	39.94546	5.068186622	0.766244599	3.100870107	1970.150183	126.3333333	640.2809099	134	212.5163792	37.49701897	6.092506662	18.44643654	301.3086635
1867	5	163	73.34259675	2299.51322	55.76688382	0.004355593	0.024040272	-24.51350143	25.61069112	25.04444625	5.352915732	0.357626267	2.012840145	0.724339553	6.584693543	32.17395722	194.874578	0	2.552132625	39.82959763	5.065550719	0.765744687	3.094805965	1970.150183	127.3333333	645.0134583	132	214.0813843	37.38743142	6.076506251	18.43399615	303.5357451
1868	5	163	73.97032068	2351.846537	55.86608486	0.004341528	0.023969648	-24.51199204	25.61069112	25.05113454	5.352915732	0.356462973	2.009045872	0.723189452	6.571698505	32.23322787	194.9662045	0	2.545486837	39.71350274	5.062578748	0.765233525	3.088698298	1970.150183	128.3333333	649.697606	130	215.6423443	37.27759688	6.060682946	18.41731532	305.7400499
1869	5	163	74.60646771	2405.630595	55.95679194	0.004327624	0.023899794	-24.51110458	25.61069112	25.05778059	5.352915732	0.355154327	2.005270219	0.722189649	6.558753606	32.2924233	195.0667085	0	2.538896539	39.59872418	5.059264344	0.764710971	3.082614195	1970.150183	129.3333333	654.3315219	128	217.1993327	37.16896019	6.044991759	18.39839216	307.9207162
1870	5	163	75.25152375	2460.941512	56.03908338	0.004313627	0.02382943	-24.51150171	25.61069112	25.06450633	5.352915732	0.353836572	2.001452914	0.72117148	6.545661631	32.35157224	195.1829571	0	2.532278412	39.48312652	5.055629844	0.764176885	3.076460967	1970.150183	130.3333333	658.9170897	126	218.752343	37.05952879	6.029234314	18.38064481	310.0786305
1871	5	163	75.72121092	2501.707838	56.29048563	0.004299529	0.023758521	-24.51317772	25.61069112	25.07131581	5.352915732	0.352509262	1.997592159	0.720134405	6.53241665	32.39409687	195.3148821	0	2.525628827	39.36665465	5.059767597	0.763631126	3.070235826	1970.150183	131.3333333	664.5161444	125	220.3013583	36.94925108	6.01340197	18.39296192	312.7134797
1872	5	163	76.38036146	2559.622095	56.35836837	0.004285472	0.023687773	-24.51624804	25.61069112	25.07814172	5.352915732	0.351178275	1.99372122	0.719090383	6.5191274	32.4530178	195.4639621	0	2.519028027	39.2504852	5.055576008	0.763073556	3.063989878	1970.150183	132.3333333	669.021225	123	221.8464055	36.83922463	5.997685779	18.37301888	314.8335177
1873	5	163	77.04919168	2619.23087	56.41718666	0.004271351	0.023616661	-24.52062601	25.61069112	25.08503516	5.352915732	0.3499968	1.989815076	0.717872765	6.505712001	32.51191796	195.6291018	0	2.512482729	39.1337413	5.05102303	0.762504035	3.05768464	1970.150183	133.3333333	673.4697374	121	223.3874664	36.72863114	5.982101736	18.34941626	316.9269352
1874	5	163	77.72816203	2680.617868	56.46686019	0.004257296	0.023545843	-24.52641936	25.61069112	25.09193251	5.352915732	0.348656796	1.985904991	0.716806346	6.492272624	32.57081841	195.811689	0	2.505936176	39.01752114	5.046113475	0.761922425	3.051368133	1970.150183	134.3333333	677.8612435	119	224.9246029	36.61849497	5.966514706	18.32577675	318.9935263
1875	5	163	78.21572478	2725.245615	56.69699438	0.004243073	0.023474135	-24.53343266	25.61069112	25.09894976	5.352915732	0.347303719	1.981934373	0.715715285	6.478624206	32.61257065	196.0092386	0	2.499319431	38.89985059	5.049423679	0.761328589	3.044953377	1970.150183	135.3333333	683.3553379	118	226.4577797	36.5069742	5.950760549	18.33537614	321.5789825
1876	5	163	78.91086402	2789.666993	56.73113441	0.004228886	0.023402561	-24.54034237	25.61069112	25.10598727	5.352915732	0.346109307	1.977952055	0.714454021	6.464926348	32.67132867	196.2375014	0	2.492817574	38.7824393	5.043908902	0.76072239	3.038515383	1970.150183	136.3333333	687.6529137	116	227.9870002	36.39566363	5.935279939	18.30747193	323.6013711
1877	5	163	79.406712	2836.191946	56.95110419	0.004214712	0.023331017	-24.54712875	25.61069112	25.11305567	5.352915732	0.344748556	1.973952913	0.713344787	6.451162247	32.71269819	196.4962595	0	2.486282545	38.66510914	5.046803932	0.760103692	3.032046256	1970.150183	137.3333333	693.0944067	115	229.5123155	36.28439687	5.919720345	18.3127451	326.1620737
1878	5	163	80.11911993	2903.875578	56.96927139	0.004200538	0.023259428	-24.55244889	25.61069112	25.12016227	5.352915732	0.34338156	1.969933462	0.712225599	6.437320469	32.77136042	196.7689575	0	2.479773864	38.54774037	5.040673179	0.759472362	3.02554062	1970.150183	138.3333333	697.2931231	113	231.0337207	36.17306207	5.904223487	18.28435314	328.1379403
1879	5	163	80.62388425	2952.433287	57.17883981	0.004186233	0.023187137	-24.55619304	25.61069112	25.12737315	5.352915732	0.342171374	1.965861853	0.71091632	6.423296909	32.81238128	197.0542036	0	2.473287773	38.42923624	5.043151596	0.758828264	3.018949547	1970.150183	139.3333333	702.6791223	112	232.5512143	36.06063589	5.888780412	18.28646565	330.6725282
1880	5	163	81.35464289	3023.620101	57.18040836	0.00417201	0.023115213	-24.56018582	25.61069112	25.13458224	5.352915732	0.340791758	1.96178956	0.709770756	6.409259731	32.87098625	197.3256023	0	2.466804969	38.31137726	5.036374337	0.758171267	3.012352074	1970.150183	140.3333333	706.7711986	110	234.0648222	35.94877917	5.873345165	18.25537514	332.5982111
1881	5	163	81.86902465	3074.361934	57.37934841	0.004157619	0.023042402	-24.56422212	25.61069112	25.14191576	5.352915732	0.339570657	1.957655806	0.708428398	6.395010344	32.91169397	197.5804916	0	2.460325372	38.19207429	5.038436908	0.757501239	3.005654862	1970.150183	141.3333333	712.0990831	109	235.5745296	35.83554288	5.857917553	18.2563955	335.1054508
1882	5	163	82.61931063	3149.318066	57.36365205	0.004143285	0.022969831	-24.56849015	25.61069112	25.14926078	5.352915732	0.338348838	1.953515191	0.707077708	6.380727101	32.97028129	197.8212775	0	2.453906478	38.07320806	5.030980294	0.75681805	2.998941738	1970.150183	142.3333333	716.0761952	107	237.0803526	35.72268131	5.842634471	18.22020687	336.977033
1883	5	163	83.14406895	3202.41143	57.5517184	0.004128861	0.022896761	-24.57286913	25.61069112	25.15669265	5.352915732	0.33694528	1.94933164	0.705880387	6.366292144	33.01071145	198.0463843	0	2.447390876	37.95354466	5.032626799	0.756121571	2.992157307	1970.150183	143.3333333	721.3431746	106	238.5823069	35.60904329	5.827121133	18.22232878	339.4556116
1884	5	163	83.91544825	3281.460899	57.51843464	0.004114355	0.022823236	-24.57736766	25.61069112	25.1642079	5.352915732	0.335708427	1.945107079	0.704489024	6.351711766	33.06934331	198.2559048	0	2.440929816	37.83315662	5.024500175	0.755411673	2.98530453	1970.150183	144.3333333	725.2028586	104	240.0803552	35.49469637	5.811737658	18.18586485	341.2719335
1885	5	163	84.4512604	3337.076389	57.69515937	0.004099875	0.022749793	-24.5838448	25.61069112	25.17175201	5.352915732	0.334290828	1.940867757	0.703265105	6.337071681	33.10952052	198.4363309	0	2.434436868	37.71294189	5.025705926	0.754688231	2.97842369	1970.150183	145.3333333	730.4025946	103	241.5745238	35.38047798	5.796278257	18.18491261	343.718868
1886	5	163	84.99079881	3393.666632	57.86738741	0.004085288	0.022675764	-24.58782938	25.61069112	25.17939433	5.352915732	0.33304255	1.93658077	0.701840971	6.322264449	33.14953062	198.5940053	0	2.427985409	37.59178503	5.026723753	0.75395112	2.971464291	1970.150183	146.3333333	735.5772425	102	243.0648236	35.2653476	5.78091764	18.18163197	346.1539965
1887	5	163	85.79271085	3478.871631	57.80836187	0.004070693	0.022601648	-24.58940562	25.61069112	25.18708405	5.352915732	0.331790483	1.932270548	0.700402791	6.307369834	33.20818523	198.7300059	0	2.42155797	37.47051946	5.017603314	0.753200216	2.964463822	1970.150183	147.3333333	739.2602216	100	244.5512493	35.15008247	5.765614214	18.14053832	347.8871631
1888	5	163	86.34437699	3538.251366	57.96865133	0.00405608	0.022527396	-24.58856641	25.61069112	25.19482672	5.352915732	0.330534163	1.927934602	0.698949701	6.292379717	33.24798302	198.8442302	0	2.415149022	37.34906274	5.018154817	0.752435397	2.957418467	1970.150183	148.3333333	744.3596312	99	246.0338109	35.03460556	5.750354815	18.13373667	350.2868853
1889	5	163	86.90034889	3598.727568	58.12446884	0.004041452	0.022453022	-24.585315	25.61069112	25.20262128	5.352915732	0.329088571	1.923573601	0.697667079	6.277296278	33.28764412	198.9367142	0	2.408682587	37.22743923	5.018538053	0.751656543	2.950329251	1970.150183	149.3333333	749.435016	98	247.5125534	34.91893949	5.73495854	18.13000177	352.6753016
1890	5	163	87.46051139	3660.304921	58.27545062	0.004026771	0.022378336	-24.57962013	25.61069112	25.2104883	5.352915732	0.327820975	1.919178025	0.696182579	6.262088466	33.32715758	199.0070473	0	2.402291975	37.1053313	5.01871631	0.750863536	2.943181579	1970.150183	150.3333333	754.4803519	97	248.9874482	34.80278791	5.719742798	18.12199746	355.0495774
1891	5	163	88.02514813	3723.032342	58.42176098	0.004012022	0.022303253	-24.57296347	25.61069112	25.21843759	5.352915732	0.326546736	1.914743515	0.694678531	6.24674209	33.36654057	199.0414555	0	2.39589031	36.98259707	5.018713201	0.750056258	2.935968782	1970.150183	151.3333333	759.4985977	96	250.4584989	34.68601845	5.704500737	18.11395485	357.4111048
1892	5	163	88.87900995	3819.152115	58.31981685	0.003997339	0.022228462	-24.56788012	25.61069112	25.2263964	5.352915732	0.325271799	1.910304418	0.693167315	6.231369216	33.42526263	199.0743046	0	2.389556514	36.86038793	5.007936334	0.749234594	2.928743532	1970.150183	152.3333333	762.8756349	94	251.9257433	34.56970476	5.689420271	18.06437809	359.0002988
1893	5	163	89.45773828	3885.167514	58.4532493	0.003982559	0.022153131	-24.56423035	25.61069112	25.23445403	5.352915732	0.323988902	1.905819045	0.691633976	6.215833878	33.46450328	199.1037763	0	2.383195333	36.73731209	5.007431934	0.748398432	2.921441922	1970.150183	153.3333333	767.8062299	93	253.3891711	34.45254882	5.674274601	18.05357759	361.3205788
1894	5	163	90.04145583	3952.465521	58.58180181	0.003967816	0.022077943	-24.56212955	25.61069112	25.24253768	5.352915732	0.322510159	1.901321651	0.690284672	6.200247833	33.50363302	199.1313747	0	2.376803849	36.61451389	5.006740882	0.74754766	2.914116482	1970.150183	154.3333333	772.7070094	92	254.8488142	34.3356177	5.659056782	18.04430427	363.626828
1895	5	163	90.61508884	4019.301837	58.68570346	0.002684731	0.022983792	-23.52745244	31.58268998	26.89221982	15.64946548	0.239104693	1.497920259	0.512668234	4.786581248	33.54165462	185.7194017	0	2.338342269	38.01980096	5.003642657	0.632041757	2.249693186	2249.521071	155.3333333	777.2324927	91	256.3054311	35.74439353	5.567481594	17.70694971	365.7564672
1896	5	163	91.13214995	4080.144549	58.70507172	0.002071534	0.014182247	-23.64036344	29.43685394	27.72434844	11.94974818	0.188632228	1.136048419	0.405080895	3.680343705	33.57556535	187.2955418	0	2.199229365	24.94238005	4.991434829	0.709796934	1.729761542	2197.132551	156.3333333	780.327645	90	257.6921985	22.05622979	5.236260393	16.21910894	367.2130094
1897	5	133.687025	91.66081992	4142.941554	58.72829107	0.002729671	0.030114716	-23.14551397	33.78113662	26.75718196	19.43989072	0.242915591	1.606587306	0.521972042	5.045691358	33.60988887	180.9628573	0	2.107630424	47.58297497	4.980087848	0.535354965	2.371474938	2294.264198	157.3333333	783.5338215	89	258.9948782	46.83440665	5.018167677	15.74741962	368.7217983
1898	5	163	91.9099448	4172.740165	59.04796005	0.001942957	0.017517274	-23.03719813	33.08370596	28.44875881	18.23742407	0.182698477	1.156194897	0.393237594	3.685385038	33.62594248	179.6993681	0	2.081144159	28.84680308	4.984228318	0.617989792	1.732130968	2272.856331	158.3333333	789.1694837	89	260.2904922	27.24286496	4.955105141	15.84040992	371.3738747
1899	5	163	92.43773447	4236.309728	59.05696704	0.0017015	0.012103656	-23.28984443	30.3780117	28.70541891	13.57243396	0.161115156	0.978472506	0.34732072	3.163634855	33.65970108	183.1666511	0	1.991688752	19.95679338	4.971903258	0.698582635	1.486908382	2216.188678	159.3333333	792.1899191	88	261.5511167	18.82360629	4.742116076	14.96584838	372.7952561
1900	5	152.2648022	93.07478161	4313.835811	59.19338633	0.002531146	0.022745416	-23.15755417	31.99301195	27.11249447	16.35691715	0.233075873	1.483121993	0.50335615	4.722455353	33.69999782	181.6466227	0	2.119748304	36.43519776	4.974139681	0.612031647	2.219554016	2256.899762	160.3333333	797.5203955	87	262.8028648	35.3736715	5.047019772	17.11113384	375.3037155
1901	5	150.0314536	93.651063	4384.720967	59.2398234	0.002377665	0.022110252	-23.08759112	32.41863941	27.38082759	17.0907576	0.219266415	1.405750245	0.474323406	4.466680991	33.7360335	181.1216005	0	2.092800837	35.29854642	4.966783616	0.600230393	2.099340066	2265.876024	161.3333333	801.3077568	86	264.0917983	34.38586346	4.982859136	16.80410263	377.0860032
1902	5	162.9913234	94.25042561	4459.208238	59.30283386	0.002587711	0.019604512	-23.30870297	29.58281712	26.82566034	12.20140883	0.239371986	1.482264446	0.518699381	4.766671942	33.77309908	184.2145097	0	2.102495831	31.78867659	4.961670357	0.667854558	2.240335813	2207.85296	162.3333333	805.4444879	85	265.3744711	30.48893653	5.005942454	16.98107728	379.0327002
1903	5	146.9793501	94.81705206	4530.345402	59.31193117	0.001995269	0.017752451	-23.01139709	32.82187519	28.29390099	17.78599171	0.188103455	1.197120287	0.408274361	3.815953411	33.80775888	180.4737869	0	2.033910938	28.09064993	4.951020332	0.618163822	1.793498103	2267.637971	163.3333333	808.6666542	84	266.6499187	27.60861247	4.842645092	16.0629088	380.5490138
1904	5	138.936333	95.43451449	4608.662831	59.37162156	0.002169749	0.02045256	-23.05316431	33.04986954	27.8640155	18.17908542	0.20141657	1.29954387	0.43793053	4.125299935	33.84511323	181.1621953	0	2.061068468	32.13366697	4.946366573	0.594917804	1.93889097	2274.573104	164.3333333	812.8529069	83	267.9122565	31.80782139	4.907305876	16.56332882	382.519015
1905	5	163	96.04924554	4687.463973	59.41439094	0.002244769	0.01640392	-23.36104677	29.57380605	27.37783096	12.18587249	0.208797452	1.288671412	0.454311858	4.152724942	33.88187947	185.3363679	0	2.069444968	27.2162084	4.940265709	0.679630696	1.951780723	2205.736572	165.3333333	816.7905973	82	269.1710345	25.51137706	4.927249924	16.77650928	384.3720458
1906	5	163	96.3109472	4721.263195	59.73860019	0.002335374	0.020001945	-23.19639199	31.54316332	27.42156628	15.58131607	0.2166189	1.377086465	0.472139605	4.39541483	33.89740521	183.2584562	0	2.069965232	33.16120739	4.945972616	0.625586216	2.06584497	2247.649127	166.3333333	822.6801118	82	270.4417642	31.10702469	4.928488647	16.8468686	387.143582
1907	5	154.4390417	96.92857873	4801.630569	59.76935782	0.002304482	0.022689208	-23.13108128	33.15924414	27.54525124	18.36766231	0.210822919	1.378866795	0.460298829	4.361677751	33.93375192	182.4638228	0	2.06535573	36.41095834	4.939127461	0.575199187	2.049988543	2279.654555	167.3333333	826.4806617	81	271.7056564	35.28625637	4.917513642	16.85709298	388.9320761
1908	5	163	97.56678309	4885.562133	59.8113824	0.001653866	0.012893655	-23.42646903	31.7451941	29.09328953	15.92964499	0.152927469	0.956149261	0.334493976	3.071427035	33.97088001	186.41495	0	2.078768448	21.25147052	4.933934035	0.661658039	1.443570706	2243.872538	168.3333333	830.5455626	80	272.9895407	20.05221283	4.949448685	17.04910668	390.8449707
1909	5	163	98.16882302	4965.567569	59.79489959	0.001588596	0.014154854	-23.11381398	33.6734825	29.58563886	19.25428018	0.149583741	0.959054656	0.327722559	3.05608714	34.00551098	182.2970172	0	2.012428414	23.07625217	4.922803085	0.616315559	1.436360956	2279.654555	169.3333333	833.5946557	79	274.2511252	22.01362879	4.791496224	16.07496756	392.279838
1910	5	156.0083102	98.82995002	5054.357203	59.83587352	0.002697131	0.02610968	-23.2582396	32.2252743	26.78828922	16.75736949	0.243629847	1.598071517	0.534148571	5.054999862	34.04310849	184.2055877	0	2.059550573	42.27671348	4.918354441	0.575117988	2.375849935	2265.876024	170.3333333	837.7597064	78	275.4897093	40.60577424	4.90369184	16.94050035	394.2398618
1911	5	163	99.07655599	5087.727153	60.13485765	0.00185314	0.014551814	-23.34918254	31.37825528	28.48328685	15.29699187	0.172865055	1.087995226	0.379663153	3.490475391	34.05701837	185.4229656	0	2.029159384	23.96039961	4.921930597	0.654402454	1.640523434	2238.125676	171.3333333	843.2907757	78	276.7475186	22.63098073	4.831331868	16.42077195	396.842718
1912	5	163	99.71144961	5174.26776	60.12715661	0.002231846	0.019350827	-23.19372242	31.74591198	27.62581358	15.93088272	0.208048494	1.337464773	0.457712871	4.262183273	34.09254784	183.3851037	0	2.005982268	31.62732822	4.912802102	0.616669815	2.003226138	2251.382117	172.3333333	846.6395622	77	277.9834393	30.09440646	4.776148258	16.18600857	398.4186175
1913	5	163	100.3911743	5267.926477	60.15815966	0.002299678	0.020828046	-23.27589817	32.04839623	27.49124037	16.45240729	0.210857635	1.369572995	0.464740562	4.351428069	34.13014228	184.5171843	0	2.048048017	33.97097617	4.908289188	0.599841704	2.045171193	2258.71708	173.3333333	850.770126	76	279.2380894	32.39177711	4.876304804	16.81260112	400.3624122
1914	5	142.5223439	101.0789488	5363.759164	60.18282616	0.002440821	0.023345092	-23.33504213	32.60383904	27.25937173	17.4100673	0.220302175	1.449541149	0.486446478	4.587850641	34.16772302	185.3598907	0	2.084254128	36.97765606	4.903532218	0.578376829	2.156289802	2271.128179	174.3333333	854.8491168	75	280.5029602	36.30628734	4.962509828	17.41563337	402.2819373
1915	5	163	101.3479448	5401.532733	60.50357503	0.002367558	0.017724519	-23.56389054	29.71567378	27.18409647	12.43047203	0.216167306	1.361626178	0.477658965	4.373303084	34.18229747	188.4801911	0	2.089132158	29.57576077	4.909900832	0.660839085	2.055452449	2209.956108	175.3333333	860.8692792	75	281.7738145	27.56517164	4.974124185	17.43852215	405.1149549
1916	5	163	101.9915141	5492.574951	60.45742963	0.001695665	0.012072294	-23.63403275	30.30171498	28.69567898	13.44088789	0.155880055	0.972700446	0.345042164	3.135367372	34.21688814	189.5054563	0	2.017129609	20.02357475	4.898151669	0.681178636	1.473622665	2214.123731	176.3333333	863.707411	74	283.0378108	18.77483132	4.802689545	16.27593506	406.4505463
1917	5	163	102.6857437	5591.846044	60.4551144	0.001997107	0.014695885	-23.5402283	30.05027669	27.92751797	13.00737361	0.184202039	1.159246058	0.408471145	3.727487748	34.25376742	188.3586757	0	2.028412695	24.3469243	4.891551415	0.667215439	1.751919242	2214.123731	177.3333333	867.4351175	73	284.3014166	22.85504032	4.829554036	16.37609363	408.2047612
1918	5	163	102.9200741	5625.603702	60.7313481	0.001557759	0.013635361	-23.26196635	33.25309973	29.60034779	18.52948229	0.145757639	0.944052493	0.323425194	3.006883672	34.26611529	184.7578841	0	1.981107389	22.29685314	4.893486585	0.61370529	1.413235326	2272.856331	178.3333333	872.6717743	73	285.5249352	21.20571286	4.716922356	15.90604207	410.6690703
1919	5	144.9885429	103.6021448	5724.582543	60.69597198	0.001883179	0.018225504	-23.1506893	33.8324861	28.62541697	19.52842432	0.175069691	1.159638548	0.389150668	3.667784908	34.30177223	183.3982756	0	1.973034322	28.76145708	4.883983991	0.574556753	1.723858907	2287.890281	179.3333333	875.8611291	72	286.7267101	28.34430326	4.697700768	16.1528279	412.1699431
1920	5	150.7487054	104.2261453	5816.075833	60.57613811	0.001311194	0.013180426	-22.87580399	35.67545292	30.91972495	22.70595332	0.12593562	0.838700149	0.280074091	2.64831885	34.33402759	179.7965249	0	1.843323026	20.81129461	4.865991357	0.565352505	1.244709859	2310.775129	180.3333333	877.5004413	71	287.8998189	20.49819795	4.388864347	14.47794573	412.9413842
1921	5	163	104.4916772	5855.282801	60.88518499	0.002215315	0.018261145	-23.22394633	30.73662873	27.52057433	14.19073918	0.208799935	1.348621237	0.465187084	4.303421821	34.34764866	184.4850706	0	1.887599423	29.93709662	4.871778268	0.624100194	2.022608256	2232.279588	181.3333333	883.4157926	71	289.0442053	28.39973272	4.494284341	15.42573909	415.7250789
1922	5	152.6772773	105.1590385	5954.545408	60.79685785	0.001772937	0.016233636	-23.01372817	32.78488564	28.77165832	17.72221662	0.169286804	1.114086244	0.377809726	3.534431434	34.38161047	181.7419286	0	1.829796511	25.80272271	4.857798699	0.591519901	1.661182774	2269.388707	182.3333333	885.7386294	70	290.199363	25.2465508	4.35665836	14.70981335	416.8181786
1923	5	161.4792314	105.3592888	5984.53286	61.02862459	0.001948457	0.016238581	-23.00668755	31.02716665	28.08658939	14.69166665	0.188389988	1.221085664	0.420654606	3.893894165	34.39172596	181.7837215	0	1.764945284	26.1007686	4.855632343	0.620398855	1.830130258	2238.125676	183.3333333	890.1992629	70	291.2940455	25.2542417	4.202250676	14.21806788	418.9173002
1924	5	114.698308	106.1014971	6096.49608	61.0073268	0.002097448	0.025954663	-23.09773831	35.58250406	27.93147597	22.54569666	0.187595872	1.31962362	0.41967299	4.099771238	34.4289194	183.2045031	0	1.84844325	40.41494288	4.849360241	0.475687686	1.926892482	2321.817075	184.3333333	893.8987377	69	292.4114123	40.36469124	4.401055357	15.65880499	420.6582295
1925	5	163	106.3153484	6128.995425	61.25349949	0.002347545	0.021409398	-23.10273671	31.29502729	27.24968698	15.15349533	0.22023971	1.458270008	0.492959252	4.620146746	34.43954946	183.497505	0	1.808137764	35.20149677	4.848906227	0.584019826	2.17146897	2247.649127	185.3333333	898.6639542	69	293.5094377	33.29589538	4.305089915	15.09845963	422.9006843
1926	5	143.1865427	107.0607379	6243.114153	61.21519807	0.002294479	0.020659869	-23.2097107	31.52143037	27.40589677	15.54384547	0.213291215	1.411072333	0.478306011	4.473765019	34.47630309	185.1953299	0	1.875252503	32.92219707	4.841484768	0.587956522	2.102669559	2249.521071	186.3333333	902.1299951	68	294.6249061	32.13022771	4.464886911	16.20814686	424.5317624
1927	5	163	107.7527154	6350.228762	61.09717511	0.00175352	0.013701765	-23.21149536	30.74044705	28.55045098	14.19732251	0.167264923	1.078426869	0.375751525	3.449879397	34.51001429	185.5055515	0	1.812843359	22.25414918	4.826230356	0.63822417	1.621443317	2228.326261	187.3333333	904.11382	67	295.7484479	21.30898431	4.316293711	15.14801881	425.465327
1928	5	130.1141425	108.0346434	6394.194771	61.41730693	0.002160389	0.025257884	-23.17701132	34.91679951	27.80245058	21.39793019	0.193260279	1.350423815	0.434447971	4.208791627	34.52363778	185.2822781	0	1.885809951	39.5258575	4.83384149	0.493086807	1.978132065	2312.200432	188.3333333	910.3734806	67	296.8854821	39.28106049	4.490023692	16.23749291	428.4110497
1929	5	152.4094005	108.7229806	6502.332471	61.27404016	0.001787908	0.01700942	-22.96881522	33.29350185	28.78269795	18.59914112	0.170169769	1.139973553	0.383199119	3.602856257	34.55663316	182.6630644	0	1.791122319	27.03059952	4.816648569	0.570334622	1.693342441	2277.972279	189.3333333	911.9521291	66	298.0111672	26.45304972	4.26457695	14.78852606	429.1539431
1930	5	163	108.9369702	6536.180036	61.51547776	0.00156241	0.013444562	-23.00107526	32.32914595	29.35250273	16.93645854	0.150782603	0.991510934	0.339725051	3.153231037	34.56681432	183.3147386	0	1.752864498	21.80880246	4.816283275	0.605152212	1.482018587	2258.71708	190.3333333	916.6992501	66	299.0939879	20.90898227	4.1734869	14.46831452	431.3878824
1931	5	137.6564034	109.6613607	6651.571414	61.39181864	0.00201944	0.022689099	-22.94169488	34.07322089	28.039699	19.9434843	0.186353318	1.296323171	0.420609513	4.049544684	34.60101386	182.7425132	0	1.731390179	35.63359659	4.801820391	0.505820358	1.903286001	2298.91676	191.3333333	918.7483016	65	300.1543486	35.28608642	4.122357568	14.43551387	432.3521419
1932	5	163	109.8888001	6688.060341	61.64673797	0.001868578	0.015712496	-23.00470908	31.17160452	28.28311015	14.94069745	0.17989974	1.183582461	0.406271258	3.765432889	34.6116679	183.8552426	0	1.727428672	26.34508996	4.803058932	0.607193151	1.769753458	2240.052262	192.3333333	923.7883346	65	301.2142601	24.43607403	4.112925409	14.48004522	434.7239222
1933	5	163	110.6165892	6805.656915	61.50499415	0.001470083	0.010490909	-23.23916466	30.06525035	29.19187161	13.03319026	0.1418038	0.9081629	0.320813717	2.916554077	34.64549483	187.3278602	0	1.688898335	17.70580994	4.787427623	0.660247254	1.370780416	2209.956108	193.3333333	925.5693404	64	302.2706999	16.31546137	4.021186512	13.96457144	435.5620425
1934	5	146.1435696	110.9434143	6858.880393	61.8689734	0.002483542	0.024434547	-23.33739872	31.93978718	27.02533286	16.26515031	0.223852054	1.52548172	0.506818085	4.800323104	34.66055524	188.822039	0	1.869567399	38.79643037	4.800039795	0.546162475	2.256151859	2262.318695	194.3333333	932.8077335	64	303.3455192	38.00060694	4.45135095	16.8323255	438.9683452
1935	5	148.2564888	111.7225207	6986.798734	61.76065339	0.001479397	0.014979531	-23.10382841	35.30252962	30.12589672	22.06298211	0.138284637	0.944388095	0.31369066	2.970985938	34.69613676	185.8332296	0	1.862527558	23.62351117	4.788520549	0.544714875	1.396363391	2306.422772	195.3333333	935.3576805	63	304.4982552	23.29616698	4.434589423	16.24103699	440.1683203
1936	5	163	111.962263	7026.456898	62.02599888	0.002348977	0.022300755	-23.31634219	31.68167447	27.25480379	15.8201284	0.213939544	1.451416695	0.485570164	4.576439156	34.70699586	188.8622268	0	1.848899953	36.05056043	4.791172754	0.557311033	2.150926403	2256.899762	196.3333333	940.6669173	63	305.63176	34.68213455	4.402142745	15.9721096	442.6667846
1937	5	148.8012583	112.7490525	7157.589083	61.90238368	0.001823911	0.017683649	-23.17221544	33.27147716	28.64537315	18.56116751	0.1694155	1.153099271	0.385249262	3.633540495	34.74234052	186.9501842	0	1.834527501	27.99874171	4.77877886	0.553828091	1.707764032	2279.654555	197.3333333	943.0123617	62	306.7708226	27.50161102	4.36792262	15.68761276	443.7705232
1938	5	142.561715	113.614207	7303.525282	61.84220974	0.001901046	0.018164664	-23.35953053	33.32802521	28.49354463	18.65866416	0.173396803	1.178620489	0.394589447	3.716184553	34.78069515	189.5736497	0	1.933162252	28.55828503	4.773375452	0.557153752	1.74660674	2279.654555	198.3333333	946.7194646	61	307.9366049	28.24968595	4.602767268	16.98296701	445.5150422
1939	5	140.8894709	113.8236487	7339.129842	62.07042548	0.002041168	0.020670594	-23.24341119	33.30684431	28.04947267	18.62214536	0.186188166	1.283446886	0.424467794	4.030006056	34.78990106	188.0494066	0	1.850774166	32.91641141	4.772582136	0.534226425	1.894102846	2282.984171	199.3333333	951.3347058	61	309.0856187	32.14690739	4.406605157	15.81854266	447.6869204
1940	5	142.5360599	114.054006	7378.414311	62.32191705	0.001995788	0.020741772	-23.19687118	33.62444408	28.16521646	19.16973117	0.182293731	1.264163216	0.415816324	3.962283555	34.79999104	187.4960752	0	1.822977505	32.69394009	4.774177812	0.524227155	1.862273271	2287.890281	200.3333333	956.426955	61	310.2025913	32.25760414	4.340422632	15.58181045	450.083273
1941	5	163	114.8668536	7518.077849	62.17711712	0.002200346	0.017868472	-23.37156261	30.07613344	27.4208991	13.0519542	0.20378032	1.354727657	0.465710901	4.306848678	34.83530252	189.9945532	0	1.815286134	30.02369843	4.7610344	0.603207962	2.024218878	2220.28188	201.3333333	958.5549258	60	311.3068837	27.78904824	4.322109844	15.55676965	451.084671
1942	5	163	115.1689093	7570.392292	62.50455096	0.001930242	0.014521514	-23.61191186	29.90026317	27.98960983	12.74872961	0.176415335	1.158089003	0.403462805	3.697802433	34.84830944	193.2864687	0	1.9068785	24.74088943	4.770469608	0.6276994	1.737967144	2212.046283	202.3333333	965.2250173	60	312.4617047	22.58385798	4.540186904	16.6851334	454.2235375
1943	5	156.9261723	115.9863073	7713.093506	62.33835487	0.001485186	0.012230193	-23.43553431	32.2076571	29.63011507	16.726995	0.137626881	0.916869546	0.31535871	2.914585398	34.88320019	190.7532176	0	1.854937262	19.51382772	4.755880811	0.602712826	1.369855137	2253.232258	203.3333333	967.0290983	59	313.6178983	19.02039604	4.416517291	15.81652084	455.0725168
1944	5	156.5643036	116.2304154	7756.031281	62.60102909	0.001690714	0.015590387	-23.26754352	33.00925329	29.03808368	18.10905739	0.15659137	1.066529492	0.359013523	3.366243374	34.89353382	188.4237566	0	1.839215297	24.91569641	4.758951493	0.562906596	1.582134386	2272.856331	204.3333333	972.4124218	59	314.7605635	24.24617039	4.37908404	15.60510779	457.6058456
1945	5	163	117.0835069	7907.25239	62.44667499	0.002074636	0.017367974	-23.40735103	30.68938251	27.74403598	14.10928018	0.190634145	1.281689851	0.437915151	4.064338611	34.92934045	190.2614809	0	1.833435123	29.65523297	4.746276901	0.589025142	1.910239147	2232.279588	205.3333333	974.568857	58	315.8936714	27.01067286	4.365321722	15.59428825	458.6206386
1946	5	157.9767917	117.2899093	7944.112663	62.66703915	0.001720149	0.017135655	-23.12350487	33.47255822	28.91672761	18.90785901	0.159713752	1.107481695	0.367066071	3.477152166	34.93793282	186.3399729	0	1.762428681	27.45046126	4.745291853	0.533708341	1.634261518	2284.631382	206.3333333	979.1118857	58	316.9931316	26.64936994	4.196258765	14.74630907	460.7585345
1947	5	139.0966311	118.1731702	8103.054618	62.51763053	0.002007378	0.022566296	-23.25303448	34.31597332	28.11349023	20.36202297	0.179413937	1.278876913	0.413170908	3.981833526	34.97439483	188.1496616	0	1.798161851	35.50336892	4.733838379	0.487613014	1.871461757	2301.956679	207.3333333	981.4824906	57	318.0860927	35.0951039	4.28133774	15.46730388	461.8741132
1948	5	163	118.4644726	8155.903757	62.82622827	0.001849438	0.013985045	-23.61292221	30.05679365	28.1925566	13.01860975	0.168977227	1.121207248	0.389396207	3.57357592	34.98631197	193.1864735	0	1.867871877	23.62426614	4.741842444	0.617540887	1.679580682	2214.123731	208.3333333	987.8838425	57	319.2277135	21.7495418	4.447313993	16.30069319	464.8865141
1949	5	154.8328178	119.3949581	8326.148391	62.69745078	0.002187249	0.022004817	-23.52145718	33.01360913	27.70049699	18.11656746	0.193071021	1.35189412	0.445850114	4.235777139	35.02402441	192.067294	0	1.922081102	35.47241223	4.733176713	0.522294312	1.990815255	2277.972279	209.3333333	990.8116586	56	320.4054631	34.22189211	4.576383577	16.91599463	466.2643099
1950	5	155.816376	119.5875487	8361.658664	62.89988282	0.001404163	0.012723313	-23.29562545	33.6151616	30.15578059	19.1537269	0.130673477	0.894834039	0.301898674	2.824268488	35.03176352	189.1241954	0	1.801384109	20.253624	4.730764093	0.562789294	1.327406189	2279.654555	210.3333333	995.037381	56	321.5537335	19.78729568	4.289009784	15.08458194	468.2528852
1951	5	163	120.5035642	8531.843162	62.72668783	0.001782315	0.01558517	-23.40374898	31.81889772	28.58614786	16.05672021	0.163830682	1.1185048	0.378716594	3.534153352	35.06826527	190.8146536	0	1.819280628	25.44854602	4.718418784	0.568992893	1.661052075	2253.232258	211.3333333	997.1591696	55	322.6709323	24.23805637	4.331620542	15.51287009	469.2513739
1952	5	157.3088055	120.7070731	8569.942193	62.93873496	0.001692006	0.015461079	-23.23625468	32.37633491	28.88572629	17.01781882	0.157543757	1.085928382	0.364885985	3.422038562	35.07630642	188.7300567	0	1.741294085	24.88246193	4.717167946	0.554089078	1.608358124	2264.102916	212.3333333	1001.611994	55	323.7615147	24.04507018	4.145938297	14.57864314	471.3468206
1953	5	163	120.9332057	8612.400392	63.17477464	0.001574939	0.011365504	-23.50374189	29.59998444	28.74758761	12.23100765	0.147253105	0.977073114	0.341225402	3.118194938	35.08521264	192.6933947	0	1.716439269	19.63781945	4.718317012	0.624777205	1.465551621	2203.606658	213.3333333	1006.574296	55	324.8286471	17.67563107	4.086760165	14.46245438	473.6820216
1954	5	158.3261716	121.879529	8791.497106	63.00067105	0.001698174	0.016355138	-23.29072564	33.06642456	28.94590204	18.20762855	0.156106372	1.09014756	0.362498077	3.422876613	35.12215743	189.9947245	0	1.768501932	26.18382838	4.706800745	0.533948113	1.608752008	2276.278441	214.3333333	1008.824293	54	325.9063567	25.43551008	4.210718885	15.34320162	474.7408437
1955	5	157.2779799	122.1480695	8842.737522	63.27859913	0.001504713	0.012026237	-23.55117672	31.47717784	29.39169354	15.467548	0.138649923	0.937660633	0.322155548	2.975459795	35.13254648	193.8560247	0	1.799545636	19.18202006	4.712248285	0.592906117	1.398466104	2241.967871	215.3333333	1014.704131	54	327.0236208	18.70320354	4.284632467	15.58426372	477.5078262
1956	5	163	123.0772325	9021.461966	63.05524179	0.002158583	0.019482797	-23.47929833	31.11243247	27.55913606	14.83867667	0.19552234	1.355964712	0.454519644	4.268099354	35.16817463	193.0949834	0	1.773775368	32.18966903	4.696650943	0.54772926	2.006006696	2243.872538	216.3333333	1016.042154	53	328.1206651	30.29964522	4.223274685	15.24996454	478.1374842
1957	5	163	123.3499896	9074.349163	63.3350307	0.002366944	0.020410632	-23.65513532	30.15202536	27.07589334	13.18280235	0.211084583	1.4571507	0.491734155	4.595679656	35.17854052	195.7756724	0	1.817464625	33.42056561	4.702447429	0.55871496	2.159969438	2226.332555	217.3333333	1021.998575	53	329.2201636	31.74261423	4.327296725	16.02459998	480.9405056
1958	5	146.2448941	123.6169392	9126.296402	63.60946214	0.002233261	0.025749241	-23.69087594	33.69797329	27.47186979	19.29650567	0.190187706	1.387367606	0.443315992	4.299726179	35.18864536	196.4730599	0	1.842336175	40.91510594	4.707705949	0.462335548	2.020871304	2295.827332	218.3333333	1027.849132	53	330.3423802	40.04521892	4.386514703	16.41568422	483.6937093
1959	5	163	124.583478	9315.924657	63.389033	0.001523615	0.011642426	-23.7797742	30.77706999	29.18550047	14.26046551	0.138192642	0.93498237	0.322802068	2.970164	35.22490158	197.8896678	0	1.827983091	19.02182547	4.693357179	0.598944129	1.39597708	2226.332555	219.3333333	1029.409675	52	331.4739313	18.10630073	4.352340694	16.12125835	484.4280822
1960	5	163	124.8182963	9362.360661	63.62821293	0.001614596	0.012205718	-23.73994482	30.22223627	28.78424331	13.30385563	0.147365152	0.997156452	0.344400861	3.167920138	35.23363265	197.479406	0	1.793763872	20.77116556	4.695344265	0.599381352	1.488922465	2218.241331	220.3333333	1034.540853	52	332.5888409	18.98233261	4.270866363	15.59482843	486.8427543
1961	5	163	125.7773772	9553.513874	63.36728878	0.001792683	0.013951407	-23.6486036	30.02646458	28.26469362	12.96631824	0.164669008	1.121755868	0.385019972	3.556265636	35.26898464	196.3916484	0	1.748972954	22.94018679	4.67784066	0.587595625	1.671444849	2216.188678	221.3333333	1035.362066	51	333.6655176	21.69722889	4.16422132	15.043323	487.2292076
1962	5	163	125.9804236	9594.291036	63.57204558	0.001589943	0.010724633	-23.78067399	28.63470412	28.47065128	10.56673124	0.146998372	0.981856774	0.344400814	3.13458715	35.276406	198.4908948	0	1.681330369	18.12615859	4.676677471	0.626798123	1.473255961	2181.483319	222.3333333	1039.781291	51	334.7143673	16.67894894	4.003167546	14.26879559	489.3088429
1963	5	163	126.24341	9647.266232	63.83773816	0.00184059	0.016389123	-23.55627329	31.49925023	28.33242887	15.50560384	0.168454383	1.177851916	0.394887213	3.704667047	35.28598578	195.6160432	0	1.726246917	26.61288388	4.681443931	0.543545483	1.741193512	2249.521071	223.3333333	1045.522478	51	335.7602197	25.48836407	4.110111708	15.15904753	492.0105779
1964	5	151.3559232	127.2498171	9851.670905	63.58786143	0.001305101	0.010940113	-23.63251671	32.39822629	30.2654875	17.05556256	0.120697246	0.835200477	0.283547132	2.637116715	35.3223121	196.8979911	0	1.723556345	17.20407676	4.666003122	0.565032991	1.239444856	2256.899762	224.3333333	1046.740034	50	336.8365609	17.01406407	4.103705582	15.06046768	492.5835453
1965	5	160.0829324	127.4776133	9898.307077	63.81572879	0.001293782	0.01132082	-23.55837166	32.77956608	30.35859424	17.71304497	0.120332454	0.839720807	0.282826229	2.644424448	35.3304617	195.9717337	0	1.695929035	18.11706757	4.667286066	0.550413958	1.24287949	2265.876024	225.3333333	1051.695127	50	337.8946566	17.60613971	4.037926274	14.72172032	494.9153539
1966	5	138.0086192	127.7380714	9951.797819	64.07676764	0.001554756	0.01641438	-23.52884824	34.58804045	29.57734027	20.83110423	0.141151075	1.021354263	0.331936631	3.179663764	35.33974727	195.5938129	0	1.728833456	25.74797644	4.671775486	0.486986827	1.494441969	2300.442936	226.3333333	1057.378518	50	338.9538919	25.52764359	4.116270134	15.31689396	497.589891
1967	5	151.3222761	128.7629704	10164.02554	63.80694254	0.001488644	0.014292326	-23.61241892	33.34693899	29.66619071	18.69127412	0.136377878	0.971759906	0.321402274	3.041574593	35.3759524	196.8736435	0	1.717176378	22.59772395	4.655406857	0.51656349	1.429540059	2279.654555	227.3333333	1058.329159	49	340.0196912	22.22742604	4.088515185	15.06975156	498.0372513
1968	5	163	128.9696126	10207.15276	64.01190502	0.001648787	0.013989334	-23.69444714	31.15529642	28.79595053	14.91258003	0.15270934	1.067576183	0.360043143	3.362401415	35.38318842	198.2125594	0	1.660018721	22.77046816	4.654685173	0.551109692	1.580328665	2240.052262	228.3333333	1062.819781	49	341.0522477	21.75621174	3.952425525	14.33899005	500.1504853
1969	5	163	129.2293203	10261.51599	64.26996768	0.001943532	0.019756323	-23.79819412	32.57300708	28.10389055	17.35690876	0.173523311	1.255473414	0.409333681	3.911341288	35.39225262	199.938483	0	1.698000286	31.78941308	4.659071304	0.490947833	1.838330405	2272.856331	229.3333333	1068.480352	49	342.0912959	30.72503386	4.042857824	15.07160271	502.8142834
1970	5	148.8453714	130.293327	10486.11574	63.99933571	0.0015432	0.015065889	-23.76877508	33.51519948	29.50063307	18.98137842	0.140732167	1.011090307	0.332718686	3.158598211	35.42904282	199.8273359	0	1.711978148	23.75462864	4.643634465	0.505966488	1.484541159	2282.984171	230.3333333	1069.583805	48	343.1499879	23.43047015	4.076138447	15.2186653	503.3335553
1971	5	163	130.4856314	10527.03177	64.18839278	0.001707665	0.014728897	-23.8295354	31.01692931	28.57943659	14.67401606	0.157710722	1.111675575	0.373004286	3.494448049	35.43563353	200.935095	0	1.630231339	23.89078568	4.641601904	0.540253673	1.642390583	2238.125676	231.3333333	1073.75724	48	344.1751435	22.90638079	3.881503189	14.09390433	505.2975249
1972	5	161.9696544	130.7106211	10575.02788	64.4099371	0.001642302	0.016207876	-23.76276697	32.90222624	29.01304436	17.92452801	0.150865488	1.089450274	0.356981079	3.398503919	35.44332191	200.1223719	0	1.619601445	26.00034556	4.642695165	0.498060167	1.597296842	2274.573104	232.3333333	1078.652843	48	345.1742628	25.20648935	3.856193917	14.13267451	507.601338
1973	5	152.165823	131.7746172	10803.84682	64.09900172	0.001830824	0.018188219	-23.87088152	32.26176383	28.34091727	16.82028247	0.166231971	1.204556773	0.393520243	3.753848909	35.47935512	201.7637902	0	1.612365162	28.85417701	4.62443229	0.492608444	1.764308987	2267.637971	233.3333333	1079.034201	47	346.1649618	28.28631776	3.838964671	14.22264113	507.7808005
1974	5	157.5620092	131.9931605	10851.2231	64.31178968	0.001451941	0.011431389	-24.01021643	30.56486607	29.27079465	13.89459667	0.135692768	0.946424464	0.321925394	2.987324737	35.4866904	204.0103729	0	1.59347581	18.17799081	4.624890075	0.563211907	1.404042626	2226.332555	234.3333333	1083.765908	47	347.1486692	17.77809669	3.793990023	14.03685484	510.0074859
1975	5	154.9868002	132.1774013	10891.2633	64.49145233	0.001276461	0.011302082	-23.8117775	32.48180991	30.29857469	17.19967226	0.121405557	0.863218643	0.288139625	2.708008139	35.49285706	201.4025963	0	1.521485336	17.87319977	4.622230547	0.529148824	1.272763825	2262.318695	235.3333333	1087.764922	47	348.1131234	17.57699791	3.622584134	13.12209017	511.8893751
1976	5	151.2667837	132.4129273	10942.5826	64.7214909	0.001373227	0.013759478	-23.86344994	33.66378267	30.07319988	19.23755634	0.128341996	0.933949455	0.304747227	2.90859293	35.50071737	202.556069	0	1.548802217	21.70321625	4.624360099	0.488942698	1.367038677	2286.266773	236.3333333	1092.890437	47	349.0640931	21.39873946	3.687624327	13.71612716	514.301382
1977	5	163	133.5480927	11192.03263	64.43518697	0.001368056	0.00955263	-24.48618315	29.25316882	29.20288737	11.63304969	0.125596556	0.865215337	0.298913771	2.744097159	35.53824509	212.1997134	0	1.618670271	16.5216587	4.609639842	0.589904657	1.289725665	2194.945204	237.3333333	1094.021189	46	350.0441928	14.8562495	3.853976837	14.71223578	514.8335008
1978	5	163	133.7982202	11247.46785	64.67677942	0.001477973	0.011545861	-24.42618597	30.52157389	29.1948319	13.81995497	0.135698351	0.951902173	0.323116619	3.001525838	35.54643558	211.7145618	0	1.647654441	18.62780783	4.613034892	0.557492604	1.410717144	2224.327344	238.3333333	1099.439983	46	351.0463387	17.95612314	3.922986764	15.11031299	517.3835213
1979	5	156.6458816	134.0559033	11304.75567	64.92614238	0.001776377	0.01729284	-24.42587967	32.34922661	28.53643231	16.97108037	0.158807511	1.158062707	0.378334421	3.606818382	35.55484415	212.0332562	0	1.680607046	27.59411837	4.617158219	0.489355074	1.695204639	2267.637971	239.3333333	1105.039867	46	352.074276	26.89382412	4.001445348	15.49677029	520.018761
1980	5	163	135.2069592	11562.86958	64.61011092	0.001719558	0.01449331	-24.59903102	30.86388288	28.54606197	14.4101429	0.154768895	1.10434551	0.369562173	3.465269315	35.59204544	215.0524921	0	1.698616933	23.5869111	4.600691001	0.530458641	1.628676578	2234.239396	240.3333333	1105.699404	45	353.1105242	22.53999647	4.04432603	15.65746211	520.3291312
1981	5	163	135.4749059	11623.47436	64.86644713	0.001778211	0.014174111	-24.78742452	30.01107294	28.25611964	12.93978094	0.158557023	1.123478472	0.378808621	3.533710885	35.60062198	218.4202451	0	1.735520238	23.65283796	4.605641169	0.543644663	1.660844116	2218.241331	241.3333333	1111.494736	45	354.1644372	22.04357706	4.132191042	16.10884323	523.0563461
1982	5	161.9535426	135.7198238	11679.04272	65.10119635	0.001411468	0.012808257	-24.68033741	32.85819748	29.89367867	17.84861635	0.127098706	0.919002638	0.303803557	2.872138086	35.6084342	217.4066907	0	1.724436339	20.58645741	4.608563108	0.508301248	1.349904901	2269.388707	242.3333333	1116.80846	45	355.237188	19.91940098	4.105800808	15.73446434	525.5569223
1983	5	160.6227942	136.9207364	11953.90055	64.78597664	0.001742428	0.016948329	-24.85180179	32.53217978	28.67153715	17.28651686	0.152532223	1.120912126	0.365457389	3.487024975	35.64636826	220.630102	0	1.757143996	27.2172058	4.59324535	0.482928923	1.638901738	2269.388707	243.3333333	1117.689702	44	356.3110099	26.35804096	4.183676182	16.09010147	525.9716244
1984	5	163	137.1829705	12014.44828	65.03437384	0.001463178	0.011423979	-25.08536113	30.6973341	29.29675494	14.12298982	0.129702875	0.920049578	0.310923017	2.895054193	35.65457041	224.7832167	0	1.765886931	19.67482184	4.597616292	0.545932673	1.360675471	2226.332555	244.3333333	1123.350914	44	357.4017886	17.76657155	4.204492693	16.03609444	528.6357243
1985	5	155.5482025	137.4101179	12067.04845	65.24991981	0.001604862	0.014469574	-24.92848773	31.9530134	29.03546948	16.28795413	0.142889922	1.038853086	0.342685321	3.243464531	35.66165185	223.0279908	0	1.721161543	23.0317975	4.598922678	0.502805267	1.524428329	2256.899762	245.3333333	1128.26903	44	358.4734986	22.5030808	4.098003673	15.3867453	530.950132
1986	5	163	138.5864645	12341.74193	64.86343862	0.001571856	0.013763642	-24.93287805	31.34801632	29.00467669	15.24485572	0.141267694	1.023574296	0.338935748	3.199527104	35.69798336	223.7321565	0	1.665603983	22.17931086	4.578051429	0.509288911	1.503777739	2245.766285	246.3333333	1127.726669	43	359.509565	21.40521595	3.965723769	14.65666732	530.6949029
1987	5	163	138.8376234	12400.88934	65.09875441	0.001972274	0.018545253	-25.10361029	31.040154	27.83591984	14.71405862	0.171713445	1.264756098	0.412951644	3.934938695	35.70566701	226.9452659	0	1.682167593	30.10198728	4.581393248	0.483531144	1.849421187	2245.766285	247.3333333	1133.131263	43	360.5279036	28.84157794	4.005160937	15.24203785	533.2382416
1988	5	163	139.0827835	12458.79357	65.32886067	0.001471677	0.01201789	-25.11444932	30.90580029	29.26930615	14.4824143	0.132092279	0.950216121	0.317823742	2.979004557	35.71314251	227.8620396	0	1.68109484	19.86219391	4.584250722	0.525580355	1.400132142	2234.239396	248.3333333	1138.422263	43	361.5655043	18.69022269	4.002606762	15.3550866	535.7281236
1989	5	163	139.320222	12515.0339	65.55210652	0.001463259	0.012578356	-25.10113456	31.43066741	29.3771568	15.38735761	0.131298967	0.953424368	0.316060069	2.980390221	35.72035948	228.2977786	0	1.669990133	20.47435387	4.586475492	0.509548468	1.400783404	2245.766285	249.3333333	1143.561223	43	362.5967788	19.56185947	3.976166983	15.30477463	538.1464578
1990	5	163	140.5753269	12814.9416	65.18645687	0.001466557	0.011977436	-25.2404106	30.90580029	29.2839797	14.4824143	0.130964914	0.946168339	0.316016989	2.964149452	35.75813537	230.9674031	0	1.687492238	20.84875836	4.568842362	0.52154748	1.393150243	2234.239396	250.3333333	1143.733538	42	363.6295388	18.62730877	4.017838662	15.54722191	538.2275472
1991	5	163	140.8187634	12873.62241	65.41242119	0.001451	0.010195556	-25.48604446	29.05773604	28.90343126	11.29609662	0.128833733	0.912315622	0.311019489	2.876954989	35.76539044	235.3254197	0	1.67970016	17.54780528	4.571501858	0.557981301	1.352168845	2192.742545	251.3333333	1148.9708	42	364.6692084	15.85612899	3.999286096	15.37975037	540.6921413
1992	5	144.5812432	141.0830089	12937.50788	65.65814343	0.001809707	0.021996035	-25.39935933	34.5311927	28.47636599	20.73309085	0.150682394	1.170765428	0.363944558	3.585941235	35.77323955	234.4804758	0	1.712499704	34.75875675	4.575981157	0.398366978	1.68539238	2309.337058	252.3333333	1154.672579	42	365.7022582	34.20823291	4.077380248	16.0442229	543.3753311
1993	5	163	141.2952962	12988.97407	65.85588344	0.001879954	0.018026547	-25.38587673	31.37883146	28.080587	15.29798528	0.163306686	1.218171098	0.394593448	3.778874964	35.77952571	234.9330035	0	1.656130167	30.18544496	4.576049747	0.467431572	1.776071233	2251.382117	253.3333333	1159.265936	42	366.731205	28.03488587	3.943167064	15.20128892	545.536911
1994	5	156.5058002	142.5888371	13305.32483	65.47036956	0.00170822	0.016121477	-25.40585155	31.69374846	28.60164636	15.84094562	0.149152637	1.111868179	0.36127972	3.451703267	35.81745638	235.5303725	0	1.673276396	25.70419977	4.557902066	0.471536217	1.622300536	2255.07148	254.3333333	1159.226425	41	367.756644	25.0721212	3.98399142	15.42941557	545.5183178
1995	5	163	142.7861228	13353.98956	65.65166427	0.001449943	0.013284853	-25.28342376	31.90158164	29.45106023	16.19927869	0.130080969	0.965212037	0.315203966	3.001057387	35.82318569	233.8550272	0	1.59853734	22.25181735	4.556656686	0.480001742	1.410496972	2256.899762	255.3333333	1163.466341	41	368.7581375	20.6606034	3.806041286	14.38114602	547.513572
1996	5	163	143.038202	13416.33102	65.88367604	0.001360535	0.010579171	-25.50884541	30.47785266	29.52973133	13.74457355	0.122080291	0.884381114	0.295958678	2.771106559	35.83048504	238.437451	0	1.623867393	17.81264341	4.560069599	0.522591148	1.302420083	2222.310499	256.3333333	1168.89784	41	369.752376	16.45272737	3.866350936	14.86414332	550.069572
1997	5	149.970733	143.2444315	13467.46764	66.07379235	0.001645958	0.017107332	-25.36555688	32.57277315	28.81046771	17.35650543	0.144059931	1.095887998	0.349375748	3.38153974	35.83643911	236.8280285	0	1.576679222	27.03926696	4.559662377	0.438478933	1.589323678	2274.573104	257.3333333	1173.353118	41	370.7293634	26.60532215	3.753998147	14.31737839	552.1661733
1998	5	163	144.5751737	13800.35067	65.6655095	0.001646443	0.011348909	-25.75014469	28.00268759	28.10742151	9.477047568	0.146134336	1.047505692	0.355288391	3.295592382	35.87448195	244.5409077	0	1.605844931	21.21866588	4.540760543	0.545059675	1.54892842	2169.763134	258.3333333	1173.029807	40	371.7075683	17.64982352	3.823440313	14.78035671	552.0140269
1999	5	160.1997665	144.759835	13846.94288	65.83336158	0.001093554	0.009133615	-25.44666053	32.0040951	30.93986657	16.37602604	0.100304106	0.737716791	0.243952618	2.302071308	35.87970995	240.2702802	0	1.52243051	14.56023352	4.538522411	0.499943514	1.081973515	2251.382117	259.3333333	1176.990145	40	372.6725679	14.20459796	3.624834547	13.61821902	553.8777154
2000	5	162.5880924	144.9925028	13905.78669	66.04515535	0.001452446	0.011699572	-25.57098334	30.16645631	29.09958892	13.20768329	0.131496374	0.96515274	0.319949987	3.01404064	35.88627958	242.6800065	0	1.534728402	18.75554072	4.540301671	0.504047603	1.416599101	2220.28188	260.3333333	1181.991868	40	373.6108326	18.19517445	3.654115244	14.0253381	556.2314674
2001	5	163	145.1765665	13952.44794	66.21294651	0.00129657	0.015210623	-25.34265168	34.92955255	30.38534305	21.41991819	0.115358124	0.901172679	0.280781069	2.760238027	35.89146304	239.6678054	0	1.469496082	24.57960277	4.538104877	0.398432105	1.297311873	2310.775129	261.3333333	1185.958075	40	374.5330829	23.6555602	3.498800196	13.23510733	558.0979175
2002	5	152.4567495	146.502176	14291.37212	65.74195863	0.001119734	0.009839685	-25.44899301	32.03568489	30.75666242	16.43049118	0.10361826	0.772705742	0.252824644	2.402443926	35.92843823	242.1178104	0	1.447804185	15.44325055	4.514856917	0.479844644	1.129148645	2255.07148	262.3333333	1184.397464	39	375.4327916	15.30267866	3.447152823	13.02973438	557.3635127
2003	5	163	146.684225	14338.31253	65.90544692	0.001300953	0.010986852	-25.45214631	30.72085373	29.6731468	14.16354091	0.120713945	0.896949032	0.294633624	2.792120428	35.93346788	244.2050795	0	1.398301129	17.84851199	4.512484751	0.486501552	1.312296601	2232.279588	263.3333333	1188.287651	39	376.3008013	17.0867525	3.329288403	12.54721534	559.1941888
2004	5	163	146.8684261	14385.90523	66.07107454	0.001370013	0.011170385	-25.55358867	29.7247043	29.15814584	12.44604189	0.127094281	0.941303471	0.310310336	2.933421463	35.93854525	246.3328358	0	1.364379568	18.28171384	4.510335041	0.492548885	1.378708088	2214.123731	264.3333333	1192.231896	39	377.1418804	17.3721825	3.248522781	12.38091006	561.0503039
2005	5	163	147.0999163	14445.85519	66.27951773	0.001670065	0.013054643	-25.77892978	28.52813272	28.07216814	10.38298745	0.151279543	1.116942181	0.369513046	3.484542063	35.94490943	251.5296295	0	1.4104451	22.84698463	4.512061239	0.498498931	1.63773477	2188.289518	265.3333333	1197.200249	39	377.989565	20.30258107	3.358202619	13.2760918	563.3883523
2006	5	163	147.2880681	14494.69577	66.44917905	0.001324592	0.012715969	-25.60785298	31.96560705	29.79609712	16.30966732	0.121649693	0.926099043	0.297245708	2.861690308	35.95006852	249.0832412	0	1.378431769	20.89387646	4.510317566	0.446209241	1.344994445	2260.523403	266.3333333	1201.247912	39	378.845441	19.77587477	3.281980402	12.80532911	565.2931349
2007	5	163	148.6605114	14854.0605	65.95758156	0.001308703	0.012746859	-25.59689322	32.25829831	29.92134127	16.81430743	0.12003131	0.917144998	0.293400727	2.831014968	35.98733509	250.6867058	0	1.379035094	20.48836206	4.48677825	0.440430785	1.330577035	2264.102916	267.3333333	1199.465386	38	379.6912764	19.82391538	3.283416891	12.86584573	564.4542991
2008	5	163	148.8637018	14907.72976	66.13800745	0.001424219	0.011345332	-25.79272707	29.33116864	28.90208788	11.76753213	0.13093884	0.97408559	0.320858589	3.033793658	35.99279836	254.9780298	0	1.372000861	19.27444337	4.486208116	0.489313647	1.425883019	2205.736572	268.3333333	1203.799178	38	380.5404186	17.64426101	3.266668716	12.76280854	566.4937307
2009	5	163	149.0566002	14958.7919	66.30952252	0.001209575	0.011557821	-25.62603367	32.23562553	30.31856857	16.77521642	0.111843256	0.855273915	0.274163666	2.641023058	35.99797215	253.3773183	0	1.352226121	19.68608315	4.484860567	0.442470601	1.241280837	2264.102916	269.3333333	1207.922446	38	381.3791747	17.97472319	3.219586003	12.53327054	568.4340923
2010	5	163	149.2469616	15009.28886	66.47899954	0.00107495	0.007306556	-26.03123479	28.40762207	29.72423054	10.17521046	0.09965928	0.72720544	0.244382016	2.279248375	36.00306576	261.1534151	0	1.332946527	12.3867961	4.483354163	0.524127076	1.071246736	2176.854929	270.3333333	1212.000076	38	382.2077188	11.36315589	3.173682206	12.30570706	570.3529767
2011	5	163	149.4441135	15061.69861	66.65475005	0.000972099	0.006794869	-25.98843664	29.28161153	30.44997346	11.68208884	0.090288334	0.661788726	0.22148234	2.071402978	36.00832841	262.4703932	0	1.32692215	11.58146521	4.482428119	0.516636358	0.9735594	2194.945204	271.3333333	1216.232163	38	383.0340658	10.56738083	3.159338453	12.21306389	572.3445473
2012	5	163	149.6420916	15114.44227	66.83147056	0.001123129	0.009542618	-23.81909925	30.95364541	30.37064071	14.56490589	0.104841789	0.790806657	0.257272738	2.453023797	36.01360018	178.0751686	0	1.326518183	15.74378932	4.481607881	0.46714472	1.152921184	2236.188071	272.3333333	1220.491213	38	383.8519134	14.8406791	3.158376627	12.32376711	574.3488061
1740	6	134.4387108	4.732107078	1.654414095	0.967301135	0.001299076	0.011625842	-31.38418301	29.01938652	28.97029731	10.65066641	0.005513605	0.021353472	0.005343018	0.068532116	4.748445692	280.1351045	0	0.630579018	18.11146272	4.640631535	0.656590852	0.032210095	2188.361157	0.416666667	1.933596473	550	0.008868094	18.08050936	1.501378615	1.179261417	0.909927752
1741	6	147.1641181	4.867041781	1.781911276	1.023252277	0.0013127	0.011744215	-30.58210807	29.01938652	28.93472069	10.65066641	0.022186451	0.086174889	0.02162695	0.276570832	4.902250252	270.1071925	0	0.642847603	18.29588186	1.470076803	0.656590852	0.129988291	2188.361157	1.416666667	2.082608804	550	0.051752308	18.26460388	1.530589531	0.96123302	0.980051202
1742	6	146.6319917	5.146250967	2.064688463	1.14402231	0.001352057	0.012085772	-29.78876219	29.01938652	28.83381355	10.65066641	0.03954114	0.154628643	0.039075809	0.496267215	5.223933905	260.1729894	0	0.666499944	18.82800829	0.998526058	0.656590851	0.233245591	2188.361157	2.416666667	2.413104641	550	0.153602313	18.79579255	1.586904627	1.095327272	1.135578655
1743	6	146.1680728	5.545317581	2.514782142	1.328328276	0.001386425	0.012383547	-29.00169322	29.01938652	28.7479099	10.65066641	0.057142002	0.225624329	0.057570872	0.72412171	5.689860784	250.3025756	0	0.686863208	19.29192725	0.860239501	0.656590845	0.340337204	2188.361157	3.416666667	2.939151629	550	0.352547414	19.2588926	1.635388592	1.459600663	1.383130178
1744	6	145.871862	6.032348633	3.140776797	1.571901894	0.001408397	0.012573675	-28.2165116	29.01938652	28.69404451	10.65066641	0.074428846	0.297212829	0.076681356	0.953878788	6.264522864	240.4416518	0	0.701692707	19.58813797	0.831120653	0.656590833	0.44832303	2188.361157	4.416666667	3.670782882	550	0.654128217	19.55457981	1.670696921	1.971594387	1.727427239
1745	6	145.4117009	6.581787779	3.953663003	1.871286656	0.001442571	0.012869037	-27.44168886	29.01938652	28.611851	10.65066641	0.092353093	0.373218143	0.097400049	1.197811245	6.915627575	230.6974202	0	0.723857829	20.0482991	0.853078825	0.656590809	0.562971285	2188.361157	5.416666667	4.620843635	550	1.028872603	20.01392664	1.723471021	2.5859927	2.174514652
1746	6	144.4077348	7.183089706	4.980266794	2.228820795	0.001517313	0.013513446	-26.69645481	29.01938652	28.43859462	10.65066641	0.112993018	0.462208918	0.122005184	1.483419404	7.625865484	221.3123359	0	0.767289054	21.05226519	0.907120023	0.656590766	0.69720712	2188.361157	6.416666667	5.820686816	550	1.452859428	21.01611185	1.826878699	3.302343263	2.739146737
1747	6	142.6094313	7.838075526	6.270796161	2.653819976	0.001651808	0.014667702	-26.00302696	29.01938652	28.14783972	10.65066641	0.138567553	0.573813802	0.153173262	1.841605569	8.390969981	212.5665442	0	0.841532079	22.85056868	0.988178833	0.656590697	0.865554617	2188.361157	7.416666667	7.328993013	550	1.92368196	22.8112107	2.003647807	4.157788113	3.448937888
1748	6	139.8347474	8.554877442	7.90083815	3.161405141	0.001860898	0.016448632	-25.38461134	29.01938652	27.74369586	10.65066641	0.171133164	0.717520236	0.193671458	2.302818846	9.212543594	204.7605811	0	0.954240943	25.62525259	1.097121337	0.656590593	1.082324858	2188.361157	8.416666667	9.234104588	550	2.454296551	25.58091255	2.272002246	5.21359271	4.345460983
1749	6	135.9128686	9.343186332	9.971367466	3.770878949	0.002159738	0.018965838	-24.86536012	29.01938652	27.25132988	10.65066641	0.212471627	0.902167125	0.246211898	2.895426916	10.09203265	198.1985431	0	1.113248939	29.54713145	1.237596714	0.656590444	1.360850651	2188.361157	9.416666667	11.65403573	550	3.06690511	29.49567088	2.650592713	6.54390572	5.484252106
1750	6	130.8545691	10.19803503	12.56465198	4.492473973	0.002550992	0.022212351	-24.45758673	29.01938652	26.72695186	10.65066641	0.262829256	1.130240608	0.311812267	3.627408788	11.01314016	193.0358833	0	1.319885016	34.60543091	1.409753952	0.65659024	1.704882131	2188.361157	10.41666667	14.684937	550	3.787400042	34.54464783	3.142583372	8.18087482	6.910558587
1751	6	125.2062393	11.07941267	15.63900419	5.302565581	0.002995825	0.025837435	-24.13463024	29.01938652	26.25572092	10.65066641	0.318804284	1.387726616	0.38674922	4.453787489	11.92460932	188.9380493	0	1.554293795	40.25376073	1.601000246	0.656589966	2.09328012	2188.361157	11.41666667	18.27808614	550	4.63420214	40.18237848	3.700699512	9.98336873	8.601452302
1752	6	118.8809492	11.99247163	19.27618424	6.212551048	0.003504208	0.029896833	-23.90298966	29.01938652	25.83564615	10.65066641	0.380148207	1.674321667	0.471116938	5.373588961	12.82668239	185.9873248	0	1.821092512	46.5790508	1.814419356	0.656589609	2.525586811	2188.361157	12.41666667	22.52904033	550	5.625357852	46.49555513	4.335934553	11.95915629	10.60190133
1753	6	112.217194	12.91849237	23.45943198	7.209020112	0.004051871	0.034173264	-23.7390766	29.01938652	25.4843253	10.65066641	0.444179989	1.978318601	0.561644221	6.349240024	13.69775835	183.8875649	0	2.107645707	53.24280597	2.043593376	0.656589154	2.984142811	2188.361157	13.41666667	27.41821113	550	6.775548394	53.14626094	5.018204065	14.03096368	12.90268759
1754	6	106.1317446	13.80785937	27.96831405	8.235790318	0.004563191	0.0380784	-23.5767129	29.01938652	25.22453082	10.65066641	0.505703717	2.275216102	0.651069896	7.302105775	14.4936809	181.8065748	0	2.375916136	59.3282554	2.267373437	0.656588585	3.431989714	2188.361157	14.41666667	32.68796705	550	8.074702117	59.2195269	5.656943182	15.94220771	15.38257273
1755	6	100.3523067	14.67117814	32.82565906	9.29785035	0.005059009	0.041787005	-23.60939397	29.01938652	25.01897425	10.65066641	0.553681424	2.514451847	0.724724822	8.069910836	15.22943789	182.1792649	0	2.631148687	65.10769328	2.488539829	0.656587883	3.792858093	2188.361157	15.41666667	38.36498903	550	9.519228174	64.98715065	6.264639731	17.6684588	18.05411248
1756	6	95.42063393	15.48246296	37.83862079	10.35458434	0.005490199	0.044951485	-23.94552678	29.01938652	24.86870139	10.65066641	0.571662766	2.618140102	0.759460423	8.402687854	15.88908696	186.371285	0	2.843141871	70.03936607	2.693840896	0.656587029	3.949263291	2188.361157	16.41666667	44.22388804	550	11.09999111	69.90854918	6.769385407	18.91619605	20.81124143
1757	6	91.57080247	16.24036557	42.92802016	11.39315937	0.00583212	0.047421704	-24.1990324	29.01938652	24.76465403	10.65066641	0.583587933	2.69300146	0.785595771	8.642947156	16.47873441	189.5227136	0	3.010268466	73.88919753	2.880696089	0.656586003	4.062185163	2188.361157	17.41666667	50.17212356	550	12.79047518	73.75023333	7.167305871	19.75690168	23.61041109
1758	6	88.5648719	16.9534239	48.08580244	12.41559145	0.006102403	0.049350388	-24.39207994	29.01938652	24.69037151	10.65066641	0.591449239	2.747943402	0.805667314	8.819276502	17.01107363	191.9119682	0	3.141723799	76.8951281	3.051599001	0.656584783	4.145059956	2188.361157	18.41666667	56.2002816	550	14.5681016	76.7497235	7.480294759	20.3363043	26.44719134
1759	6	86.2179933	17.62810077	53.30504748	13.42343363	0.006315479	0.050856176	-24.54022533	29.01938652	24.63616259	10.65066641	0.596523189	2.788790544	0.821359907	8.950369447	17.49562417	193.7344603	0	3.244886497	79.2420067	3.208597815	0.656583347	4.20667364	2188.361157	19.41666667	62.30027424	550	16.41463661	79.09152472	7.725920232	20.74656534	29.31777611
1760	6	84.35436967	18.27066316	58.59018984	14.41986494	0.006485979	0.052051881	-24.65649574	29.01938652	24.59528571	10.65066641	0.599757544	2.819989893	0.833986733	9.050498235	17.94055638	195.1539265	0	3.327091478	81.10563033	3.353989439	0.65658167	4.25373417	2188.361157	20.41666667	68.47728437	550	18.31611179	80.95108537	7.921646375	21.06386968	32.22460441
1761	6	81.67067936	18.88604808	63.94597269	15.40759141	0.006625295	0.053022893	-24.75015281	29.01938652	24.56341132	10.65066641	0.601778406	2.844542534	0.844447494	9.129294541	18.35216566	196.2868013	0	3.394003673	82.61906775	3.489658626	0.656579726	4.290768435	2188.361157	21.41666667	74.73685558	550	20.2622671	82.46120276	8.080961126	21.33638755	35.17028498
1762	6	79.22313185	19.47641493	69.36033947	16.3859116	0.006737524	0.053801207	-24.82494242	29.01938652	24.53867322	10.65066641	0.602850121	2.86372595	0.853127327	9.190858293	18.73424898	197.1801313	0	3.44767563	83.83217677	3.616277922	0.656577488	4.319703398	2188.361157	22.41666667	81.06489675	550	22.24462726	83.67163709	8.208751499	21.56451713	38.14818671
1763	6	77.41989666	20.04373416	74.82336408	17.35440942	0.006813892	0.054328855	-24.87130394	29.01938652	24.52229647	10.65066641	0.603179786	2.878562465	0.860338888	9.238470508	19.09008146	197.7134411	0	3.490001039	84.65489465	3.734511321	0.656574929	4.342081139	2188.361157	23.41666667	87.44980676	550	24.25587995	84.49223485	8.309526283	21.75174285	41.15285024
1764	6	76.65353811	20.58979365	80.32685023	18.31287619	0.006813862	0.054328646	-24.84766684	29.01938652	24.52230287	10.65066641	0.602929909	2.889871331	0.866336176	9.274760459	19.42249065	197.3613756	0	3.522685194	84.65621845	3.844996841	0.656572019	4.359137416	2188.361157	24.41666667	93.88200621	550	26.28977659	84.49191082	8.3873457	21.90279499	44.17976763
1765	6	76.06927249	21.11621061	85.8640077	19.26125322	0.006813828	0.054328411	-24.83027519	29.01938652	24.52231012	10.65066641	0.602228372	2.898310949	0.871326033	9.301841179	19.73392257	197.0840714	0	3.547236459	84.65710056	3.948336748	0.656568727	4.371865354	2188.361157	25.41666667	100.353559	550	28.34102053	84.49154429	8.445801093	22.02265441	47.22520424
1766	6	75.6376372	21.62444586	91.42919285	20.19958957	0.00681379	0.054328145	-24.81785448	29.01938652	24.52231827	10.65066641	0.601176157	2.904412422	0.875477478	9.321417141	20.02649897	196.8654961	0	3.564971058	84.65760142	4.045092838	0.656565021	4.381066056	2188.361157	26.41666667	106.8578691	550	30.40515317	84.49113169	8.488026329	22.11604999	50.28605607
1767	6	75.33327314	22.11581877	97.01770071	21.12801107	0.006813746	0.054327848	-24.80937304	29.01938652	24.52232741	10.65066641	0.599853288	2.908605903	0.878929165	9.334868842	20.30206628	196.6926637	0	3.577025569	84.65777277	4.135784962	0.656560869	4.387388356	2188.361157	27.41666667	113.3894377	550	32.47844458	84.49066931	8.516727545	22.18723517	53.35973539
1768	6	75.13451709	22.59152172	102.6255979	22.04669739	0.006813698	0.054327516	-24.80399234	29.01938652	24.52233761	10.65066641	0.598323394	2.911241205	0.881795292	9.343318917	20.56223681	196.5550129	0	3.58437334	84.65765832	4.220891527	0.656556235	4.391359891	2188.361157	28.41666667	119.9436676	550	34.55779226	84.4901533	8.534222239	22.23991702	56.44407886
1769	6	75.02297393	23.05263358	108.249588	22.95586518	0.006813645	0.054327147	-24.8010282	29.01938652	24.52234895	10.65066641	0.596637209	2.912603891	0.884170285	9.347683798	20.8084235	196.4439213	0	3.58784239	84.65729463	4.300851194	0.656551083	4.393411385	2188.361157	29.41666667	126.516706	550	36.64062987	84.48957968	8.542481881	22.27726431	59.5372734
1770	6	74.98309983	23.50013202	113.8869021	23.8557555	0.006813586	0.054326739	-24.79992043	29.01938652	24.52236151	10.65066641	0.594835278	2.91292788	0.886132504	9.348714176	21.04186899	196.3523249	0	3.588133248	84.6567119	4.376065211	0.656545376	4.393895662	2188.361157	30.41666667	133.1053168	550	38.72484626	84.4889443	8.5431744	22.30195276	62.63779616
1771	6	75.00181385	23.93490453	119.5352102	24.74662458	0.00681352	0.054326288	-24.80020891	29.01938652	24.52237538	10.65066641	0.592950041	2.912405365	0.887747196	9.347026812	21.26367008	196.2744192	0	3.58583586	84.65593482	4.446900062	0.656539077	4.393102602	2188.361157	31.41666667	139.7067769	550	40.80871485	84.48824288	8.537704429	22.31622434	65.74436562
1772	6	75.06814616	24.35775825	125.1925482	25.62873687	0.006813448	0.054325792	-24.80167069	29.01938652	24.52239064	10.65066641	0.591007468	2.911194648	0.889068845	9.343129704	21.47479816	196.2457968	0	3.581445079	84.65498329	4.513690201	0.656532145	4.391270961	2188.361157	32.41666667	146.3187907	550	42.89083251	84.48747101	8.527250187	22.3219486	68.8559015
1773	6	75.17292573	24.76942865	130.857258	26.50235998	0.006813369	0.054325247	-24.80399292	29.01938652	24.52240738	10.65066641	0.58902834	2.909426376	0.890143068	9.337442093	21.67611653	196.2625104	0	3.575374533	84.65387309	4.576740756	0.656524539	4.388597784	2188.361157	33.41666667	152.9394203	550	44.97006706	84.48662411	8.512796506	22.32067995	71.97149189
1774	6	75.30850715	25.17058723	136.5279382	27.36776086	0.006813283	0.054324651	-24.80691574	29.01938652	24.5224257	10.65066641	0.587029249	2.907208533	0.891008142	9.330310476	21.86839489	196.3212964	0	3.567968851	84.65261648	4.636330105	0.656516217	4.385245924	2188.361157	34.41666667	159.5670278	550	47.04551261	84.48569749	8.495163931	22.31370865	75.09036602
1775	6	75.46853393	25.56184826	142.2034031	28.22520311	0.006813189	0.054324001	-24.81022288	29.01938652	24.5224457	10.65066641	0.585023406	2.904630454	0.891696243	9.322021497	22.05232168	196.4194537	0	3.559514301	84.65122273	4.692712303	0.656507136	4.381350104	2188.361157	35.41666667	166.2002274	550	49.1164516	84.48468628	8.47503405	22.30210465	78.21187171
1776	6	75.64773532	25.94377475	147.8826483	29.07494494	0.006813086	0.054323293	-24.8137341	29.01938652	24.52246746	10.65066641	0.583021281	2.901766078	0.892234465	9.312812392	22.22851454	196.5547458	0	3.550247958	84.64969853	4.746119319	0.65649725	4.377021824	2188.361157	36.41666667	172.8378452	550	51.18232277	84.4835855	8.452971328	22.28675473	81.33545657
1777	6	75.84175282	26.3168837	153.5648224	29.91723778	0.006812975	0.054322524	-24.81792311	29.01938652	24.5224911	10.65066641	0.581031112	2.898676599	0.892645646	9.302879482	22.39752915	196.6943537	0	3.540365561	84.6480484	4.796763105	0.656486513	4.372353356	2188.361157	37.41666667	179.4788862	550	53.24269419	84.48239002	8.429441813	22.26839362	84.46065232
1778	6	76.04699273	26.68165072	159.2492029	30.75232531	0.006812854	0.054321691	-24.82266801	29.01938652	24.52251671	10.65066641	0.579059324	2.895412627	0.892949059	9.292385129	22.5598669	196.8367448	0	3.5300282	84.64627504	4.844837464	0.656474879	4.367421011	2188.361157	38.41666667	186.1225059	550	55.29724057	84.48109454	8.404829048	22.24762979	87.5870616
1779	6	76.26050144	27.03851416	164.9351764	31.58044282	0.006812724	0.054320791	-24.82786812	29.01938652	24.52254441	10.65066641	0.577110866	2.892015976	0.89316098	9.281463453	22.71598139	196.9806517	0	3.51936798	84.64437955	4.890519765	0.656462298	4.362287823	2188.361157	39.41666667	192.7679874	550	57.34572434	84.47969366	8.379447571	22.22496692	90.71434702
1780	6	76.47986014	27.38787872	170.6222214	32.40181686	0.006812583	0.054319819	-24.83344039	29.01938652	24.5225743	10.65066641	0.575189481	2.888521128	0.893295161	9.270225043	22.866284	197.1250283	0	3.508492809	84.64236172	4.933972485	0.65644872	4.35700577	2188.361157	40.41666667	199.4147213	550	59.38797971	84.47818181	8.353554308	22.20082159	93.84222177
1781	6	76.70309621	27.73011867	176.3098943	33.21666504	0.006812431	0.054318771	-24.83931649	29.01938652	24.52260651	10.65066641	0.573297933	2.884956449	0.893363223	9.258760862	23.01114879	197.2690128	0	3.497490434	84.64022019	4.975344602	0.656434095	4.351617605	2188.361157	41.41666667	206.0621889	550	61.42389953	84.47655329	8.327358176	22.17553795	96.97044185
1782	6	76.92860873	28.06558068	181.9978171	34.02519598	0.006812268	0.054317645	-24.84544037	29.01938652	24.52264113	10.65066641	0.57143819	2.881345201	0.893374989	9.24714549	23.15091666	197.4118974	0	3.486431823	84.63795265	5.014772859	0.65641837	4.34615838	2188.361157	42.41666667	212.7099488	550	63.45342416	84.47480224	8.30102815	22.14939984	100.0987994
1783	6	77.15510608	28.39458642	187.6856677	34.82760944	0.006812092	0.054316437	-24.85176623	29.01938652	24.5226783	10.65066641	0.56961157	2.877706383	0.89333876	9.235439814	23.28589898	197.5531029	0	3.475374011	84.63555594	5.052382898	0.656401491	4.340656713	2188.361157	43.41666667	219.3576242	550	65.4765324	84.4729227	8.274700026	22.12264088	103.2271173
1784	6	77.4906549	28.71743478	193.3731708	35.62409643	0.006801739	0.054244989	-24.84821123	29.01938652	24.52487859	10.65066641	0.567818872	2.874055428	0.893261545	9.223693288	23.4163808	197.567567	0	3.464362476	84.52392485	5.088290281	0.656383403	4.335135846	2188.361157	44.41666667	226.0048933	550	67.49323382	84.36180716	8.248482086	22.09545277	106.3552439
1785	6	77.94696917	29.03440392	199.0600906	36.41483946	0.006780052	0.054095238	-24.83351667	29.01938652	24.52950875	10.65066641	0.566060469	2.870404794	0.893149265	9.211945805	23.5426236	197.4393949	0	3.453433133	84.29051941	5.122601415	0.656364049	4.329614528	2188.361157	45.41666667	232.6514809	550	69.50356246	84.12891385	8.222459841	22.06799228	109.4830498
1786	6	78.39978113	29.34575309	204.7462252	37.20001277	0.006758554	0.053946669	-24.81978352	29.01938652	24.5341272	10.65066641	0.564336398	2.866764449	0.893006911	9.200229273	23.6648677	197.333823	0	3.442613992	84.05895737	5.155414378	0.656343373	4.324107759	2188.361157	46.41666667	239.2971507	550	71.50757164	83.89785915	8.196699982	22.040387	112.6104239
1787	6	78.84809571	29.65172422	210.4314006	37.97978267	0.006737291	0.053799597	-24.80704331	29.01938652	24.53872369	10.65066641	0.562646425	2.863142287	0.892838687	9.188568935	23.78333443	197.2512195	0	3.431926547	83.82972936	5.186819672	0.656321315	4.318627399	2188.361157	47.41666667	245.9416994	550	73.50532961	83.66913256	8.171253684	22.01274017	115.7372703
1788	6	79.29115644	29.95254343	216.1154667	38.75430777	0.006716297	0.05365426	-24.79532061	29.01938652	24.54329012	10.65066641	0.560990103	2.859544467	0.89264813	9.176984468	23.89822799	197.1918695	0	3.421386931	83.60320746	5.216900897	0.656297816	4.3131827	2188.361157	48.41666667	252.5849518	550	75.49691604	83.44310537	8.14615936	21.98513469	118.8635067
1789	6	79.72840322	30.24842233	221.7982935	39.52373938	0.006695596	0.053510836	-24.78463422	29.01938652	24.54782024	10.65066641	0.559366818	2.855975706	0.892438207	9.165490918	24.00973711	197.1559897	0	3.411006879	83.37966619	5.245735356	0.656272814	4.307780731	2188.361157	49.41666667	259.2267555	550	77.48241907	83.2200515	8.121444951	21.95763652	121.9890614
1790	6	80.15943725	30.53955919	227.4797675	40.28822177	0.006675205	0.053369448	-24.77499809	29.01938652	24.55230932	10.65066641	0.557775829	2.852439518	0.892211404	9.154099469	24.11803653	197.1437393	0	3.40079453	83.15929998	5.273394609	0.656246246	4.302426751	2188.361157	50.41666667	265.8669782	550	79.46193294	83.00016493	8.097129834	21.93029746	125.1138721
1791	6	80.58399166	30.82614002	233.1597893	41.04789252	0.006655136	0.053230179	-24.76642208	29.01938652	24.55675388	10.65066641	0.556216295	2.84893842	0.891969794	9.142818105	24.22328831	197.1552309	0	3.390755091	82.94223768	5.299944967	0.656218049	4.297124509	2188.361157	51.41666667	272.5055037	550	81.43555603	82.78357425	8.073226408	21.90315755	128.2378841
1792	6	81.00190724	31.10833957	238.8382712	41.80288281	0.006635395	0.053093078	-24.758762	29.01938652	24.56115149	10.65066641	0.554687307	2.845474101	0.891715102	9.131652149	24.32564296	197.1501637	0	3.380891391	82.72855471	5.32544794	0.656188158	4.29187651	2188.361157	52.41666667	279.1422295	550	83.40338925	82.57035471	8.049741406	21.87624697	131.3610492
1793	6	81.41311215	31.38632214	244.5151353	42.55331777	0.006615985	0.052958165	-24.75137173	29.01938652	24.56550061	10.65066641	0.553187903	2.842047567	0.891448754	9.12060473	24.42524049	197.1214374	0	3.371204337	82.51828306	5.349960644	0.656156506	4.286684223	2188.361157	53.41666667	285.7770644	550	85.36553478	82.36053824	8.026676993	21.84958781	134.4833244
1794	6	81.81760515	31.66024244	250.1903114	43.29931673	0.006596903	0.052825438	-24.74425072	29.01938652	24.5698004	10.65066641	0.551717086	2.83865926	0.891171922	9.109677166	24.52221137	197.0690689	0	3.361693299	82.31141971	5.373536168	0.656123026	4.281548268	2188.361157	54.41666667	292.4099265	550	87.32209503	82.15412182	8.004031665	21.82319535	137.6046713
1795	6	82.21544165	31.9302463	255.863736	44.04099354	0.006578147	0.052694878	-24.73739654	29.01938652	24.57405063	10.65066641	0.550273843	2.835309159	0.890885563	9.098869287	24.61667729	196.9930543	0	3.35235642	82.10793348	5.396223907	0.65608765	4.276468565	2188.361157	55.41666667	299.0407415	550	89.27317177	81.95107436	7.981800999	21.7970793	140.7250548
1796	6	82.60672214	32.19647129	261.535351	44.77845682	0.006559711	0.05256645	-24.73080518	29.01938652	24.57825154	10.65066641	0.548857147	2.831996864	0.890590451	9.088179706	24.70875197	196.8933728	0	3.343190874	81.90777084	5.418069863	0.656050306	4.271444462	2188.361157	56.41666667	305.6694415	550	91.21886552	81.75134244	7.959978271	21.77124476	143.844443
1797	6	82.99158275	32.45904736	267.2051023	45.51181025	0.006541587	0.052440107	-24.72422083	29.01938652	24.58240378	10.65066641	0.547465974	2.828721668	0.8902872	9.077606049	24.79854177	196.8076571	0	3.334193084	81.71086061	5.439116922	0.656010925	4.266474843	2188.361157	57.41666667	312.2959633	550	93.15927501	81.55485503	7.938554961	21.745693	146.9628063
1798	6	83.37018727	32.88231791	276.5043239	45.94222178	0.006523768	0.052315797	-24.71764089	29.01938652	24.58650832	10.65066641	0.545897959	2.825482615	0.890177641	9.067145138	24.94118495	196.7358621	0	3.325274329	81.51711785	5.441534094	0.655969434	4.261558215	2188.361157	58.41666667	317.8762833	541	95.09449677	81.36152739	7.917319832	21.653208	149.5888392
1799	6	83.76717791	33.42455033	288.7073186	46.15372648	0.006504774	0.052183193	-24.71012305	29.01938652	24.5909077	10.65066641	0.543682919	2.822016719	0.890598243	9.055952937	25.12022984	196.6660583	0	3.315535435	81.31044938	5.431179894	0.655925758	4.25629788	2188.361157	59.41666667	322.7026054	526	97.02443491	81.1553016	7.894131988	21.55257465	151.8600496
1800	6	84.20244236	34.00053738	302.0305352	46.30539784	0.006484015	0.052038159	-24.529393	29.01938652	24.59574446	10.65066641	0.541446822	2.818215499	0.89086786	9.043681237	25.30602173	194.1422222	0	3.304959837	81.08440803	5.417802911	0.655879824	4.250530181	2188.361157	60.41666667	327.3255925	510	98.94856467	80.92974453	7.868951993	21.47037714	154.035573
1801	6	84.61767496	34.55065679	315.1058942	46.50334285	0.006461803	0.051882832	-24.52192546	29.01938652	24.60095368	10.65066641	0.539147918	2.814129887	0.891054092	9.030493397	25.47937829	194.0579032	0	3.293677176	80.84232504	5.407678901	0.655831555	4.244331897	2188.361157	61.41666667	332.1216125	496	100.8664121	80.68818003	7.842088515	21.41870668	156.2925235
1802	6	84.87342402	35.11440559	328.8642293	46.67749724	0.006438358	0.051718736	-24.5136578	29.01938652	24.60649005	10.65066641	0.536848319	2.809795641	0.891112959	9.016504083	25.65301983	193.9558568	0	3.281818803	80.58657598	5.396622486	0.655780873	4.237756919	2188.361157	62.41666667	336.8391868	482	102.7776064	80.43297837	7.813854292	21.37276908	158.5125585
1803	6	85.13996372	35.6696409	342.7736763	46.86624929	0.006413947	0.051547716	-24.50475623	29.01938652	24.61229651	10.65066641	0.534559814	2.805257372	0.891055302	9.001856359	25.82020008	193.8381707	0	3.269516383	80.32003628	5.386861737	0.655727702	4.230872489	2188.361157	63.41666667	341.6168152	469	104.6818287	80.16700864	7.784562816	21.33545216	160.7608542
1804	6	85.41508966	36.23838337	357.3945318	47.03188165	0.006388774	0.051371187	-24.49534793	29.01938652	24.61832945	10.65066641	0.532233233	2.800549231	0.890947606	8.986659721	25.98762557	193.7064469	0	3.256846452	80.04491034	5.37617544	0.655671961	4.223730069	2188.361157	64.41666667	346.3153013	456	106.5788441	79.89247032	7.754396313	21.29623544	162.9719065
1805	6	85.69782387	36.79642413	372.1108868	47.21544462	0.006362932	0.051189776	-24.48548747	29.01938652	24.62457137	10.65066641	0.529870144	2.79568536	0.890795445	8.970959464	26.14826207	193.5613782	0	3.243853336	79.76217613	5.366929249	0.655613569	4.216350948	2188.361157	65.41666667	351.0866217	444	108.4684478	79.61033921	7.723460323	21.26431715	165.2172338
1806	6	85.98653841	37.36767662	387.5596796	47.37681051	0.00633657	0.051004527	-24.47526884	29.01938652	24.63098984	10.65066641	0.527598348	2.790691169	0.890483886	8.954837028	26.30908836	193.4041544	0	3.230662406	79.47346159	5.356784731	0.655552444	4.208773403	2188.361157	66.41666667	355.7797859	432	110.3504723	79.32223963	7.692053346	21.2265087	167.4257816
1807	6	86.27930894	37.92566033	403.0283834	47.55960943	0.006309866	0.050816674	-24.46480464	29.01938652	24.63754489	10.65066641	0.525241267	2.785597632	0.890205204	8.938391707	26.46276138	193.2362014	0	3.217283763	79.18069106	5.34822152	0.655488504	4.201044102	2188.361157	67.41666667	360.5592675	421	112.2248073	79.0300917	7.660199436	21.19463975	169.6749494
1808	6	86.57573696	38.49632303	419.2394826	47.72129691	0.006282858	0.050626474	-24.45409621	29.01938652	24.64422994	10.65066641	0.522924374	2.780410287	0.889836691	8.921641175	26.61654299	193.0651105	0	3.203788062	78.88426304	5.338792681	0.655421663	4.193171352	2188.361157	68.41666667	365.2623992	410	114.0913607	78.73429301	7.628066815	21.1576538	171.8881879
1809	6	86.87169932	39.05092192	435.376588	47.90848695	0.00625592	0.050436573	-24.44339192	29.01938652	24.6509533	10.65066641	0.520664095	2.775198843	0.889397296	8.904809009	26.76281908	192.8940023	0	3.190361024	78.58830068	5.331141894	0.655351838	4.185260234	2188.361157	69.41666667	370.0700998	400	115.9501466	78.43895772	7.596097676	21.12846318	174.1506352
1810	6	87.16556334	39.6175059	452.2552502	48.07604699	0.006229203	0.050248016	-24.43279146	29.01938652	24.65767775	10.65066641	0.518401366	2.769991459	0.888960339	8.887985455	26.90912246	192.7241303	0	3.177048466	78.29443666	5.322696407	0.655278941	4.177353164	2188.361157	70.41666667	374.8065386	390	117.8012226	78.14571497	7.564401109	21.09566016	176.3795476
1811	6	87.45005316	40.19703881	469.934214	48.22381896	0.006203364	0.050065474	-24.42273891	29.01938652	24.66423448	10.65066641	0.51615846	2.76491493	0.888567913	8.871577243	27.0555935	192.5610796	0	3.164173478	78.00994684	5.313491871	0.655202885	4.169641304	2188.361157	71.41666667	379.4718778	380	119.6447959	77.86182484	7.533746375	21.06490499	178.5750013
1812	6	87.72625549	40.75701254	487.4184159	48.40257618	0.006178304	0.049888248	-24.41317256	29.01938652	24.67064468	10.65066641	0.513930997	2.759952581	0.888215868	8.855530736	27.19416328	192.4040774	0	3.151686494	77.73374451	5.306354343	0.65512358	4.162099446	2188.361157	72.41666667	384.2684937	371	121.4811033	77.58620303	7.504015462	21.04516527	180.8322323
1813	6	87.99524552	41.32890396	505.6861258	48.56308054	0.006153922	0.049715649	-24.40403068	29.01938652	24.67693004	10.65066641	0.51178751	2.755087506	0.88782702	8.839791565	27.33277277	192.2523503	0	3.139569284	77.46475448	5.298511495	0.655040938	4.154702036	2188.361157	73.41666667	388.9990522	362	123.3103688	77.31777671	7.475164963	21.02308705	183.0583775
1814	6	88.25788441	41.91346055	524.7918903	48.70478445	0.006130139	0.049547124	-24.39526398	29.01938652	24.6831079	10.65066641	0.509729123	2.750306169	0.88739331	8.824316174	27.47150523	192.1052812	0	3.12778471	77.20211559	5.289937515	0.654954868	4.147428602	2188.361157	74.41666667	393.6595167	353	125.1327931	77.05568661	7.447106452	20.99819806	185.2515373
1815	6	88.51469775	42.47411779	543.5319004	48.88298418	0.006106905	0.049382336	-24.38684326	29.01938652	24.68918818	10.65066641	0.507606571	2.74560066	0.887059925	8.809079054	27.60185072	191.9625046	0	3.116247043	76.94530225	5.283670601	0.654865276	4.140267155	2188.361157	75.41666667	398.4768245	345	126.9485598	76.7994083	7.419635817	20.98517852	187.5185056
1816	6	88.76605118	43.04617426	563.0757855	49.04434075	0.006084186	0.04922105	-24.37874883	29.01938652	24.69517732	10.65066641	0.505567908	2.740965717	0.886676077	8.794063197	27.7321878	191.8237751	0	3.105002401	76.69394882	5.2767631	0.654772071	4.133209702	2188.361157	76.41666667	403.2326469	337	128.7578184	76.54857695	7.39286286	20.96828768	189.7565397
1817	6	89.01248393	43.6302575	583.4750233	49.18824547	0.006061931	0.049062921	-24.37057201	29.01938652	24.70108615	10.65066641	0.503536625	2.736392841	0.886313899	8.779241202	27.86257592	191.6820098	0	3.093995204	76.44751607	5.269175143	0.654675158	4.126243365	2188.361157	77.41666667	407.9219757	329	130.560728	76.30265449	7.366655249	20.9487761	191.9632827
1818	6	89.25509485	44.18543024	603.2843779	49.37463855	0.006040041	0.048907243	-24.36224643	29.01938652	24.70693941	10.65066641	0.501588936	2.731863309	0.885887608	8.764552878	27.98406471	191.5363857	0	3.083210106	76.20490515	5.264153057	0.654574442	4.119339853	2188.361157	78.41666667	412.7973356	322	132.3574159	76.06054447	7.340976443	20.93887361	194.2575697
1819	6	89.49260203	44.79425235	625.482423	49.48392204	0.00601863	0.048754839	-24.35385258	29.01938652	24.7127045	10.65066641	0.499568853	2.72740093	0.885565221	8.750074476	28.11463419	191.3879284	0	3.07263642	75.96739797	5.255233747	0.654469827	4.112535004	2188.361157	79.41666667	417.3531467	314	134.1480199	75.82352604	7.315801001	20.91305419	196.4014808
1820	6	89.72739791	45.37247179	647.0280116	49.63786977	0.005997481	0.048604174	-24.34524361	29.01938652	24.71843808	10.65066641	0.497630712	2.722963436	0.885170877	8.735670266	28.23613963	191.2348009	0	3.062236293	75.73260209	5.248972838	0.654361215	4.105765025	2188.361157	80.41666667	422.1048991	307	135.9326366	75.58921191	7.291038793	20.89769385	198.6375996
1821	6	89.95891101	45.96242998	669.4801721	49.77566818	0.005976645	0.048455615	-24.33645569	29.01938652	24.72412517	10.65066641	0.495695157	2.718561658	0.884789372	8.721374867	28.35767449	191.077471	0	3.052000868	75.50108899	5.242091419	0.654248509	4.099046187	2188.361157	81.41666667	426.7936097	300	137.7113763	75.35817234	7.266668733	20.87972435	200.8440516
1822	6	90.18799594	46.5166632	691.0079329	49.96366862	0.005956045	0.048308613	-24.32743648	29.01938652	24.7297858	10.65066641	0.493846128	2.714180594	0.884329089	8.707140022	28.4696704	190.9152912	0	3.041928819	75.27200406	5.238105635	0.65413161	4.09235581	2188.361157	82.41666667	431.7072061	294	139.484327	75.12955456	7.242687663	20.8723709	203.1563323
1823	6	90.41275539	47.08058558	713.3481965	50.13789321	0.005935851	0.048164385	-24.31830496	29.01938652	24.73537193	10.65066641	0.491916434	2.709855341	0.883974978	8.6930782	28.58151739	190.7497715	0	3.032031081	75.04724461	5.23359556	0.654010416	4.085746754	2188.361157	83.41666667	436.5690963	288	141.2515992	74.90525179	7.219121622	20.86179703	205.4442806
1824	6	90.63533632	47.70605294	738.6452956	50.22768625	0.005915868	0.048021555	-24.30866066	29.01938652	24.74093576	10.65066641	0.490074682	2.705547249	0.883538747	8.679065272	28.70315523	190.5741594	0	3.022286664	74.82466368	5.224839946	0.653884828	4.079160678	2188.361157	84.41666667	441.0635721	281	143.0132837	74.68312169	7.195920629	20.83339434	207.5593281
1825	6	90.85601745	48.29269901	762.8720263	50.37157512	0.005896071	0.047879942	-24.2984858	29.01938652	24.74648365	10.65066641	0.488231974	2.7012515	0.883106786	8.665085661	28.81499963	190.388252	0	3.012646422	74.60398255	5.219161058	0.653754742	4.072590261	2188.361157	85.41666667	445.8033404	275	144.7694449	74.46288615	7.172967672	20.81797335	209.7898072
1826	6	91.07466052	48.83578504	785.7344485	50.57431305	0.005876473	0.047739637	-24.28778862	29.01938652	24.75201154	10.65066641	0.486388274	2.696970914	0.882680505	8.651148283	28.91665721	190.192175	0	3.003116356	74.38533948	5.216761502	0.653620056	4.066039693	2188.361157	86.41666667	450.8151398	270	146.5201575	74.2446831	7.150277037	20.8157572	212.1483011
1827	6	91.29067287	49.4438464	811.8317636	50.68953479	0.005857126	0.047601018	-24.27660597	29.01938652	24.7575037	10.65066641	0.484641165	2.692716785	0.882167992	8.637289239	29.02838863	189.9864146	0	2.993762836	74.16932713	5.209963234	0.653480667	4.059525942	2188.361157	87.41666667	455.4376194	264	148.2655022	74.02910394	7.128006752	20.79298965	214.3235856
1828	6	91.50533266	50.00590468	836.4276093	50.86654298	0.005837914	0.047463267	-24.26485697	29.01938652	24.76299203	10.65066641	0.482795488	2.688465695	0.881752459	8.623433282	29.12975695	189.7699755	0	2.984449495	73.95466734	5.206584492	0.653336468	4.053013643	2188.361157	88.41666667	460.3488455	259	150.0055502	73.81487323	7.10583213	20.78692572	216.6347508
1829	6	91.71771622	50.6377421	864.6236732	50.95174563	0.005818921	0.047326976	-24.2525992	29.01938652	24.76845237	10.65066641	0.481047718	2.684235068	0.881246212	8.609636167	29.24158024	189.5436061	0	2.975298371	73.74228378	5.198620343	0.653187355	4.046528999	2188.361157	89.41666667	464.8433023	253	151.7403494	73.60291268	7.084043739	20.75933077	218.7497893
1830	6	91.92894318	51.22076924	891.1587277	51.10151257	0.005800045	0.047191426	-24.23976121	29.01938652	24.77391301	10.65066641	0.479297513	2.680004213	0.880739034	8.595831406	29.34281961	189.3064318	0	2.966219762	73.53105682	5.194182299	0.653033222	4.040040761	2188.361157	90.41666667	469.6406495	248	153.4699632	73.39210503	7.062428005	20.74660535	221.0073645
1831	6	92.13829015	51.81413077	918.6776774	51.23804948	0.005781352	0.047057081	-24.22638795	29.01938652	24.77935486	10.65066641	0.477546968	2.675786862	0.880235737	8.582062908	29.44398891	189.059043	0	2.957245525	73.32170985	5.189230837	0.65287396	4.033569567	2188.361157	91.41666667	474.3821857	243	155.1944527	73.1831721	7.041060774	20.73111271	223.2386756
1832	6	92.34599493	52.35173163	944.0610679	51.44579526	0.005762819	0.046923789	-24.21270316	29.01938652	24.78478356	10.65066641	0.475794823	2.671578766	0.879735362	8.568316917	29.53406872	188.8416405	0	2.948365166	73.11400507	5.188079512	0.652709461	4.027108951	2188.361157	92.41666667	479.4650149	239	156.9138746	72.97587663	7.019917061	20.73045026	225.6305952
1833	6	92.55215644	52.9651553	973.5514371	51.55683381	0.005744437	0.046791487	-24.19870648	29.01938652	24.79020126	10.65066641	0.474040295	2.667378246	0.879237781	8.554587919	29.63506382	188.6541601	0	2.939574317	72.90784356	5.182142217	0.652539618	4.020656322	2188.361157	93.41666667	484.0984521	234	158.6282993	72.77011988	6.998986469	20.71056909	227.8110363
1834	6	92.75730244	53.59045231	1004.194842	51.65355406	0.005726159	0.046659835	-24.18436962	29.01938652	24.7956215	10.65066641	0.472389746	2.663175435	0.878631567	8.540844145	29.73610229	188.4961924	0	2.930895403	72.70269756	5.175636169	0.652364319	4.014196748	2188.361157	94.41666667	488.666315	229	160.3377544	72.56537519	6.978322387	20.6864619	229.9606188
1835	6	92.96139115	54.15516024	1032.377803	51.82652497	0.005707989	0.046528861	-24.16969997	29.01938652	24.80104296	10.65066641	0.470627549	2.658971209	0.878132728	8.527088268	29.82573604	188.3677831	0	2.922239849	72.49860885	5.173159515	0.652183454	4.007731486	2188.361157	95.41666667	493.6056371	225	162.0422998	72.36168428	6.957713926	20.68096899	232.2850057
1836	6	93.1643927	54.72834567	1061.481133	51.98844121	0.005689928	0.046398583	-24.15470366	29.01938652	24.80646461	10.65066641	0.468972479	2.654766222	0.877522764	8.513322265	29.91518874	188.2689689	0	2.913701021	72.2956073	5.17024799	0.651996912	4.001261464	2188.361157	96.41666667	498.498077	221	163.7419718	72.15907692	6.937383383	20.67127823	234.5873303
1837	6	93.36559732	55.31047612	1091.554888	52.1392055	0.00567204	0.046269458	-24.13998025	29.01938652	24.81186711	10.65066641	0.467317911	2.650574206	0.876915201	8.499590038	30.00450235	188.1693687	0	2.90526447	72.09440268	5.166911011	0.651804582	3.994807318	2188.361157	97.41666667	503.3432476	217	165.436831	71.95826136	6.917296358	20.65859568	236.8674107
1838	6	93.56539635	55.90191032	1122.645692	52.27845968	0.00565429	0.046141234	-24.12550553	29.01938652	24.81726049	10.65066641	0.465662267	2.646387836	0.876307844	8.485867972	30.09369885	188.0686816	0	2.896913112	71.89460365	5.163124535	0.65160635	3.988357947	2188.361157	98.41666667	508.1375063	213	167.1269353	71.75884708	6.897412172	20.64355501	239.1235324
1839	6	93.76433616	56.50311415	1154.807985	52.40599082	0.005636629	0.04601356	-24.11124512	29.01938652	24.82265923	10.65066641	0.464003301	2.642196693	0.875697593	8.472122523	30.18281345	187.9664788	0	2.888623039	71.69566384	5.158884457	0.651402104	3.981897586	2188.361157	99.41666667	512.8790964	209	168.8123292	71.56028888	6.877673903	20.62702938	241.3548689
1840	6	93.96288008	57.11458046	1188.100221	52.52157298	0.005619015	0.04588614	-24.09716975	29.01938652	24.82807585	10.65066641	0.462339029	2.63799183	0.875081838	8.458324887	30.27188176	187.8623955	0	2.880374013	71.49711992	5.154185815	0.651191729	3.975412697	2188.361157	100.4166667	517.5661589	205	170.4930446	71.36212439	6.858033363	20.60953751	243.5605454
1841	6	94.16122638	57.7367325	1222.579718	52.62478605	0.005601432	0.045758845	-24.08326713	29.01938652	24.83351583	10.65066641	0.460668491	2.633769352	0.874459505	8.444462442	30.36092584	187.7562799	0	2.872157485	71.29877362	5.148999463	0.650975111	3.968897348	2188.361157	101.4166667	522.1943622	201	172.1691065	71.16415575	6.838470203	20.59089186	245.7385234
1842	6	94.35931255	58.37017358	1258.316648	52.7154693	0.005583883	0.045631716	-24.06954176	29.01938652	24.83897759	10.65066641	0.458991389	2.629530403	0.873831418	8.430538746	30.44998998	187.6481919	0	2.863976247	71.10068745	5.143330904	0.650752134	3.962353211	2188.361157	102.4166667	526.7628068	197	173.8405305	70.96644533	6.818991064	20.57079865	247.8883796
1843	6	94.55712154	58.92299098	1290.029432	52.9006708	0.005566372	0.045504765	-24.05599521	29.01938652	24.84446075	10.65066641	0.457433128	2.625275259	0.873072253	8.416554554	30.52643523	187.5381545	0	2.855883953	70.90287846	5.142446093	0.650522684	3.955780641	2188.361157	103.4166667	531.8146334	194	175.5073334	70.76901014	6.799723697	20.56733655	250.2657098
1844	6	94.75313668	59.57757752	1328.21655	52.96746194	0.005549031	0.045378963	-24.04299845	29.01938652	24.84992305	10.65066641	0.455749432	2.621033664	0.872441305	8.402605109	30.61544616	187.4325078	0	2.84784246	70.70686332	5.135841327	0.650286644	3.949224401	2188.361157	104.4166667	536.2674319	190	177.1695945	70.57336359	6.780577286	20.54148544	252.3611444
1845	6	94.94983033	60.14720467	1362.012328	53.13276105	0.005531643	0.045252725	-24.03039192	29.01938652	24.85543335	10.65066641	0.454184483	2.616757109	0.87166975	8.38853477	30.69160642	187.3292404	0	2.839849917	70.51016967	5.134194297	0.650043896	3.942611342	2188.361157	105.4166667	541.2296488	187	178.8273084	70.37703857	6.761547421	20.53479706	254.6963053
1846	6	95.14453622	60.72443048	1396.79875	53.28863613	0.005514442	0.045127762	-24.0188691	29.01938652	24.86091688	10.65066641	0.452621692	2.61249808	0.870900716	8.374511676	30.76758044	187.2493574	0	2.831970434	70.31546378	5.132168938	0.649794325	3.936020488	2188.361157	106.4166667	546.1483112	184	180.4805331	70.18269568	6.742786748	20.52377791	257.01097
1847	6	95.33892022	61.30967158	1432.626382	53.43507653	0.005497282	0.045003004	-24.00832418	29.01938652	24.86642026	10.65066641	0.451054988	2.608223798	0.870123606	8.360430623	30.84340253	187.1915048	0	2.824131217	70.12107978	5.129780501	0.649537813	3.929402393	2188.361157	107.4166667	551.0239222	181	182.1293274	69.98867258	6.724121944	20.51207323	259.3053751
1848	6	95.53224718	61.90320406	1469.539156	53.57178785	0.005480226	0.044878924	-23.99880749	29.01938652	24.87192259	10.65066641	0.449486722	2.603948841	0.8693434	8.34633822	30.91908655	187.1562983	0	2.81636459	69.92775282	5.127008631	0.649274241	3.922778963	2188.361157	108.4166667	555.8531857	178	183.7737146	69.79570282	6.705629976	20.49775729	261.5779698
1849	6	95.72501147	62.50550427	1507.595461	53.69878466	0.005463232	0.044755204	-23.99028879	29.01938652	24.87743778	10.65066641	0.447777691	2.599663436	0.868694293	8.332203019	30.99466984	187.1433427	0	2.808591434	69.73498853	5.123872616	0.64900349	3.916135419	2188.361157	109.4166667	560.6370621	175	185.4137327	69.60329311	6.687122462	20.48475096	263.8292057
1850	6	95.9187393	63.11676351	1546.837824	53.81554843	0.005446165	0.044630864	-23.98266961	29.01938652	24.88300981	10.65066641	0.446333897	2.595337047	0.867754766	8.317927043	31.07015181	187.1513854	0	2.800918041	69.5412607	5.120325054	0.648725443	3.90942571	2188.361157	110.4166667	565.3692248	172	187.0493769	69.40992043	6.668852478	20.4665284	266.0561058
1851	6	96.11135776	63.73750097	1587.331841	53.92208159	0.005429207	0.044507236	-23.97608721	29.01938652	24.88857925	10.65066641	0.444750752	2.591011005	0.866950283	8.303642639	31.14557072	187.182149	0	2.793262345	69.34864224	5.116384867	0.648439981	3.90271204	2188.361157	111.4166667	570.0505473	169	188.6807008	69.21765329	6.650624631	20.44807299	268.2590811
1852	6	96.30333457	64.3680649	1629.134642	54.01804666	0.005412316	0.044384018	-23.97024982	29.01938652	24.89415944	10.65066641	0.443163551	2.586675997	0.866140779	8.289319845	31.22094135	187.1948835	0	2.785661655	69.15666543	5.112028864	0.648146983	3.895980327	2188.361157	112.4166667	574.6772448	166	190.3077147	69.02602496	6.632527751	20.42703661	270.4363505
1853	6	96.49630079	65.00900643	1672.319482	54.10339809	0.005395351	0.044260164	-23.96438232	29.01938652	24.89979808	10.65066641	0.441566243	2.582299121	0.8653156	8.274853116	31.29630035	187.1810996	0	2.778044818	68.96369921	5.10727107	0.647846331	3.889180964	2188.361157	113.4166667	579.2496605	163	191.9304443	68.83340781	6.614392423	20.40665294	272.5880755
1854	6	96.6901463	65.53688309	1708.414922	54.3109404	0.00537832	0.044135746	-23.95849119	29.01938652	24.9054926	10.65066641	0.439958903	2.577882343	0.864475619	8.26024865	31.3574394	187.1408929	0	2.770416809	68.7698537	5.108446805	0.647537903	3.882316865	2188.361157	114.4166667	584.4914552	161	193.5488858	68.63991172	6.596230498	20.41128245	275.0548025
1855	6	96.88333455	66.19613523	1754.168138	54.37662358	0.005361358	0.044011748	-23.95267681	29.01938652	24.91119817	10.65066641	0.438496205	2.573456611	0.863481775	8.245605513	31.43264649	187.0755511	0	2.762907726	68.57666545	5.102919443	0.647221582	3.875434591	2188.361157	115.4166667	588.9619524	158	195.1630627	68.44706997	6.578351729	20.38461855	277.1585658
1856	6	97.0759037	66.73681796	1792.254741	54.56893409	0.005344462	0.043888146	-23.94693563	29.01938652	24.91691583	10.65066641	0.436881119	2.569021177	0.862630666	8.230921195	31.49339614	186.9850537	0	2.755391452	68.3840963	5.103499899	0.646897245	3.868532962	2188.361157	116.4166667	594.1324466	156	196.7730047	68.25484447	6.560455839	20.38427184	279.5917396
1857	6	97.268391	67.41584051	1840.80839	54.61415506	0.005327584	0.043764596	-23.94108337	29.01938652	24.9226616	10.65066641	0.435412155	2.564565092	0.861618196	8.216160517	31.56852832	186.906628	0	2.747970946	68.191609	5.097170996	0.646564774	3.861595443	2188.361157	117.4166667	598.4928278	153	198.3787464	68.06269908	6.542787966	20.35310869	281.6436837
1858	6	97.46104327	67.97045773	1881.066378	54.79074654	0.005310704	0.043640938	-23.93510522	29.01938652	24.9284431	10.65066641	0.433783581	2.560083235	0.860747458	8.201306966	31.6289572	186.8400752	0	2.740507647	67.99895673	5.097147141	0.646224048	3.854614274	2188.361157	118.4166667	603.587174	151	199.9802982	67.8703875	6.525018207	20.35060755	284.041023
1859	6	97.65296387	68.67085921	1932.68192	54.81463914	0.005293899	0.04351775	-23.92906227	29.01938652	24.93423352	10.65066641	0.432307166	2.555593906	0.859715889	8.186419065	31.70409331	186.7861578	0	2.733170576	67.80703613	5.089980158	0.645874945	3.84761696	2188.361157	119.4166667	607.8284638	148	201.5776799	67.67880447	6.507548991	20.31464911	286.0369242
1860	6	97.84599707	69.24046853	1975.300719	54.97468292	0.005277008	0.043393846	-23.92983385	29.01938652	24.94008881	10.65066641	0.430822646	2.551059176	0.858664533	8.171375223	31.7642515	186.7588877	0	2.725814896	67.61400293	5.089304204	0.645517347	3.840546355	2188.361157	120.4166667	612.8370479	146	203.1709218	67.48610959	6.490035468	20.30671258	288.3939049
1861	6	98.03875771	69.81657592	2018.994735	55.12764807	0.005260153	0.043270116	-23.92468644	29.01938652	24.94596742	10.65066641	0.42917344	2.546507377	0.85776425	8.1562661	31.82425102	186.7761048	0	2.71843352	67.4212423	5.088365591	0.645151132	3.833445067	2188.361157	121.4166667	617.8123889	144	204.7600393	67.2936851	6.472460763	20.30036702	290.7352418
1862	6	98.23174786	70.39921269	2063.789644	55.27310096	0.005243288	0.043146238	-23.91936664	29.01938652	24.95188488	10.65066641	0.427678524	2.541928083	0.856690752	8.141058212	31.88408419	186.8090606	0	2.711139498	67.22825214	5.087122057	0.644776181	3.82629736	2188.361157	122.4166667	622.7485252	142	206.345029	67.10102996	6.455094043	20.28916445	293.0581295
1863	6	98.42393809	70.98863569	2109.729384	55.41094749	0.005226506	0.043022873	-23.91461234	29.01938652	24.95780974	10.65066641	0.426181847	2.537342557	0.85561079	8.125819561	31.94376617	186.849966	0	2.703910937	67.03606191	5.085573195	0.644392373	3.819135193	2188.361157	123.4166667	627.6444918	140	207.9259374	66.90917141	6.437883184	20.27497933	295.3621138
1864	6	98.61578951	71.74313418	2169.455014	55.38231931	0.005209764	0.042899723	-23.91039349	29.01938652	24.96375617	10.65066641	0.424681631	2.532741262	0.854521278	8.110519512	32.01894629	186.8984415	0	2.696727894	66.84421049	5.076350363	0.643999589	3.811944171	2188.361157	124.4166667	631.582591	137	209.5027989	66.71764931	6.4207807	20.22955965	297.2153369
1865	6	98.81053033	72.35086903	2218.318362	55.50232213	0.005192781	0.042774719	-23.90649429	29.01938652	24.96982509	10.65066641	0.423166169	2.528056794	0.853399844	8.094942143	32.07853192	186.9517486	0	2.689449629	66.64946967	5.074126884	0.643597708	3.804622807	2188.361157	125.4166667	636.38008	135	211.0755975	66.52324228	6.403451497	20.21705291	299.4729788
1866	6	99.00513829	72.9663534	2268.495823	55.61434247	0.005175822	0.042649798	-23.90311754	29.01938652	24.97592329	10.65066641	0.421646083	2.523351856	0.852267504	8.079288176	32.13801496	187.0124593	0	2.682208244	66.45486171	5.071591025	0.643186611	3.797265443	2188.361157	126.4166667	641.1336321	133	212.6443218	66.32896616	6.386210105	20.20173402	301.7099445
1867	6	99.19997309	73.58989717	2320.043318	55.71826303	0.005158855	0.042524731	-23.90023965	29.01938652	24.98206233	10.65066641	0.420119935	2.518618857	0.851121823	8.063533224	32.19741076	187.0802751	0	2.674988213	66.26002691	5.068740813	0.64276618	3.789860615	2188.361157	127.4166667	645.8420587	131	214.2089909	66.13446198	6.369019554	20.18462598	303.9256747
1868	6	99.39387946	74.04813302	2358.384776	55.98368221	0.00514198	0.042400259	-23.89793888	29.01938652	24.9882059	10.65066641	0.418591706	2.513882014	0.849971006	8.047754737	32.24051521	187.1561923	0	2.66784013	66.06612054	5.073358554	0.642336294	3.782444726	2188.361157	128.4166667	651.5037944	130	215.7696187	65.94088258	6.35200031	20.19450472	306.5900209
1869	6	99.58730179	74.68428774	2412.261939	56.07358693	0.005125158	0.042276096	-23.89618596	29.01938652	24.99436797	10.65066641	0.417059685	2.509132045	0.848812042	8.031922918	32.29960546	187.2398423	0	2.660744779	65.87269821	5.06994396	0.641896836	3.775003771	2188.361157	129.4166667	656.1352475	128	217.3262775	65.7477845	6.335106617	20.17158852	308.7695282
1870	6	99.782181	75.3293625	2467.668744	56.15507488	0.005108222	0.042150997	-23.89574257	29.01938652	25.00061087	10.65066641	0.415516729	2.5043279	0.847631328	8.015906293	32.35865104	187.3390911	0	2.653617592	65.677819	5.066210655	0.641447687	3.767475958	2188.361157	130.4166667	660.7183063	126	218.878957	65.5532309	6.318137123	20.14974692	310.9262618
1871	6	99.97860671	75.9835808	2524.661535	56.22779839	0.005091162	0.042024905	-23.89660245	29.01938652	25.00693854	10.65066641	0.414144367	2.499467375	0.846246203	7.999697755	32.417655	187.4538621	0	2.646531256	65.48139329	5.062130485	0.64098873	3.759857945	2188.361157	131.4166667	665.2483145	124	220.4276397	65.35713235	6.301264896	20.12446008	313.0580304
1872	6	100.1747201	76.64742623	2583.321728	56.29176478	0.005074142	0.041899012	-23.89889094	29.01938652	25.01329174	10.65066641	0.412587433	2.4945897	0.845031592	7.983422817	32.47664264	187.5857599	0	2.63941516	65.28527986	5.057717996	0.640519848	3.752208724	2188.361157	132.4166667	669.726158	122	221.9723569	65.16134368	6.28432181	20.09995174	315.1652508
1873	6	100.3703704	77.12681784	2626.204498	56.53092324	0.005057174	0.041773415	-23.90261815	29.01938652	25.01966565	10.65066641	0.411025977	2.489698097	0.843809034	7.967091722	32.51869717	187.7349243	0	2.632351502	65.08962957	5.061307919	0.640040925	3.744533109	2188.361157	133.4166667	675.2628316	121	223.5130905	64.96601542	6.267503577	20.10513771	317.7707443
1874	6	100.566881	77.8058511	2687.698281	56.57979352	0.005040142	0.041647265	-23.90769412	29.01938652	25.02610376	10.65066641	0.409455091	2.484764291	0.842569162	7.950613924	32.57750147	187.9002192	0	2.625282655	64.89311904	5.056305291	0.639551843	3.736788544	2188.361157	134.4166667	679.6517029	119	225.0498997	64.76982698	6.250672988	20.07750997	319.8360955
1875	6	100.7658576	78.49545094	2751.056561	56.61932931	0.005022909	0.041519532	-23.91400924	29.01938652	25.03265988	10.65066641	0.408059379	2.479753649	0.841109902	7.933878573	32.63632297	188.0802534	0	2.618218662	64.69414245	5.050939847	0.639052489	3.728922929	2188.361157	135.4166667	683.9814376	117	226.5827457	64.57117593	6.233853957	20.04767794	321.8736177
1876	6	100.9630065	78.98836148	2796.906999	56.84261912	0.005005846	0.04139297	-23.9203916	29.01938652	25.03919305	10.65066641	0.406475593	2.474758042	0.839840768	7.91717958	32.67782399	188.2923477	0	2.611188154	64.49699353	5.053910143	0.638542748	3.721074403	2188.361157	136.4166667	689.4375753	116	228.1116411	64.3743469	6.217114653	20.04993109	324.4412119
1877	6	101.1617709	79.69473018	2863.436245	56.86616514	0.004988656	0.04126537	-23.92660541	29.01938652	25.04581759	10.65066641	0.40507358	2.469703503	0.838354632	7.900280244	32.73652381	188.5335173	0	2.604201515	64.29822909	5.047913381	0.638022505	3.713131715	2188.361157	137.4166667	693.6674305	114	229.6366297	64.17590399	6.200479798	20.01506934	326.431732
1878	6	101.3607731	80.19645917	2911.283079	57.07930971	0.004971456	0.041137617	-23.93137792	29.01938652	25.05248842	10.65066641	0.403472061	2.464619505	0.837047601	7.883274823	32.77767456	188.7885549	0	2.597156879	64.09922693	5.050488977	0.637491648	3.705139167	2188.361157	138.4166667	699.0718493	113	231.1577094	63.97722205	6.183706854	20.01759852	328.9749879
1879	6	101.5601047	80.92075559	2981.225932	57.08640821	0.00495424	0.041009651	-23.93470178	29.01938652	25.05920909	10.65066641	0.402060639	2.459503986	0.835529016	7.866156684	32.83630019	189.0573866	0	2.590214198	63.89989533	5.043849373	0.636950065	3.697093641	2188.361157	139.4166667	703.1966668	111	232.6748787	63.77820957	6.167176663	19.97877082	330.9160785
1880	6	101.760218	81.43185812	3031.203643	57.2890019	0.004936969	0.040881183	-23.93813332	29.01938652	25.0659955	10.65066641	0.400443554	2.454347031	0.834189634	7.848894084	32.87712544	189.3109548	0	2.583188357	63.69978204	5.046009625	0.636397644	3.688980219	2188.361157	140.4166667	708.5438516	110	234.1881624	63.57841524	6.15044847	19.97950717	333.4324007
1881	6	101.9611187	82.17535986	3104.830389	57.27918977	0.004919642	0.040752208	-23.9416741	29.01938652	25.07284861	10.65066641	0.399018796	2.449148351	0.832631312	7.831486083	32.93572686	189.5492577	0	2.576246434	63.49888127	5.038717084	0.635834275	3.680798459	2188.361157	141.4166667	712.5585743	108	235.6975459	63.37783326	6.13392008	19.93863612	335.321682
1882	6	102.1614768	82.69643697	3157.086909	57.47080167	0.004902374	0.04062358	-23.94541669	29.01938652	25.07972349	10.65066641	0.397388756	2.443936849	0.831266181	7.814025075	32.97625146	189.7734702	0	2.56927772	63.29852322	5.040439807	0.635259848	3.672591785	2188.361157	142.4166667	717.8426358	107	237.203048	63.17779102	6.117327904	19.93533545	337.8082992
1883	6	102.3649478	83.46053464	3234.697377	57.44358094	0.00488485	0.040492953	-23.94911344	29.01938652	25.08674661	10.65066641	0.39594672	2.438632518	0.829660727	7.796255246	33.03487982	189.9803754	0	2.56229329	63.09505219	5.03248241	0.634674257	3.664239966	2188.361157	143.4166667	721.7418523	105	238.7046765	62.97464056	6.10069831	19.89446047	339.6432246
1884	6	102.5680261	83.99251916	3289.424859	57.62413708	0.004867373	0.040362577	-23.953005	29.01938652	25.09379823	10.65066641	0.394294205	2.433311798	0.828251861	7.778420988	33.07514987	190.1730648	0	2.555273856	62.8919739	5.03378807	0.634077393	3.655857864	2188.361157	144.4166667	726.9628938	104	240.2024016	62.77188015	6.083985373	19.89174206	342.1001853
1885	6	102.7727196	84.52811904	3345.101721	57.80022326	0.004849769	0.040231164	-23.95869273	29.01938652	25.10094875	10.65066641	0.392839414	2.427930527	0.826609185	7.760381118	33.11524726	190.3351005	0	2.548306248	62.68728039	5.034905255	0.63346915	3.647379125	2188.361157	145.4166667	732.1591391	103	241.6962456	62.5675061	6.067395828	19.88544664	344.5454772
1886	6	102.9773299	85.32200525	3428.69899	57.74752329	0.004832184	0.040099803	-23.96194919	29.01938652	25.10813973	10.65066641	0.391381361	2.42252591	0.824952376	7.742254566	33.17387286	190.4757674	0	2.541377887	62.48267012	5.025961439	0.632849423	3.638859646	2188.361157	146.4166667	735.8845207	101	243.1862228	62.36321323	6.05089973	19.8379183	346.298598
1887	6	103.1822652	85.86956489	3487.106562	57.91197897	0.004814585	0.039968232	-23.96274784	29.01938652	25.11538594	10.65066641	0.389703877	2.417088914	0.823493064	7.724012458	33.21375635	190.5947095	0	2.534380881	62.27773475	5.026637497	0.63221811	3.630285855	2188.361157	147.4166667	741.0101444	100	244.6723272	62.1585941	6.034240193	19.8320057	348.7106562
1888	6	103.3876569	86.42103812	3546.552401	58.07163233	0.004796959	0.039836367	-23.96108073	29.01938652	25.12269266	10.65066641	0.388234251	2.411616567	0.82180247	7.705645294	33.25347827	190.6918144	0	2.527489278	62.07234313	5.027103614	0.631575108	3.621653288	2188.361157	148.4166667	746.1059614	99	246.1545684	61.9535178	6.017831615	19.82000377	351.1086877
1889	6	103.5952672	86.97682105	3607.095736	58.22681272	0.004779155	0.039703077	-23.9568274	29.01938652	25.1301238	10.65066641	0.386752839	2.406069572	0.820080531	7.687027536	33.29306466	190.7655102	0	2.520536445	61.86473281	5.027402256	0.630920315	3.612902942	2188.361157	149.4166667	751.1776871	98	247.6329875	61.74622563	6.00127725	19.81087127	353.4953822
1890	6	103.8020107	87.8123524	3699.31437	58.13963991	0.004761439	0.039570342	-23.95020037	29.01938652	25.13756981	10.65066641	0.385270814	2.400516376	0.818350423	7.6683779	33.35175034	190.8185562	0	2.513657585	61.65798929	5.017131068	0.630253634	3.604137613	2188.361157	150.4166667	754.6601314	96	249.1075628	61.53979652	5.984899013	19.75681407	355.1341795
1891	6	104.0099019	88.38149986	3762.962043	58.28223819	0.004743637	0.03943687	-23.94252787	29.01938652	25.14510369	10.65066641	0.38378079	2.394912078	0.816597019	7.649552952	33.39116869	190.8355644	0	2.506764545	61.45009812	5.016937562	0.629574964	3.595289887	2188.361157	151.4166667	759.6479625	95	250.5782935	61.33222032	5.968487012	19.74309143	357.4813941
1892	6	104.2171163	88.95537613	3827.822951	58.42007842	0.004725906	0.039303831	-23.93642554	29.01938652	25.15265994	10.65066641	0.382064912	2.389297396	0.815058595	7.630682774	33.4304663	190.8510345	0	2.49984309	61.2428837	5.016561844	0.628884211	3.586420904	2188.361157	152.4166667	764.6076344	94	252.0452211	61.12531752	5.952007357	19.73110037	359.8153574
1893	6	104.4258603	89.53394109	3893.912365	58.55287621	0.004708057	0.039169809	-23.93174113	29.01938652	25.16031965	10.65066641	0.380562411	2.383622856	0.813271142	7.611609382	33.469637	190.8629855	0	2.492984443	61.03413973	5.015976737	0.62818128	3.577456409	2188.361157	153.4166667	769.5344311	93	253.5083308	60.91688652	5.935677246	19.71505734	362.1338499
1894	6	104.636202	90.11749986	3961.285706	58.68079349	0.004690084	0.03903476	-23.9284697	29.01938652	25.16808683	10.65066641	0.37905012	2.37788667	0.811456961	7.59232713	33.50869785	190.8713529	0	2.486092018	60.82379804	5.015205756	0.627466076	3.568393751	2188.361157	154.4166667	774.4313555	92	254.9676544	60.70685929	5.91926671	19.70041877	364.4382849
1895	6	103.4142554	90.66579211	4025.243001	58.75139649	0.003101813	0.039827823	-23.4060469	36.21771851	26.54745574	23.06158364	0.252117287	1.720880179	0.540645951	5.348177485	33.54499497	184.1359277	0	2.395126342	62.05574463	5.008351949	0.477524194	2.513643418	2330.852725	155.4166667	778.3813654	91	256.4223482	61.94023052	5.702681768	18.7195519	366.2971131
1896	6	118.9970527	91.18436241	4086.319995	58.77235894	0.003046127	0.035713769	-23.1632655	34.87949592	26.60567554	20.7543033	0.258783268	1.732028821	0.555790174	5.418302688	33.5789708	181.0687341	0	2.261734521	56.07294735	4.99632626	0.513625623	2.546602263	2309.845815	156.4166667	781.5086991	90	257.80216	55.54205338	5.385082193	17.3023734	367.7687996
1897	6	121.8988653	91.72212319	4150.261925	58.80687296	0.00344911	0.03324438	-23.12437198	31.83709471	26.11558518	15.50878398	0.302881703	1.951444308	0.651512995	6.182636181	33.61384639	180.6867184	0	2.190580501	53.45815971	4.986246394	0.584016017	2.905839005	2255.971705	157.4166667	784.9182866	89	259.1002597	51.70166051	5.215667859	17.06896714	369.3733113
1898	6	137.4161468	92.28104493	4217.374935	58.85692393	0.003144412	0.033797691	-23.03457183	33.32382115	26.44041589	18.07210542	0.274547449	1.808238303	0.590995757	5.688896826	33.64971442	179.665037	0	2.15275006	53.73385324	4.978321596	0.544999594	2.673781508	2284.37545	158.4166667	788.6491129	88	260.3945494	52.56216908	5.125595382	16.9767958	371.1289943
1899	6	140.1636987	92.48237285	4241.713599	59.11401828	0.002400172	0.025741306	-22.64141361	34.60314769	27.63643591	20.27784085	0.2205729	1.448405959	0.475540669	4.562807505	33.66254066	174.6830018	0	2.042503906	40.74630134	4.975643135	0.552275023	2.144519527	2300.653633	159.4166667	793.200443	88	261.6507011	40.03287843	4.863104539	15.81562041	373.2707967
1900	6	123.0087845	93.13258584	4320.913616	59.26693344	0.003426718	0.040202686	-23.27891825	33.71543138	26.08511871	18.74729549	0.285088998	1.922797101	0.615769059	6.007776932	33.70363017	183.2359801	0	2.194970969	63.99601778	4.979712653	0.506928856	2.823655158	2295.893942	160.4166667	798.8289048	87	262.9088522	62.52321666	5.226121355	18.34948559	375.9194846
1901	6	125.3276288	93.70464798	4391.348659	59.30763412	0.002912199	0.026518383	-22.96535717	32.09502729	26.7748482	15.95349533	0.263452704	1.68332847	0.569981494	5.354814189	33.73936434	179.518989	0	2.159502155	41.96382476	4.971723082	0.606665707	2.516762669	2255.971705	161.4166667	802.5189674	86	264.1964383	41.24138991	5.141671798	17.815267	377.6559847
1902	6	122.2683414	94.2981318	4465.170562	59.36288299	0.00264739	0.02933879	-22.91227966	34.74080139	27.20176024	20.51517481	0.233846855	1.555635494	0.506797534	4.885701878	33.77603141	179.0097523	0	2.156559097	45.84298197	4.965755358	0.535390259	2.296279883	2305.304793	162.4166667	806.5214327	85	265.4795959	45.62768639	5.134664517	17.85746969	379.5394977
1903	6	121.9774035	94.8794101	4538.216905	59.38997181	0.003594778	0.038239698	-23.24312842	32.09228292	25.89520125	15.94876365	0.304602997	2.022350584	0.661206282	6.35778694	33.81155086	183.5207531	0	2.119132067	60.93194653	4.957093631	0.540878804	2.988159862	2265.150166	163.4166667	810.0717176	84	266.7516142	59.47037813	5.045552541	17.44274304	381.21022
1904	6	96.81774339	95.48410218	4614.988619	59.43333648	0.00281291	0.033981046	-23.01946146	35.07080781	26.8634739	21.0841514	0.241452672	1.643808803	0.525040366	5.128301789	33.84809455	180.7184277	0	2.119196152	53.30858964	4.950645419	0.498590765	2.410301841	2314.275215	164.4166667	813.9686176	83	268.0153099	52.84732251	5.045705124	17.54460447	383.0440554
1905	6	155.6841784	96.10925059	4695.200401	59.48865029	0.003339198	0.032977953	-23.15280342	32.05509407	26.20807059	15.88464496	0.291235278	1.907282219	0.634387084	6.027456556	33.88544596	182.590807	0	2.148305441	53.18582162	4.945926467	0.569910982	2.832904581	2261.511357	165.4166667	818.1386698	82	269.2745068	51.28731281	5.115012954	18.01273113	385.0064329
1906	6	163	96.72526741	4775.082245	59.51888385	0.003007827	0.028865668	-23.06022799	32.36015162	26.6270591	16.41060624	0.267795627	1.742418738	0.583756228	5.519086368	33.92183281	181.4610013	0	2.138970125	46.8637361	4.9388745	0.582693478	2.593970593	2263.336202	166.4166667	821.9110313	81	270.5452624	44.89188722	5.092786013	17.87171646	386.7816618
1907	6	134.4277279	96.98471843	4808.97739	59.83861305	0.003106321	0.031601074	-23.10343328	32.83544547	26.49931126	17.2300784	0.272527331	1.798023274	0.595092495	5.671581064	33.93703529	182.0984297	0	2.136444738	50.40131378	4.944222399	0.559528493	2.6656431	2274.055747	167.4166667	827.7452333	81	271.8089242	49.14599056	5.086773186	17.98083253	389.5271686
1908	6	140.7898284	97.6152915	4891.978554	59.87087142	0.00264416	0.027666637	-23.01051094	33.95774093	27.19089978	19.16507057	0.234661686	1.55605277	0.513313688	4.90218754	33.9736844	180.9117931	0	2.133672219	43.93017164	4.937969446	0.552578748	2.304028144	2291.027404	168.4166667	831.6363542	80	273.0934791	43.02715462	5.080171949	17.92319518	391.3582843
1909	6	123.3172117	98.22280195	4972.78033	59.86067509	0.003035299	0.035390182	-23.11650325	34.18591743	26.54027658	19.55847833	0.260057719	1.771555988	0.569808147	5.534940116	34.00859756	182.3326318	0	2.07939166	55.68278826	4.927528763	0.506646146	2.601421855	2300.653633	169.4166667	834.805498	79	274.3517466	55.03881117	4.950932523	17.20352484	392.8496461
1910	6	145.9529434	98.87574979	5060.544371	59.89134465	0.002437521	0.024973516	-22.93902471	34.31062223	27.60878955	19.77348661	0.219858831	1.454687885	0.482599093	4.589671936	34.0456965	179.9742954	0	2.10864072	40.07536674	4.921967117	0.560847017	2.15714581	2294.28355	170.4166667	838.7852294	78	275.5926869	38.83881258	5.020573143	17.71756823	394.7224609
1911	6	135.9722436	99.12423626	5094.194843	60.19275099	0.002621982	0.030204496	-23.00510916	34.99713122	27.20647174	20.95712279	0.22967315	1.560879341	0.504479812	4.883047453	34.05970068	180.8578377	0	2.08300976	47.81775644	4.925791708	0.513796555	2.295032303	2309.845815	171.4166667	844.3627953	78	276.8489766	46.97403197	4.959547048	17.32482041	397.3471978
1912	6	141.1437275	99.76531958	5181.652399	60.1921426	0.003008423	0.034699248	-23.14361653	34.17223914	26.58675089	19.53489507	0.258428625	1.763419791	0.5686172	5.511628968	34.09554394	182.7196494	0	2.072396663	55.30627254	4.91743571	0.508754131	2.590465615	2299.079047	172.4166667	847.8478737	77	278.0837384	53.9642704	4.934277769	17.30198802	398.9872347
1913	6	159.4595427	100.4520339	5276.363234	60.23112051	0.003466567	0.038012326	-23.38984163	32.8122688	26.04322976	17.19011862	0.290881782	1.971411302	0.641193524	6.17763108	34.13348621	186.0320072	0	2.127209357	61.49045732	4.913787576	0.522984863	2.903486608	2279.266247	173.4166667	852.1326622	76	279.3404918	59.11676967	5.064784184	18.11150838	401.0036057
1914	6	126.4166749	101.1335984	5371.41997	60.24792098	0.002982781	0.029519845	-23.2593827	32.65140365	26.65146981	16.91276491	0.260175237	1.724956786	0.574560466	5.446154232	34.17068958	184.352973	0	2.14975839	47.20566903	4.908189533	0.564688293	2.559692489	2268.74535	174.4166667	856.0700577	75	280.6071729	45.90926296	5.118472358	18.44396482	402.8564978
1915	6	125.2074739	101.8081591	5466.540401	60.24025071	0.002551067	0.028786232	-23.13984866	35.09608177	27.36845969	21.12772719	0.222019649	1.510566194	0.490649659	4.730288302	34.20707291	182.8306462	0	2.138508635	45.07252607	4.900409376	0.51921072	2.223235502	2309.845815	175.4166667	859.613478	74	281.8782711	44.76834843	5.091687226	18.20287666	404.5239897
1916	6	163	102.0434369	5499.961435	60.5190018	0.00276482	0.026142167	-23.14744019	32.26690619	26.92624818	16.24983825	0.246916618	1.625089377	0.546599828	5.145969835	34.21966191	183.0152374	0	2.078474867	42.82229236	4.902421931	0.581091086	2.418605822	2261.511357	176.4166667	864.8689356	74	283.1386673	40.65629858	4.948749683	17.24998703	406.9971462
1917	6	127.8972445	102.7321603	5598.522803	60.50978131	0.002485372	0.027210444	-23.05844127	34.74834122	27.4773827	20.52817452	0.219774531	1.490329711	0.48740343	4.675548238	34.25621731	181.925085	0	2.078121331	42.62275555	4.895091685	0.529416551	2.197507672	2303.766567	177.4166667	868.4708498	73	284.4028373	42.31768228	4.947907932	17.21137959	408.6921646
1918	6	102.4606185	103.3988849	5694.974222	60.45804341	0.002889796	0.043663503	-23.64119078	36.20968197	26.50782468	23.04772754	0.223311968	1.63500602	0.495552143	5.008234321	34.29119031	189.8279581	0	2.033295161	68.20938155	4.883686442	0.398764826	2.353870131	2338.446425	178.4166667	871.331056	72	285.6239905	67.90547967	4.841178954	16.85849187	410.038144
1919	6	111.9191259	103.646448	5731.048741	60.74789374	0.002361764	0.027248613	-22.97519529	35.50411143	27.70913654	21.83122661	0.209427112	1.439040671	0.465566249	4.497944749	34.30407377	181.049102	0	2.019559989	42.75941704	4.887229674	0.508967037	2.114034032	2315.726641	179.4166667	876.8504573	72	286.8253618	42.37704299	4.808476164	16.94575546	412.6355093
1920	6	136.2394758	104.2720339	5822.839798	60.62949069	0.002380682	0.0264593	-22.82896531	34.4496276	27.57726354	20.01315103	0.215680059	1.473045595	0.480241523	4.614823779	34.33638599	179.1687674	0	1.895198867	42.16922963	4.86940021	0.521639615	2.168967176	2300.653633	180.4166667	878.5209546	71	287.9919851	41.14950333	4.512378254	15.3718735	413.4216257
1921	6	135.3517699	104.5499537	5863.909503	60.95311705	0.003122384	0.03096305	-23.20337858	31.75788094	26.37037584	15.37220851	0.274888351	1.843062976	0.612495823	5.809462022	34.3506298	184.2090812	0	1.963412943	48.95823006	4.876714816	0.555521948	2.73044715	2255.971705	181.4166667	884.7173462	71	289.1385852	48.15373519	4.674792721	16.6517725	416.3375747
1922	6	117.3205317	105.2083719	5961.92439	60.85391467	0.002809655	0.0381656	-23.31268056	35.03653579	26.6553111	21.0250617	0.231421853	1.661146952	0.516528743	5.125739463	34.38410571	185.7578005	0	1.888567963	60.26674564	4.861596636	0.438480801	2.409097547	2320.005167	182.4166667	886.836253	70	290.2908528	59.35514102	4.496590387	15.78256776	417.3347073
1923	6	152.7504838	105.4083133	5991.888525	61.08543193	0.002498311	0.024804912	-22.83467966	32.50792584	27.25879772	16.66538937	0.230572622	1.545728219	0.51489656	4.874888087	34.39419714	179.4708434	0	1.824721934	39.66874762	4.859391648	0.558538783	2.291197401	2266.953225	183.4166667	891.2934181	70	291.3822928	38.57659948	4.344576033	15.19507338	419.4321967
1924	6	77.04878467	106.1474484	6103.470328	61.06018139	0.002481918	0.031590056	-23.01767223	35.71721712	27.33976753	22.19865021	0.215087233	1.522139792	0.481223148	4.720106749	34.43120678	182.1269619	0	1.89996258	49.56952329	4.852713982	0.465456058	2.218450172	2322.793992	184.4166667	894.9213369	69	292.5038345	49.12885441	4.523720428	16.55459259	421.1394527
1925	6	133.7178514	106.836873	6208.703091	60.95946272	0.002606589	0.028949081	-22.98956502	33.5378652	27.07613876	18.4411469	0.231590753	1.593724229	0.518427683	4.98668652	34.46531313	181.972846	0	1.867434987	45.6121486	4.838602769	0.514777797	2.343742664	2289.381778	185.4166667	897.1575967	68	293.5998445	45.02161081	4.446273779	16.04161288	422.1918102
1926	6	89.69904135	107.1073366	6250.291865	61.26849808	0.002674117	0.037598524	-23.36742884	35.8441621	26.87418262	22.41752087	0.217626718	1.581706079	0.488084405	4.866845111	34.47858553	187.3226579	0	1.927275422	58.66750131	4.844884262	0.423140636	2.287417202	2330.852725	186.4166667	903.1671745	68	294.7186688	58.47322515	4.588751005	17.14152707	425.0198468
1927	6	138.9173754	107.8060126	6358.525886	61.15763041	0.002858109	0.032297438	-23.15524695	33.1489369	26.65846869	17.77058086	0.247438592	1.71759684	0.555907305	5.363707953	34.51259465	184.7458392	0	1.878697857	51.21262455	4.830387495	0.503931451	2.520942738	2284.37545	187.4166667	905.295123	67	295.8390901	50.22897574	4.473090136	16.2596949	426.0212343
1928	6	107.0154284	108.0895721	6402.782725	61.47977639	0.002908437	0.029288063	-23.19507094	32.25011773	26.65100957	16.22089263	0.255931923	1.737013292	0.575392896	5.46454917	34.52628465	185.5264985	0	1.953699349	46.42871409	4.838192961	0.544728966	2.56833811	2265.150166	188.4166667	911.5961905	67	296.9797726	45.54879516	4.651665117	17.32500648	428.9864426
1929	6	136.699643	108.772489	6510.153691	61.32985663	0.002560162	0.027696191	-22.95460378	33.41160947	27.17003258	18.2234646	0.229211741	1.578491192	0.516200538	4.944475471	34.55899186	182.4706692	0	1.849777682	44.08975748	4.820320573	0.520865786	2.323903472	2286.055738	189.4166667	913.0490552	66	298.1007233	43.07311645	4.404232575	15.77547621	429.6701436
1930	6	135.5295462	108.9748493	6542.1829	61.55826501	0.00191446	0.023005794	-22.62653871	36.34783906	28.73675469	23.28592942	0.1758293	1.234805584	0.396189006	3.84430615	34.56861278	178.2390226	0	1.789902649	36.08045376	4.818596858	0.487171159	1.80682389	2326.881261	190.4166667	917.5411517	66	299.1816312	35.77861049	4.261672975	15.12438752	431.7840714
1931	6	145.3656807	109.7141183	6660.024462	61.45090354	0.00269528	0.026824704	-22.96311437	31.84461224	26.86683423	15.52174524	0.243411838	1.654536461	0.549448126	5.207226435	34.60348875	183.0330648	0	1.797263957	43.49072273	4.80582958	0.547013807	2.447396425	2257.829099	191.4166667	919.9158788	65	300.2409182	41.71777919	4.279199898	15.51262977	432.90159
1932	6	122.1444399	109.9321135	6695.023326	61.69534447	0.002287631	0.029504605	-22.88267137	35.6762464	27.64621713	22.12801103	0.200392705	1.436486311	0.452594023	4.445687315	34.61369235	182.1975907	0	1.775317606	46.06556014	4.805977117	0.45464571	2.089473038	2322.793992	192.4166667	924.7500969	65	301.3006316	45.88556207	4.22694668	15.33732972	435.1765162
1933	6	151.9941003	110.6666834	6813.79804	61.56071345	0.002548429	0.027125697	-22.87753963	32.76979741	27.11096268	17.11689209	0.230285587	1.589797144	0.521032001	4.981095173	34.64780842	182.4072796	0	1.750151416	43.27589966	4.791089358	0.522201545	2.341114731	2275.803744	193.4166667	926.6765334	64	302.3551448	42.18588468	4.167027181	14.99578573	436.0830745
1934	6	122.9861323	110.9932875	6867.024906	61.9246107	0.002636688	0.028804578	-23.17736557	33.5394215	27.06237479	18.44383018	0.230198752	1.599905947	0.5212488	5.002879785	34.66284642	186.6410208	0	1.926989959	45.63743736	4.80367966	0.511308735	2.351353499	2287.724535	194.4166667	933.9153872	64	303.4389976	44.79687986	4.588071332	17.75893843	439.489594
1935	6	117.9636755	111.7709984	6994.80668	61.81426246	0.002559604	0.029358471	-23.15830494	34.29817404	27.20462605	19.7520242	0.222383465	1.563674127	0.50450058	4.873528027	34.69833594	186.5767338	0	1.916815534	46.25281329	4.791964576	0.493211788	2.290558173	2300.653633	195.4166667	936.4297443	63	304.5913815	45.6582945	4.56384651	17.15506964	440.6728208
1936	6	155.3579613	112.5661391	7126.968931	61.7016975	0.003145805	0.031422975	-23.41252724	31.33461008	26.27618732	14.64243116	0.269844992	1.852623004	0.612525002	5.819134038	34.73416335	190.1764083	0	1.923407951	50.45203875	4.780542163	0.536055485	2.734992998	2250.334439	196.4166667	938.9781566	62	305.724205	48.86901061	4.579542739	17.13128997	441.8720737
1937	6	163	112.8046848	7166.918244	61.96348609	0.002937421	0.029936425	-23.32000862	31.90424165	26.54822747	15.62455458	0.254335621	1.7546917	0.578407968	5.505181466	34.74482283	188.9709944	0	1.902823384	49.67655933	4.78298765	0.529679279	2.587435289	2259.675653	197.4166667	944.2414786	62	306.862549	46.55712877	4.530531866	16.81479995	444.3489311
1938	6	108.0083054	113.6607748	7311.432395	61.8929155	0.002545569	0.032355538	-23.3848591	35.47493181	27.20633588	21.78091692	0.211654866	1.52899772	0.48233395	4.729758586	34.78274466	189.9202056	0	1.981460889	50.95340958	4.776536368	0.452067978	2.222986535	2320.005167	198.4166667	947.7444243	61	308.0332631	50.31933236	4.717764021	17.83264605	445.9973761
1939	6	121.5438548	113.8693416	7346.911823	62.1202701	0.002329076	0.02430324	-23.07288641	33.75642707	27.66701447	18.8179777	0.208202225	1.44289572	0.474700818	4.522976091	34.79190541	185.7148205	0	1.899352843	38.50561614	4.775646193	0.524824316	2.125798763	2287.724535	199.4166667	952.3434451	61	309.1781574	37.79639948	4.522268674	16.62869667	448.1616212
1940	6	101.8172693	114.093725	7385.201056	62.36533154	0.002170333	0.030587425	-23.19503748	37.03532198	27.89694069	24.4712448	0.181476621	1.341587435	0.413991434	4.121394661	34.80172707	187.4709541	0	1.860915158	47.82879058	4.776582221	0.414450001	1.937055491	2342.068344	200.4166667	957.3066868	61	310.2937402	47.56956317	4.430750377	16.30012547	450.4972644
1941	6	153.3600229	114.9173493	7526.807763	62.23179559	0.002575977	0.025643457	-23.14561278	32.49119917	27.13733748	16.63655029	0.229171891	1.580685081	0.523794804	4.965216545	34.83748124	186.8968285	0	1.87341732	41.01997714	4.764590764	0.536329952	2.333651776	2266.953225	201.4166667	959.6679898	60	311.397648	39.88070356	4.460517428	16.51518395	451.6084658
1942	6	154.6785126	115.805361	7681.361174	62.14400262	0.002423017	0.023348562	-23.2302832	32.80505022	27.47981602	17.17767279	0.215324047	1.476453224	0.492491793	4.647380985	34.87551488	188.0523726	0	1.957270151	37.42148735	4.757763642	0.547760575	2.184269063	2268.74535	202.4166667	963.0506571	59	312.5570486	36.31168406	4.660167026	17.43586735	453.2003092
1943	6	163	116.031601	7721.049313	62.38705168	0.00227388	0.021118348	-23.15650892	32.31075549	27.69824372	16.3254405	0.204834941	1.396974061	0.469392619	4.40681196	34.88512054	186.9261559	0	1.902014255	34.60989691	4.758836006	0.559878522	2.071201621	2259.675653	203.4166667	968.0265576	59	313.7106451	32.84325466	4.528605369	16.58083406	455.5419095
1944	6	159.7218884	116.2788265	7764.564234	62.65318784	0.002461016	0.023864753	-23.16746629	32.53709806	27.3608353	16.71568632	0.219570354	1.512613342	0.503444256	4.756655216	34.8955785	187.0506903	0	1.892811324	38.65241521	4.762244961	0.542463886	2.235627952	2265.150166	204.4166667	973.4822408	59	314.8525243	37.11446338	4.506693629	16.49351682	458.1092898
1945	6	129.9291416	117.1250761	7914.667435	62.49102482	0.002119557	0.023922036	-23.06369144	34.89282743	28.12279294	20.77728868	0.187201901	1.329149316	0.430072602	4.141327275	34.93107315	185.5449735	0	1.873557784	37.3608584	4.748800461	0.491549545	1.946423819	2306.83078	205.4166667	975.4827613	58	315.9853432	37.20354966	4.460851867	16.29966604	459.0507112
1946	6	153.5026475	117.3401396	7953.099133	62.7207259	0.002515626	0.023310864	-23.12235188	31.58762222	27.18021979	15.078659	0.226767043	1.554678911	0.521215241	4.899279139	34.94001973	186.3241408	0	1.820659837	37.41414423	4.748741872	0.55418834	2.302661195	2248.433604	206.4166667	980.2194681	58	317.081253	36.25305622	4.334904374	15.71113562	461.2797497
1947	6	163	118.2222286	8111.940036	62.5695485	0.002458293	0.022711353	-23.19571197	31.60331767	27.27209707	15.10572012	0.219907268	1.509731593	0.506468822	4.757675921	34.97640553	187.3619907	0	1.852761505	37.76403827	4.737125288	0.554234839	2.236107683	2248.433604	207.4166667	982.5587368	57	318.1760008	35.32069594	4.411336916	16.35834332	462.380582
1948	6	161.7506148	118.5204291	8166.080035	62.88559403	0.003031487	0.03235293	-23.59510407	32.02385794	26.39368052	15.83078955	0.251688428	1.783255064	0.580047875	5.563811421	34.98859506	192.9414129	0	1.934355707	52.21938518	4.745860588	0.499054974	2.614991368	2265.150166	208.4166667	989.1164443	57	319.321107	50.31527659	4.605608827	17.43192053	465.466562
1949	6	121.6573763	119.4356616	8333.645564	62.74020703	0.002138929	0.026105113	-23.29691886	35.94507885	28.10348824	22.59151525	0.181790612	1.320485918	0.419841672	4.089613195	35.02566194	188.9755537	0	1.958069456	40.89544145	4.735553468	0.458553673	1.922118202	2322.793992	209.4166667	991.7038221	56	320.5015672	40.59867213	4.662070134	17.55984076	466.6841516
1950	6	163	119.6392812	8371.213198	62.95431435	0.00266354	0.026607765	-23.33108951	32.00027553	26.92852336	15.79013022	0.231576914	1.622163154	0.535053905	5.082540367	35.0338385	189.6131306	0	1.860817347	43.53052804	4.734294038	0.522241937	2.388793972	2259.675653	210.4166667	996.1743705	56	321.6438027	41.38039597	4.430517492	16.10336182	468.7879391
1951	6	126.2142403	120.5457157	8539.725711	62.77057841	0.002199327	0.02772422	-23.22423626	35.84810218	27.8927233	22.42431411	0.187256165	1.374386625	0.433540161	4.245070107	35.06993281	188.3363355	0	1.859723324	43.35575974	4.720916559	0.443836493	1.99518295	2324.169241	211.4166667	998.0804424	55	322.7618963	43.11670626	4.427912675	16.26674191	469.6849141
1952	6	163	120.7565637	8579.2233	62.99035599	0.002474251	0.023341191	-23.216032	31.52509913	27.20061135	14.97086057	0.220380017	1.531170371	0.510460851	4.812789871	35.0782582	188.4504498	0	1.797286516	38.37862887	4.720423962	0.53990745	2.262011239	2248.433604	212.4166667	1002.696723	55	323.8485794	36.30022025	4.27925361	15.52666778	471.8572815
1953	6	163	120.9761996	8620.487589	63.2197021	0.002080767	0.017387759	-23.11342632	30.98590905	27.92795244	14.0412225	0.191934015	1.304671604	0.444795828	4.130641377	35.08690253	187.2880854	0	1.761006331	28.27659254	4.720903492	0.580144001	1.941401447	2230.827307	213.4166667	1007.519487	55	324.9144691	27.04144284	4.192872216	15.18862781	474.1268174
1954	6	163	121.9256922	8800.292374	63.04840446	0.00226603	0.019690305	-23.24372367	31.13609198	27.57714411	14.30015859	0.204514434	1.403817683	0.474944451	4.432503337	35.12394631	189.3427355	0	1.817259454	32.19243906	4.709678429	0.565029724	2.083276568	2236.797414	214.4166667	1009.83355	54	325.9947817	30.62236304	4.326808223	16.13329124	475.2157882
1955	6	129.6363227	122.1947476	8851.663085	63.3269714	0.00241911	0.02678649	-23.36111711	33.50367691	27.36224712	18.38220156	0.207421378	1.492251046	0.48198036	4.641814435	35.13434808	191.2150903	0	1.848872157	42.18165722	4.71517991	0.482454153	2.181652784	2287.724535	215.4166667	1015.728339	54	327.1135981	41.65834935	4.402076564	16.45314422	477.9898066
1956	6	161.4785551	123.1237106	9030.460421	63.10287431	0.002320201	0.023026164	-23.27602441	32.52468037	27.54675613	16.6942765	0.204825097	1.44526324	0.47691809	4.525545588	35.16994394	190.2654374	0	1.822552625	37.07144495	4.699525321	0.518907475	2.127006426	2266.953225	216.4166667	1017.055605	53	328.2093539	35.81029066	4.339411013	16.08522919	478.6144023
1957	6	126.1694186	123.4016928	9084.395992	63.38813663	0.002761928	0.031638282	-23.60867212	33.16634536	26.75727094	17.80059545	0.22855239	1.664013763	0.532481913	5.159676736	35.18050075	195.1277317	0	1.875289871	49.67058143	4.705849438	0.465057109	2.425048066	2286.055738	217.4166667	1023.130099	53	329.3110368	49.20385652	4.464975884	17.04762975	481.4729876
1958	6	163	124.3904486	9277.859914	63.19275555	0.00309114	0.03136556	-23.93673175	30.60304493	26.20042788	13.38111194	0.249860269	1.782039987	0.582463489	5.562476054	35.21770181	199.9077798	0	1.908588429	51.38072837	4.693797118	0.501483758	2.614363745	2238.764618	218.4166667	1025.20352	52	330.434497	48.77971816	4.544258163	17.47490402	482.4487155
1959	6	133.4938573	124.6353641	9326.172936	63.44184408	0.002715526	0.028803974	-23.62214091	32.47085273	26.83938275	16.60147023	0.228125275	1.641126593	0.53291049	5.110983739	35.2268334	195.683633	0	1.885408062	45.37614267	4.696735781	0.488978657	2.402162357	2270.526505	219.4166667	1030.542109	52	331.5653304	44.79594084	4.489066814	17.11753461	484.9609927
1960	6	122.7239689	124.8595066	9370.524924	63.67023518	0.002181821	0.028712164	-23.45582312	36.08039025	27.8739371	22.82481077	0.181643406	1.363168529	0.424541708	4.190114136	35.23516186	193.4965792	0	1.832385062	44.81603108	4.697662022	0.417581176	1.969353644	2328.217979	220.4166667	1035.443004	52	332.6785291	44.65315732	4.362821575	16.33420382	487.2672961
1961	6	129.2866363	125.8215924	9562.384291	63.41184835	0.002455523	0.034143921	-23.81436983	34.91089579	27.09264237	20.80844102	0.193161146	1.472609693	0.452391271	4.506727895	35.27060257	198.7199059	0	1.793372203	53.80336368	4.680421818	0.393898974	2.118162111	2318.591659	221.4166667	1036.323398	51	333.7529663	53.10062635	4.269933818	15.91419978	487.6815989
1962	6	132.8260718	126.0194531	9602.141576	63.61144171	0.0019416	0.02280092	-23.19276625	34.97744198	28.4543509	20.92317583	0.170878292	1.255089141	0.400377507	3.885840297	35.27783003	190.2149662	0	1.717791314	35.64392821	4.678750513	0.456818404	1.826344939	2309.845815	222.4166667	1040.632093	51	334.7984338	35.45999067	4.089979319	14.95313291	489.7092204
1963	6	148.2979987	126.2904992	9656.770873	63.88537038	0.002355141	0.023011816	-23.46246789	31.9402672	27.40443301	15.68666759	0.206766234	1.470932987	0.484736672	4.600927433	35.28769725	194.2922145	0	1.77683755	36.54200129	4.684308288	0.512919128	2.162435894	2257.829099	223.4166667	1046.552543	51	335.8465321	35.78797664	4.230565596	16.02361862	492.4953145
1964	6	150.202396	127.2971005	9861.339878	63.63512612	0.002348541	0.022880843	-23.50408502	31.88493765	27.40953911	15.59127181	0.205777074	1.46662053	0.483448644	4.586906911	35.32400589	195.0811894	0	1.773788033	36.81352724	4.668848253	0.512280283	2.155846248	2255.971705	224.4166667	1047.767362	50	336.9227387	35.58428685	4.223304839	15.9246695	493.0669939
1965	6	145.419039	127.5191726	9906.830184	63.85734507	0.002081068	0.023517631	-23.40791512	34.10318606	28.05312491	19.41583804	0.181303316	1.328760021	0.426155338	4.119614202	35.33194565	193.8386239	0	1.736461918	37.34389348	4.669577998	0.464357683	1.936218675	2295.893942	225.4166667	1052.600707	50	337.9794531	36.57462007	4.134433138	15.46161153	495.3415092
1966	6	116.2036106	127.7832106	9961.086339	64.1220616	0.00226201	0.023499886	-23.53367203	32.9969809	27.65554866	17.50858776	0.197476773	1.427076715	0.464425995	4.444637196	35.34135301	195.6623449	0	1.775468198	37.07500869	4.674414826	0.489314609	2.088979482	2275.803744	226.4166667	1058.365424	50	339.0403336	36.54702295	4.227305234	16.13129492	498.0543169
1967	6	124.9361902	128.809738	10173.77624	63.85330125	0.002430381	0.028316799	-23.76695006	33.36092034	27.22738851	18.13606955	0.202720851	1.502823766	0.477784419	4.645380928	35.37759193	199.074601	0	1.766258431	44.66608589	4.658165412	0.448066547	2.183329036	2289.381778	227.4166667	1059.344451	49	340.10555	44.03828621	4.205377217	15.96978526	498.5150357
1968	6	131.5157418	129.0154717	10216.73916	64.05743591	0.002337337	0.026666216	-23.66701768	33.32734955	27.4124542	18.07818888	0.19921911	1.471791829	0.469733769	4.554775973	35.3847914	197.8207094	0	1.708830353	41.81425824	4.657357018	0.454434856	2.140744707	2286.055738	228.4166667	1063.817966	49	341.1352486	41.47129837	4.068643699	15.23722228	500.6202191
1969	6	163	129.2797164	10272.08592	64.3201047	0.002694253	0.029086188	-24.11645063	31.25805165	26.64389304	14.51043388	0.219539546	1.609998212	0.517926855	4.99460556	35.39400766	204.500324	0	1.75454889	47.38246986	4.662176303	0.467703152	2.347464613	2252.224387	229.4166667	1069.580947	49	342.1761959	45.2348391	4.177497356	16.07873682	503.3322103
1970	6	120.3253194	130.3387193	10495.76481	64.04393642	0.002463942	0.031571764	-24.1565173	33.67694783	27.05068359	18.68094454	0.195890664	1.487920464	0.463155468	4.568014036	35.43060012	205.4058484	0	1.758300686	49.83005194	4.646226447	0.410991334	2.146966597	2299.079047	230.4166667	1070.56801	48	343.2355869	49.10040685	4.186430204	16.09783915	503.7967108
1971	6	158.1217203	130.528298	10536.12324	64.23037671	0.002051093	0.019378198	-23.63147224	31.95773358	28.00704445	15.71678204	0.184497366	1.320755119	0.436390639	4.131155583	35.43709341	198.0760622	0	1.673485375	30.98827966	4.643937647	0.512877905	1.941643124	2254.10347	231.4166667	1074.684571	48	344.2566551	30.13697285	3.984488988	14.85090327	505.7339155
1972	6	144.1529972	130.7539513	10584.28692	64.45264768	0.002205259	0.026276414	-23.81381979	33.93305091	27.66997899	19.12250156	0.187811081	1.406894424	0.444434347	4.338595429	35.44479982	200.8614744	0	1.664470469	41.63665728	4.645094011	0.435215546	2.039139852	2297.492462	232.4166667	1079.597266	48	345.2552428	40.86507916	3.963024926	14.97426195	508.0457724
1973	6	123.060658	131.8188116	10813.41698	64.14200379	0.002217612	0.025615704	-23.8526381	33.52394166	27.63446649	18.41714079	0.189663724	1.4156562	0.449797722	4.372590737	35.48084028	201.4990063	0	1.658164258	40.19516501	4.626876206	0.443900272	2.055117646	2289.381778	233.4166667	1079.990021	47	346.2455801	39.83754242	3.948010137	15.06939168	508.2305982
1974	6	121.3172273	132.0332478	10859.9273	64.35085956	0.002146343	0.029910395	-24.16582055	34.93019567	27.63409232	20.84171668	0.172424883	1.338215969	0.409097095	4.084548824	35.48803349	206.2777843	0	1.632431269	46.85478186	4.626954449	0.37956314	1.919737947	2318.591659	234.4166667	1084.635239	47	347.228343	46.5166463	3.886741116	14.81359662	510.416583
1975	6	149.3001544	132.216074	10899.6795	64.52919591	0.001842007	0.019473151	-23.65838949	33.26667818	28.54836279	17.97358306	0.166657398	1.223874903	0.395561408	3.800199382	35.49414946	199.1574642	0	1.559530251	31.05664586	4.624164913	0.472660151	1.786093709	2280.980645	235.4166667	1088.60549	47	348.1891977	30.2846442	3.713167265	13.82108147	512.2849365
1976	6	133.3154565	132.4484906	10950.34459	64.75626121	0.001685405	0.017511945	-23.7111151	33.5916931	29.06461623	18.53395361	0.153629349	1.125142998	0.364813895	3.496992005	35.50190201	200.3156617	0	1.580801697	27.53132729	4.626009163	0.477924512	1.643586242	2284.37545	236.4166667	1093.665666	47	349.1415333	27.23457679	3.763813565	14.29262507	514.6661959
1977	6	132.1123229	133.5897018	11201.24256	64.47534488	0.002228603	0.029728803	-24.46276315	34.17058347	27.44296058	19.53204047	0.178000171	1.376000175	0.423656908	4.207781392	35.53960954	211.8537119	0	1.659438268	46.74767714	4.611813801	0.389690232	1.977657254	2306.83078	237.4166667	1094.92146	46	350.1251263	46.23423493	3.951043494	15.49974652	515.2571577
1978	6	140.9277311	133.8442148	11257.68006	64.72125375	0.002364117	0.026970861	-24.38813888	32.91984954	27.29746817	17.37560266	0.197271919	1.480893466	0.469761714	4.570057657	35.54793863	211.1499868	0	1.695907904	42.62226893	4.615609478	0.439099305	2.147927099	2280.980645	238.4166667	1100.438226	46	351.1287215	41.94508296	4.037875961	15.98679394	517.853283
1979	6	123.8679612	134.0962363	11313.73883	64.9652165	0.002098411	0.026438945	-24.430302	34.71641942	27.90601853	20.47313693	0.173440173	1.327334782	0.413225104	4.072340552	35.55615759	212.0991681	0	1.718159171	41.40792044	4.619218811	0.407452828	1.914000059	2311.334753	239.4166667	1105.91797	46	352.1583063	41.11784767	4.090855169	16.20423426	520.4319861
1980	6	163	135.2523861	11573.13047	64.65353364	0.002214261	0.01983502	-24.4621347	31.0301744	27.5931591	14.11754207	0.193358082	1.3944538	0.461740084	4.360748863	35.59350168	213.0032207	0	1.744156371	32.433931	4.603177545	0.511706354	2.049551965	2236.797414	240.4166667	1106.680602	45	353.1954551	30.84742278	4.152753265	16.42561742	520.7908713
1981	6	163	135.5208236	11633.87989	64.9104261	0.002303277	0.02305935	-24.59908498	32.18978548	27.49645888	16.11687151	0.195979353	1.443058882	0.468248855	4.483589551	35.60208861	215.5878072	0	1.781385641	38.09273918	4.608172997	0.476094347	2.107287089	2261.511357	241.4166667	1112.489764	45	354.2512132	35.86190147	4.241394383	16.90754838	523.524595
1982	6	163	135.7675055	11689.88016	65.14694764	0.002480321	0.027025631	-24.80802858	32.38826328	27.1069666	16.45907462	0.204014895	1.528892053	0.487684745	4.724663176	35.60995211	219.3367653	0	1.773909432	44.31686462	4.61125386	0.446570823	2.220591693	2270.526505	242.4166667	1117.84479	45	355.3234098	42.03026204	4.223593886	16.63397782	526.0446071
1983	6	152.439125	136.9651537	11964.14279	64.82801683	0.002217663	0.022118594	-24.77244645	32.27755305	27.66776668	16.26819492	0.188079475	1.38897421	0.450658207	4.314280621	35.64775957	219.4237814	0	1.799237352	35.35366919	4.595607055	0.474485803	2.027711892	2263.336202	243.4166667	1118.647351	44	356.3988671	34.39883714	4.283898457	16.83547162	526.4222826
1984	6	163	137.2232567	12023.76689	65.07257647	0.001986703	0.019493511	-24.75689057	32.77070607	28.25201187	17.11845874	0.171030891	1.259788909	0.41001887	3.91667802	35.65582792	219.7666137	0	1.80063628	32.0613583	4.599613519	0.47960453	1.84083867	2268.74535	244.4166667	1124.222204	44	357.490083	30.31630884	4.287229238	16.65443957	529.0457431
1985	6	154.3299464	137.4513848	12076.61989	65.28911728	0.002186218	0.02798986	-24.99304598	34.63998205	27.68415404	20.34134835	0.175593063	1.362214741	0.421143215	4.167980892	35.66293605	224.0184445	0	1.758766237	45.03825608	4.601007646	0.392737357	1.958951019	2311.334753	245.4166667	1129.16396	44	358.5595567	43.5298301	4.187538659	16.13349023	531.3712752
1986	6	129.3014783	138.6257796	12350.98894	64.90024551	0.002146286	0.030389116	-25.20786167	34.92048809	27.59889518	20.82497947	0.165406284	1.312715371	0.3976214	3.99094267	35.69918781	227.9703152	0	1.700096939	47.72852174	4.57993215	0.358386603	1.875743055	2320.005167	246.4166667	1128.571614	43	359.5928452	47.26115326	4.047849854	15.383116	531.0925243
1987	6	118.739841	138.8781458	12410.44875	65.13676058	0.002177155	0.029503368	-25.18614497	34.81157877	27.61314497	20.63720478	0.170911111	1.346108002	0.411054541	4.10228437	35.70690431	228.2230263	0	1.71862474	45.940159	4.583380617	0.371245241	1.928073654	2315.726641	247.4166667	1134.004754	43	360.612012	45.88363817	4.091963668	15.97846434	533.6492961
1988	6	163	139.1284676	12469.60222	65.37178452	0.002292453	0.023214177	-25.03492461	31.91306862	27.44140617	15.63977348	0.193154474	1.442569306	0.464771957	4.469139867	35.71453285	226.6258116	0	1.726916728	37.5645683	4.58668864	0.460298499	2.100495737	2257.829099	248.4166667	1139.409903	43	361.6495591	36.10268822	4.111706494	16.18345245	536.1928955
1989	6	131.7635159	139.3605106	12524.59239	65.5900247	0.00210111	0.026462064	-25.10472785	34.48108004	27.85923663	20.06737937	0.170735336	1.328052787	0.41101504	4.063410985	35.7215818	228.3538633	0	1.706629181	41.49648406	4.58844489	0.392678612	1.909803163	2308.344473	249.4166667	1144.43463	43	362.6802783	41.15380209	4.063402813	16.02063643	538.5574728
1990	6	144.7656156	140.620661	12825.85683	65.22850751	0.002268989	0.023399064	-25.15282095	32.1468121	27.49429536	16.04277948	0.189976878	1.429019376	0.458439664	4.420076421	35.7594882	229.5944924	0	1.73184519	37.02438436	4.571212202	0.451559877	2.077435918	2263.336202	250.4166667	1144.707722	42	363.7139134	36.39022477	4.123440929	16.35435241	538.6859869
1991	6	163	140.8599585	12883.56904	65.45069826	0.00199562	0.018061716	-25.10990935	31.31373416	28.04014651	14.60643822	0.173038165	1.273479079	0.417758559	3.966544264	35.76661588	229.4040698	0	1.717102486	29.58820883	4.573517549	0.489712693	1.864275804	2242.665396	251.4166667	1149.858537	42	364.7531934	28.08958035	4.088339253	16.03803943	541.1098998
1992	6	115.2318421	141.1235895	12947.33629	65.69592019	0.002225527	0.029763796	-25.59648179	34.21996901	27.45143679	19.61718794	0.170895174	1.352941617	0.412792829	4.120488555	35.77444255	237.5966105	0	1.748313183	46.88940119	4.57794558	0.367830351	1.936629621	2308.344473	252.4166667	1155.549763	42	365.7878832	46.28865629	4.162650437	16.7553956	543.788124
1993	6	163	142.3769933	13253.19186	65.27597584	0.002148015	0.020277987	-25.2537971	31.3144446	27.68479817	14.6076631	0.183684158	1.366057446	0.44386367	4.241713348	35.81128798	232.836143	0	1.69849878	33.21961624	4.556465665	0.472697944	1.993605274	2244.59913	253.4166667	1154.684341	41	366.8140115	31.53632554	4.044044713	15.88329817	543.3808662
1994	6	150.8128868	142.6259536	13314.47198	65.50445845	0.001839749	0.021099454	-25.20687745	34.30355922	28.61606158	19.76130899	0.154820257	1.192598233	0.375033209	3.66479085	35.81853538	232.3632221	0	1.7031621	33.75291346	4.559541583	0.416068626	1.722451699	2299.079047	254.4166667	1160.023371	41	367.8403078	32.81387074	4.055147857	16.00483718	545.893351
1995	6	163	142.8273613	13364.17587	65.68959185	0.002013006	0.020578598	-25.21646779	32.26647988	28.01007995	16.24910325	0.172344447	1.303675146	0.417638636	4.029060062	35.82438144	232.7864721	0	1.637352724	33.27946777	4.558644657	0.447076581	1.893658229	2265.150166	255.4166667	1164.353823	41	368.8380644	32.00383497	3.898458866	15.10957532	547.9312107
1996	6	142.9637324	143.0731715	13424.99353	65.91589397	0.00174031	0.021039409	-25.21571201	34.92929696	28.89763167	20.84016717	0.146493493	1.141916714	0.355162952	3.496964168	35.83149576	233.7369619	0	1.651293445	33.14626761	4.561530952	0.397415829	1.643573159	2311.334753	256.4166667	1169.652562	41	369.8335694	32.72048958	3.931651059	15.4114943	550.4247349
1997	6	145.4767108	143.2826073	13476.94697	66.10901547	0.00185716	0.019410646	-25.20281895	32.83544547	28.43564227	17.2300784	0.160244869	1.219263412	0.388652684	3.762044606	35.83753955	234.2101561	0	1.610871803	31.0240222	4.561394646	0.438204372	1.768160965	2274.055747	257.4166667	1174.179005	41	370.8081973	30.18743621	3.835409054	14.96394667	552.554826
1998	6	157.6298862	144.6150256	13810.39752	65.70171568	0.001976637	0.021799966	-25.44589737	32.91424401	28.08180575	17.36593795	0.165284757	1.273838909	0.401874102	3.917016528	35.87561125	239.6059086	0	1.641541786	34.85011382	4.542600927	0.41963476	1.840997768	2279.266247	258.4166667	1173.88379	40	371.7878606	33.90330765	3.908432823	15.46298135	552.415901
1999	6	144.5437894	144.795256	13855.89116	65.86558276	0.001682902	0.017853443	-25.22694281	33.26667818	28.94747498	17.97358306	0.147161185	1.126388639	0.357931176	3.47123617	35.88071136	236.689659	0	1.552267167	28.14597707	4.539996462	0.431565571	1.631481	2280.980645	259.4166667	1177.750749	40	372.7486895	27.76567393	3.695874207	14.1998789	554.2356465
2000	6	144.8427824	145.0272371	13914.5846	66.07680256	0.001738973	0.022392279	-25.41674884	35.13260129	28.80034058	21.19069189	0.144625789	1.148324463	0.351916398	3.499716275	35.88725867	240.1585453	0	1.563241937	35.36531	4.541720412	0.371521843	1.644866649	2317.16547	260.4166667	1182.739691	40	373.687569	34.82447172	3.722004612	14.61264904	556.5833838
2001	6	159.7475702	145.2104535	13961.04908	66.24386085	0.001600416	0.017175974	-25.22194027	33.46584676	29.20593593	18.31697717	0.141342989	1.086563544	0.344045721	3.344579261	35.89241601	237.6860552	0	1.49800072	27.42242977	4.539454913	0.425196697	1.571952253	2284.37545	261.4166667	1186.689172	40	374.6065577	26.71207537	3.56666838	13.79226658	558.4419632
2002	6	124.1248388	146.5376907	14300.52192	65.77383658	0.001747581	0.021863945	-25.49369362	34.1840458	28.63765918	19.55525137	0.146242297	1.159729719	0.35684217	3.537902524	35.92942034	242.8557066	0	1.478822062	34.17191068	4.516312813	0.376729678	1.662814186	2302.21616	262.4166667	1185.155754	39	375.5051818	34.00280715	3.52100491	13.66827472	557.7203549
2003	6	127.6188342	146.7181974	14347.08273	65.93597815	0.001697156	0.02287524	-25.54626489	34.82040341	28.74386187	20.65241967	0.140128309	1.128041061	0.342037756	3.425972608	35.93440519	245.2741997	0	1.427790695	35.58116577	4.513816443	0.352887348	1.610207126	2314.275215	263.4166667	1189.014481	39	376.3707163	35.57557256	3.399501656	13.17336779	559.5362265
2004	6	163	146.9055956	14395.52073	66.10452137	0.001787578	0.020209445	-25.4745709	32.60186348	28.39029134	16.82735083	0.153582621	1.19924586	0.375004752	3.676240921	35.93956837	245.3859316	0	1.400232298	32.32994616	4.511927315	0.402874289	1.727833233	2275.803744	264.4166667	1193.028781	39	377.2100993	31.42972852	3.333886423	13.08491952	561.4253087
2005	6	159.3084594	147.1355066	14455.08588	66.31159376	0.001646527	0.015664569	-25.45320034	31.62814923	28.81740334	15.14853316	0.147373828	1.118681707	0.359997056	3.459686364	35.94588624	245.8078764	0	1.442722761	24.96154065	4.513526816	0.450788351	1.626052591	2250.334439	265.4166667	1197.965242	39	378.0600872	24.3615373	3.435054193	13.86372984	563.7483494
2006	6	163	147.3248315	14504.2508	66.48235488	0.001804651	0.020695944	-25.69739839	32.48255299	28.29361707	16.62164308	0.152499673	1.197147665	0.372646241	3.664454423	35.95107514	251.2248001	0	1.413534565	33.63947521	4.51187908	0.394991037	1.722293579	2274.055747	266.4166667	1202.039785	39	378.9143626	32.18633243	3.365558487	13.49026361	565.6657812
2007	6	158.2168125	148.6966634	14863.60062	65.98966518	0.00170976	0.018807393	-25.59650212	32.64906615	28.64929883	16.90873475	0.147988059	1.155993381	0.362524557	3.54575744	35.98830813	250.6800673	0	1.412230342	29.94318754	4.48826083	0.406084145	1.666505997	2274.055747	267.4166667	1200.23575	38	379.7602281	29.24925708	3.362453196	13.50720528	564.8168237
2008	6	154.9551622	148.8932821	14915.55292	66.16429426	0.001358519	0.015334965	-25.43522609	34.29966188	30.1181781	19.75458945	0.12130972	0.951381919	0.297280097	2.91483348	35.99359255	248.4999491	0	1.394138925	24.29483782	4.487168822	0.399928156	1.369971736	2299.079047	268.4166667	1204.430898	38	380.6090186	23.84893754	3.319378393	13.20367811	566.7910108
2009	6	163	149.093771	14968.64386	66.34259836	0.001793482	0.019421589	-25.81208673	31.70730897	28.24558464	15.28501546	0.152715989	1.193671815	0.374374223	3.661195802	35.9989677	256.1834988	0	1.387970088	31.65647598	4.486426198	0.405889223	1.720762027	2257.829099	269.4166667	1208.717991	38	381.446786	30.20445557	3.304690685	13.22561153	568.8084665
2010	6	163	149.2825354	15018.7372	66.51069452	0.001629902	0.014938884	-25.6742334	30.76091577	28.67419735	13.65330305	0.14640928	1.114672983	0.359036874	3.447061993	36.0040163	255.1223685	0	1.366446547	25.44004464	4.484793943	0.450429729	1.620119137	2232.828877	270.4166667	1212.763029	38	382.2743661	23.23295178	3.25344416	12.92815176	570.7120136
2011	6	163	149.4772641	15070.52234	66.68432487	0.001516627	0.014593721	-25.65948763	31.5968169	29.13312334	15.09451189	0.136681903	1.049397937	0.335301578	3.236981739	36.00921204	255.6091184	0	1.356463185	23.34714236	4.483677048	0.436622388	1.521381417	2250.334439	271.4166667	1216.944679	38	383.1004119	22.69615435	3.229674249	12.77393927	572.6798489
2012	6	163	149.6769957	15123.75301	66.86265116	0.001601026	0.014511577	-23.69773476	30.73238648	28.75541741	13.60411462	0.144174575	1.098867208	0.353808152	3.397553054	36.01452827	176.4020079	0	1.359214623	24.12838931	4.482996838	0.449418468	1.596849935	2230.827307	272.4166667	1221.243055	38	383.9182393	22.56840393	3.236225293	12.92968364	574.7026142
1740	7	121.60915	4.745394174	1.666708445	0.972740855	0.001433761	0.013385759	-31.35008977	27.92943957	28.18067142	8.626619947	0.006973598	0.027267876	0.006761893	0.087241205	4.763537052	279.707407	0	0.632563352	20.91956084	3.895930991	0.63896599	0.041003367	2148.516288	0.5	1.947965496	550	0.011117087	20.81753315	1.50610322	1.159358836	0.916689645
1741	7	133.9406392	4.910839145	1.824564819	1.041751151	0.001461656	0.013637774	-30.6291635	27.92943957	28.12187476	8.626619947	0.024011742	0.094240428	0.023459449	0.301514082	4.952421166	270.6976914	0	0.650541628	21.31347891	1.421640089	0.63896599	0.141711619	2148.516288	1.5	2.132460133	550	0.057444943	21.20946617	1.548908638	1.017024127	1.003510651
1742	7	132.65045	5.216806286	2.140276017	1.175606536	0.001515435	0.014122751	-29.91777126	27.92943957	28.01153953	8.626619947	0.041918509	0.165748744	0.041573155	0.530298741	5.305849184	261.7924097	0	0.67884029	22.0715417	1.000579038	0.638965989	0.249240408	2148.516288	2.5	2.501447595	550	0.166139044	21.96370201	1.616286405	1.217262925	1.17715181
1743	7	131.5353182	5.636534427	2.625489381	1.372387958	0.001561735	0.014539365	-29.2130359	27.92943957	27.9196219	8.626619947	0.060174353	0.240336517	0.060888981	0.768935853	5.79710833	252.9562349	0	0.703074799	22.72275453	0.876725918	0.638965983	0.361399851	2148.516288	3.5	3.068540714	550	0.374122743	22.61162006	1.673987616	1.641553153	1.444019159
1744	7	130.7656963	6.13798938	3.288104794	1.627439438	0.001595453	0.014842227	-28.5115155	27.92943957	27.85440945	8.626619947	0.078287371	0.316279724	0.081030398	1.011909561	6.38963716	244.1466939	0	0.722407289	23.19616574	0.853993884	0.638965971	0.475597494	2148.516288	4.5	3.842972478	550	0.683095154	23.08263186	1.720017355	2.209010335	1.808457637
1745	7	129.599249	6.698336777	4.141221454	1.938146178	0.00164585	0.015294066	-27.82204574	27.92943957	27.75955737	8.626619947	0.097356571	0.398062468	0.103157148	1.273566355	7.053647765	235.4754943	0	0.750612004	23.90245186	0.880009559	0.638965945	0.598576187	2148.516288	5.5	4.840052575	550	1.062528756	23.78533166	1.787171439	2.88061546	2.2776718
1746	7	127.2158717	7.310036364	5.216055281	2.308296779	0.001744601	0.016176515	-27.16281386	27.92943957	27.5823651	8.626619947	0.119548426	0.494778838	0.129683668	1.583001983	7.775012598	227.1719232	0	0.801808396	25.28186316	0.937886863	0.638965902	0.744010932	2148.516288	6.5	6.09626461	550	1.490218945	25.15771579	1.909067608	3.66502837	2.868830405
1747	7	123.0732951	7.976684636	6.567873099	2.748510595	0.001913408	0.017676168	-26.5545499	27.92943957	27.30390354	8.626619947	0.147130079	0.616453173	0.163392316	1.972288442	8.551271797	219.4973548	0	0.885822575	27.6261362	1.023493558	0.638965832	0.926975568	2148.516288	7.5	7.676201684	550	1.965358478	27.48997631	2.109101368	4.607929761	3.612330204
1748	7	116.7725298	8.707076859	8.277432756	3.274894599	0.002169676	0.019931727	-26.01883311	27.92943957	26.9326509	8.626619947	0.182175232	0.772848059	0.207127033	2.472660266	9.384440675	212.7319959	0	1.010783901	31.15221757	1.138147004	0.638965728	1.162150325	2148.516288	8.5	9.674249534	550	2.501845695	30.99782138	2.406628336	5.777897061	4.552588016
1749	7	107.9421713	9.510778712	10.45062342	3.907371684	0.002531216	0.023071356	-25.57777059	27.92943957	26.49552266	8.626619947	0.226407612	0.972751417	0.263590773	3.112233623	10.2753917	207.1542188	0	1.184990458	36.06069723	1.285701697	0.638965579	1.462749803	2148.516288	9.5	12.21416612	550	3.122499582	35.88057355	2.821405853	7.254900909	5.747842879
1750	7	96.61798441	10.38175075	13.17119445	4.655794115	0.003001047	0.02707885	-25.24170449	27.92943957	26.04390275	8.626619947	0.279874176	1.217874099	0.333598359	3.8964822	11.20638911	202.8946628	0	1.409726674	42.32658468	1.466079382	0.638965375	1.831346634	2148.516288	10.5	15.39383351	550	3.853365509	42.11302728	3.356492082	9.071513926	7.244156946
1751	7	84.01155946	11.27797107	16.38998439	5.494327256	0.003534025	0.031528546	-24.98445868	27.92943957	25.64782527	8.626619947	0.338884423	1.492729145	0.413039114	4.775856771	12.12444525	199.6248299	0	1.663990165	49.28467981	1.66572124	0.638965102	2.244652682	2148.516288	11.5	19.15579426	550	4.711904729	49.03319507	3.961881345	11.07676313	9.014491416
1752	7	69.9541605	12.20431987	20.18839342	6.433980409	0.004140648	0.036472567	-24.81028894	27.92943957	25.30287942	8.626619947	0.402968812	1.795991413	0.501715046	5.746117599	13.02983079	197.3987521	0	1.952098596	57.0167887	1.887614784	0.638964748	2.700675271	2148.516288	12.5	23.59518481	550	5.716407418	56.72213593	4.6478538	13.27678146	11.10361638
1753	7	55.19985134	13.14135135	24.54322551	7.459893449	0.004792185	0.041645014	-24.69606731	27.92943957	25.01962209	8.626619947	0.469287519	2.114996214	0.596086437	6.766745042	13.90089735	195.9260232	0	2.260486783	65.10734269	2.124807023	0.638964297	3.18037017	2148.516288	13.5	28.68489481	550	6.880928589	64.76632561	5.382111388	15.58472134	13.49877403
1754	7	41.73335256	14.03887616	29.22090747	8.513678718	0.005402151	0.046363149	-24.58168607	27.92943957	24.81194257	8.626619947	0.532756852	2.425304436	0.68892638	7.759548229	14.69406215	194.4507749	0	2.549780129	72.48839205	2.355305904	0.638963732	3.646987667	2148.516288	14.5	34.15193561	550	8.193497082	72.10396882	6.070905068	17.72982384	16.07149911
1755	7	29.09869402	14.90202576	34.20714964	9.592751415	0.00598247	0.05074453	-24.66774349	27.92943957	24.65173534	8.626619947	0.578077182	2.656014781	0.759819817	8.49768464	15.42021113	195.4972872	0	2.818687121	79.34361271	2.579329428	0.638963037	3.993911781	2148.516288	15.5	39.97960614	550	9.650785276	78.91789285	6.711159811	19.61773523	18.8139323
1756	7	18.59292883	15.70322979	39.2800077	10.65198491	0.006464472	0.054306639	-24.96003135	27.92943957	24.53977122	8.626619947	0.594475827	2.753969813	0.792762802	8.811081792	16.06344266	199.1397399	0	3.033115793	84.91770509	2.782333879	0.638962193	4.141208442	2148.516288	16.5	45.908509	550	11.24214807	84.45768474	7.221704269	20.91351802	21.60400423
1757	7	10.42317471	16.45106212	44.41429286	11.69069837	0.006844458	0.057066979	-25.17934344	27.92943957	24.46233068	8.626619947	0.605162544	2.824196197	0.817449985	9.035763247	16.63824915	201.8626155	0	3.201221117	89.23762776	2.966240273	0.63896118	4.246808726	2148.516288	17.5	51.90920478	550	12.94098856	88.75056633	7.62195504	21.79082181	24.42786107
1758	7	4.064460173	17.15450708	49.6064786	12.71185873	0.007143335	0.059209157	-25.3457186	27.92943957	24.40708958	8.626619947	0.612058855	2.875452811	0.836371885	9.199752235	17.15739919	203.9175966	0	3.332812326	92.59041173	3.133922803	0.638959977	4.323883551	2148.516288	18.5	57.97757186	550	14.72518777	92.08208082	7.935267442	22.39830494	27.28356323
1759	7	0	17.82019947	54.85260591	13.71758605	0.00737788	0.060872698	-25.47301204	27.92943957	24.36681978	8.626619947	0.616377939	2.91338129	0.851157135	9.321098648	17.63030012	205.4787406	0	3.435622618	95.19424271	3.287640162	0.63895856	4.380916364	2148.516288	19.5	64.10898316	550	16.57688093	94.66922008	8.180053852	22.83008402	30.16893325
1760	7	0	18.45446245	60.15938562	14.71144626	0.007503172	0.061755109	-25.52189822	27.92943957	24.3463242	8.626619947	0.619008973	2.942232258	0.863057679	9.413401937	18.06495205	206.050626	0	3.517206326	96.57986962	3.429818631	0.638956907	4.42429891	2148.516288	20.5	70.31128194	550	18.48246636	96.04154621	8.374300777	23.16354715	33.08766209
1761	7	0	19.06222097	65.53310907	15.69638238	0.007503149	0.061754951	-25.47875987	27.92943957	24.34632782	8.626619947	0.620534942	2.964853498	0.872925009	9.485773296	18.46747192	205.4615202	0	3.583354272	96.59045035	3.56241029	0.638954992	4.458313449	2148.516288	21.5	76.59182123	550	20.43196728	96.04130056	8.531795886	23.44778554	36.04320999
1762	7	0	19.64557475	70.96238284	16.67178299	0.007503123	0.06175477	-25.44590519	27.92943957	24.34633198	8.626619947	0.621201304	2.982456401	0.881123853	9.542088421	18.84149111	204.9996008	0	3.636178989	96.59885189	3.686101553	0.63895279	4.484781558	2148.516288	22.5	82.93728494	550	22.41701104	96.04101797	8.657569023	23.68439285	39.02931056
1763	7	0	20.20643635	76.43781629	17.63729687	0.007503094	0.061754562	-25.42128721	27.92943957	24.34633674	8.626619947	0.6211992	2.996005125	0.887948719	9.58543201	19.19014272	204.6391353	0	3.677614681	96.6053771	3.801561608	0.638950272	4.505153045	2148.516288	23.5	89.33669779	550	24.43038	96.04069493	8.756225432	23.87767827	42.04079896
1764	7	0	20.74653953	81.95164646	18.59276186	0.00750306	0.061754326	-25.40302506	27.92943957	24.34634214	8.626619947	0.620677878	3.006269115	0.893637925	9.618265782	19.51613334	204.3544984	0	3.709393513	96.61029821	3.909428033	0.63894741	4.520584917	2148.516288	24.5	95.7809868	550	26.46591085	96.04032775	8.831889317	24.03295231	45.07340555
1765	7	0	21.26745198	87.49743496	19.53815239	0.007503022	0.061754059	-25.38981002	27.92943957	24.34634826	8.626619947	0.619754297	3.013864792	0.898384994	9.642561878	19.82180642	204.1292368	0	3.733041298	96.61385543	4.010299102	0.638944175	4.532004083	2148.516288	25.5	102.2626271	550	28.51838235	96.03991257	8.888193567	24.15561302	48.12358923
1766	7	0	21.77058982	93.06982511	20.47354095	0.007502979	0.061753759	-25.38058957	27.92943957	24.34635514	8.626619947	0.618520489	3.019288205	0.902347744	9.659907315	20.10919679	203.95011	0	3.749885271	96.6162577	4.104730494	0.638940533	4.540156438	2148.516288	26.5	108.7753581	550	30.58340172	96.03944538	8.928298265	24.25069619	51.18840381
1767	7	0	22.25723239	98.664347	21.39906961	0.007502931	0.061753422	-25.37451324	27.92943957	24.34636284	8.626619947	0.617049156	3.022940397	0.905655462	9.671585138	20.38007712	203.8064122	0	3.761068677	96.61768477	4.193234748	0.638936455	4.545645015	2148.516288	27.5	115.3139556	550	32.65729585	96.03892203	8.954925422	24.32268616	54.26539085
1768	7	0	22.72853639	104.2772607	22.3149291	0.007502878	0.061753047	-25.37089071	27.92943957	24.34637144	8.626619947	0.615397938	3.025147063	0.908414543	9.678637327	20.63599711	203.6894487	0	3.767568634	96.61828978	4.276282403	0.638931904	4.548959544	2148.516288	28.5	121.8740485	550	34.73701093	96.03833817	8.97040151	24.3754674	57.3524934
1769	7	0	23.18554899	109.9054297	23.22134325	0.007502819	0.061752629	-25.36915929	27.92943957	24.346381	8.626619947	0.613612674	3.026173817	0.910712917	9.681913634	20.8783163	203.5921274	0	3.770215023	96.61820222	4.354304099	0.638926847	4.550499408	2148.516288	29.5	128.4519709	550	36.82002199	96.03768932	8.976702435	24.41234756	60.44798631
1770	7	0	23.62921966	115.5462177	24.11855751	0.007502753	0.061752167	-25.36885855	27.92943957	24.34639158	8.626619947	0.611729893	3.026238083	0.91262355	9.682109631	21.10823174	203.5086425	0	3.769709005	96.61753078	4.427693177	0.638921247	4.550591527	2148.516288	30.5	135.0446419	550	38.90425292	96.03697082	8.975497631	24.43611273	63.55041971
1771	7	0	24.06041085	121.1974051	25.00683041	0.00750268	0.061751658	-25.36961052	27.92943957	24.34640326	8.626619947	0.60977875	3.025518413	0.914207201	9.679796518	21.3268011	203.4342251	0	3.766640382	96.6163661	4.496808484	0.638915067	4.549504364	2148.516288	31.5	141.6494672	550	40.98800665	96.03617786	8.968191386	24.44909378	66.65857282
1772	7	0	24.47990744	126.8571202	25.88642717	0.0075026	0.061751097	-25.37117898	27.92943957	24.3464161	8.626619947	0.607782513	3.024161825	0.915514627	9.675444608	21.53496215	203.4053229	0	3.761503388	96.61478329	4.561977208	0.638908268	4.547458966	2148.516288	32.5	148.2642593	550	43.06990477	96.03530547	8.955960447	24.45323248	69.77141612
1773	7	0	24.88842506	132.5237822	26.75761505	0.007502513	0.061750481	-25.37330702	27.92943957	24.3464302	8.626619947	0.605759742	3.022289632	0.916588347	9.66944196	21.7335491	203.4186944	0	3.754710759	96.61284412	4.623497627	0.63890081	4.544637721	2148.516288	33.5	154.8871705	550	45.14883579	96.03434852	8.939787522	24.45014239	72.88808023
1774	7	0	25.28661752	138.1960547	27.62065987	0.007502417	0.061749808	-25.37578115	27.92943957	24.34644561	8.626619947	0.603725205	3.020002088	0.917464062	9.662109265	21.92330648	203.4716599	0	3.746606091	96.61059907	4.681641708	0.638892651	4.541191354	2148.516288	34.5	161.5166389	550	47.22391105	96.03330171	8.920490693	24.4411624	76.00783008
1775	7	0	25.67508326	143.8728064	28.47582348	0.007502313	0.061749074	-25.37842368	27.92943957	24.34646243	8.626619947	0.601690607	3.017382128	0.918171811	9.653711799	22.10490082	203.5620017	0	3.737474556	96.608089	4.736657535	0.63888375	4.537244546	2148.516288	35.5	168.1513425	550	49.29442731	96.03215959	8.898748942	24.42740259	79.13004352
1776	7	0	26.05437114	149.5530791	29.32336197	0.007502199	0.061748275	-25.38108644	27.92943957	24.34648074	8.626619947	0.599665179	3.014498393	0.918736908	9.644469106	22.27893061	203.6878835	0	3.727552126	96.60534667	4.788771538	0.638874062	4.53290048	2148.516288	36.5	174.7901611	550	51.35983517	96.03091655	8.875124109	24.40978294	82.25419348
1777	7	0	26.42498543	155.2360601	30.16352436	0.007502075	0.061747407	-25.38433155	27.92943957	24.34650062	8.626619947	0.597656136	3.01140769	0.919180716	9.634562856	22.44593483	203.8168176	0	3.717033462	96.60239796	4.838190538	0.638863543	4.528244542	2148.516288	37.5	181.4321452	550	53.41971246	96.02956681	8.850079671	24.38906556	85.37983303
1778	7	0	26.78739033	160.9210598	30.99655175	0.007501941	0.061746466	-25.38805894	27.92943957	24.34652216	8.626619947	0.595669063	3.008156998	0.919521284	9.624143288	22.60640013	203.9475453	0	3.706078614	96.59926302	4.885103601	0.638852146	4.523347345	2148.516288	38.5	188.0764886	550	55.47374198	96.02810445	8.823996701	24.3658816	88.50658289
1779	7	0	27.14201388	166.6074925	31.82267675	0.007501797	0.06174545	-25.39218595	27.92943957	24.34654545	8.626619947	0.593708211	3.004785128	0.919773872	9.613334491	22.76076715	204.0790263	0	3.694818701	96.59595711	4.929683719	0.638839824	4.518267211	2148.516288	39.5	194.7225069	550	57.52169274	96.02652337	8.797187382	24.34075337	91.63412089
1780	7	0	27.48925148	172.2948603	32.64212319	0.007501641	0.061744353	-25.3966444	27.92943957	24.34657058	8.626619947	0.591776752	3.001324076	0.91995139	9.602238763	22.90943583	204.2104012	0	3.683360696	96.59249146	4.972089333	0.638826528	4.513052219	2148.516288	40.5	201.369618	550	59.56340435	96.02481733	8.769906419	24.3141128	94.76217316
1781	7	0	27.82946897	177.9827393	33.45510595	0.007501472	0.061743171	-25.40137823	27.92943957	24.34659764	8.626619947	0.589876978	2.99780016	0.920064765	9.590940222	23.05277004	204.3409628	0	3.671791466	96.58887385	5.0124657	0.638812208	4.507741904	2148.516288	41.5	208.0173266	550	61.59877405	96.0229799	8.742360633	24.28631659	97.89050662
1782	7	0	28.16300542	183.6707685	34.26183098	0.007501292	0.061741901	-25.40634144	27.92943957	24.34662674	8.626619947	0.588010469	2.994234951	0.920123246	9.579507802	23.19110167	204.47013	0	3.660181152	96.5851092	5.050946134	0.638796813	4.502368667	2148.516288	42.5	214.6652107	550	63.62774575	96.02100453	8.714717028	24.2576588	101.0189227
1783	7	0	28.49017555	189.3586399	35.06249539	0.007501098	0.061740538	-25.41149646	27.92943957	24.34665797	8.626619947	0.586178225	2.990646054	0.920134661	9.567997745	23.32473403	204.5974277	0	3.648586011	96.5812	5.087653111	0.638780291	4.49695894	2148.516288	43.5	221.3129103	550	65.6503011	96.01888448	8.68710955	24.2283813	104.1472519
1784	7	0	28.81127197	195.0460901	35.85728763	0.00750089	0.061739077	-25.41706004	27.92943957	24.34669144	8.626619947	0.584380781	2.987047759	0.920105634	9.556455688	23.45394497	204.7275581	0	3.637050792	96.57714673	5.122699276	0.638762588	4.491534173	2148.516288	44.5	227.9601178	550	67.66645194	96.01661288	8.659644743	24.19868242	107.2753496
1785	7	0	29.12656708	200.7328938	36.64638773	0.007500667	0.061737515	-25.42300705	27.92943957	24.34672724	8.626619947	0.582618296	2.983451584	0.920041765	9.544918395	23.57898952	204.8602083	0	3.625610722	96.57294815	5.156188344	0.638743649	4.486111646	2148.516288	45.5	234.6065697	550	69.67623412	96.01418267	8.632406481	24.16872418	110.4030916
1786	7	0	29.43631488	206.4188575	37.42996755	0.00750043	0.061735845	-25.42974281	27.92943957	24.34676549	8.626619947	0.580890632	2.979866734	0.91994779	9.533415224	23.70010222	205.0139363	0	3.614293164	96.5686016	5.188215908	0.638723418	4.480705155	2148.516288	46.5	241.2520397	550	71.67970234	96.01158666	8.605459914	24.13863825	113.5303716
1787	7	0	29.74075252	212.1038146	38.20819108	0.007500176	0.061734065	-25.43724919	27.92943957	24.3468063	8.626619947	0.579197411	2.976300475	0.919827703	9.521969336	23.81749918	205.1885421	0	3.603119002	96.56410319	5.218870175	0.638701837	4.475325588	2148.516288	47.5	247.8963333	550	73.67692594	96.00881748	8.578854767	24.10853103	116.657098
1788	7	0	30.04010172	217.7876211	38.98121476	0.007499906	0.061732168	-25.4455113	27.92943957	24.34684976	8.626619947	0.57753807	2.972758461	0.919684871	9.510598729	23.93137989	205.383869	0	3.592103795	96.55944803	5.248232621	0.638678849	4.469981402	2148.516288	48.5	254.5392821	550	75.66798539	96.00586762	8.552628083	24.07848776	119.7831916
1789	7	0	30.33457007	223.4701519	39.74918778	0.007499619	0.06173015	-25.45451691	27.92943957	24.34689601	8.626619947	0.575911902	2.969245001	0.919522129	9.499317088	24.04192884	205.5997958	0	3.581258734	96.55463032	5.276378587	0.638654394	4.464679032	2148.516288	49.5	261.18074	550	77.65296942	96.0027294	8.526806509	24.04857606	122.9085835
1790	7	0	30.62435211	229.1512981	40.51225243	0.007499314	0.061728006	-25.46425599	27.92943957	24.34694515	8.626619947	0.574318088	2.96576328	0.919341855	9.488134517	24.14931691	205.8362312	0	3.570591442	96.54964356	5.303377815	0.638628409	4.459423223	2148.516288	50.5	267.8205797	550	79.63197267	95.999395	8.501408196	24.01884885	126.033214
1791	7	0	30.90963048	234.8309639	41.27054435	0.00749899	0.061725731	-25.47472032	27.92943957	24.3469973	8.626619947	0.572755729	2.962315556	0.919146038	9.477058135	24.25370265	206.0931085	0	3.560106641	96.54448061	5.329294933	0.638600834	4.454217323	2148.516288	51.5	274.4586891	550	81.60509379	95.99585643	8.476444383	23.9893468	129.1570301
1792	7	0	31.19057675	240.5090646	42.02419295	0.007498647	0.061723319	-25.48585533	27.92943957	24.34705259	8.626619947	0.571223866	2.958903311	0.918936341	9.466092591	24.35523341	206.3300066	0	3.549806695	96.53913377	5.35418989	0.638571605	4.449063518	2148.516288	52.5	281.0949692	550	83.57243382	95.99210554	8.451920703	23.9601004	132.2799855
1793	7	0	31.46735235	246.1855246	42.77332161	0.007498284	0.061720765	-25.49703201	27.92943957	24.34711113	8.626619947	0.569721499	2.955527391	0.918714139	9.455240488	24.45404629	206.5397536	0	3.539692076	96.5335949	5.378118354	0.638540657	4.443963029	2148.516288	53.5	287.7293319	550	85.534095	95.98813404	8.427838275	23.93113169	135.4020386
1794	7	0	31.74010931	251.8602761	43.51804802	0.007497899	0.061718064	-25.5082526	27.92943957	24.34717305	8.626619947	0.568247602	2.952188116	0.918480572	9.444502745	24.5502691	206.7223341	0	3.529761733	96.52785545	5.401132067	0.638507925	4.43891629	2148.516288	54.5	294.3616977	550	87.49017969	95.98393348	8.404194602	23.90245565	138.5231518
1795	7	0	32.00899097	257.5332571	44.25848449	0.007497493	0.06171521	-25.51951994	27.92943957	24.34723849	8.626619947	0.566801137	2.948885372	0.918236572	9.433878896	24.64402113	206.8777444	0	3.520013413	96.5219065	5.423279175	0.638473341	4.433923081	2148.516288	55.5	300.9919942	550	89.44078959	95.97949523	8.380984316	23.8740815	141.6432914
1796	7	0	32.2741326	263.2044108	44.99473816	0.007497065	0.061712198	-25.53083719	27.92943957	24.34730756	8.626619947	0.565381063	2.945618691	0.917982896	9.423367339	24.73541387	207.0059899	0	3.510443912	96.51573884	5.444604515	0.638436838	4.428982649	2148.516288	56.5	307.6201551	550	91.38602506	95.97481056	8.35819979	23.84601366	144.7624259
1797	7	0	32.53566204	268.8736844	45.72691132	0.007496613	0.061709022	-25.54184948	27.92943957	24.3473804	8.626619947	0.563986341	2.942387318	0.91772015	9.412965552	24.82455164	207.1447503	0	3.501049292	96.50934297	5.465149889	0.638398345	4.42409381	2148.516288	57.5	314.2461186	550	93.32598466	95.96987053	8.335831648	23.8182526	147.8805264
1798	7	0	33.03283048	279.8588221	46.02096747	0.007496136	0.061705675	-25.5526187	27.92943957	24.34745716	8.626619947	0.562141031	2.939161185	0.917909083	9.402577233	24.99129472	207.2948216	0	3.491542802	96.50269547	5.459040998	0.638357793	4.419211299	2148.516288	58.5	319.3538984	537	95.26076049	95.96466608	8.313197147	23.69115585	150.2841875
1799	7	0	33.59813029	292.6831328	46.19104894	0.007495635	0.061702153	-25.56379906	27.92943957	24.34753795	8.626619947	0.55992261	2.935629671	0.918315753	9.391208583	25.17669042	207.4644932	0	3.481076687	96.49564162	5.445996863	0.638315109	4.413868034	2148.516288	59.5	324.0368134	521	97.19021168	95.95918799	8.288277826	23.58118479	152.4879122
1800	7	0	34.15864929	305.7533453	46.37049981	0.007495108	0.061698448	-25.41107414	27.92943957	24.34762293	8.626619947	0.557580821	2.931782596	0.918685252	9.378826955	25.35625016	205.2028531	0	3.469739625	96.48816939	5.434070818	0.638270221	4.408048669	2148.516288	60.5	328.7612845	506	99.11381266	95.95342689	8.261284822	23.50641392	154.7111927
1801	7	0	34.71256699	319.0199628	46.56165901	0.007480194	0.061593608	-25.41378305	27.92943957	24.35003218	8.626619947	0.555288607	2.927660337	0.918864925	9.365561423	25.52965825	205.2498326	0	3.457731171	96.3232965	5.423339368	0.638223055	4.401813869	2148.516288	61.5	333.5353711	492	101.031096	95.79037953	8.232693263	23.45173227	156.9578217
1802	7	0	35.28040176	332.9851853	46.72882083	0.007452685	0.061400059	-25.40646994	27.92943957	24.35450124	8.626619947	0.552944938	2.923304536	0.918976731	9.351545118	25.70339448	205.1631155	0	3.445137482	96.02036966	5.411675232	0.638173536	4.395226206	2148.516288	62.5	338.229702	478	102.9416973	95.48937138	8.20270829	23.40225636	159.1669186
1803	7	0	35.83969066	347.1054685	46.91063798	0.007424143	0.061199026	-25.39864865	27.92943957	24.35917253	8.626619947	0.550616718	2.918757784	0.918975169	9.336914194	25.87065867	205.0620556	0	3.43211556	95.70573247	5.401316395	0.638121586	4.388349671	2148.516288	63.5	342.9835911	465	104.8453045	95.17672472	8.171703715	23.3608758	161.4040429
1804	7	0	36.38837776	361.3138772	47.11003995	0.007394742	0.060991708	-25.39040215	27.92943957	24.36402156	8.626619947	0.54825049	2.914044024	0.918925705	9.321745149	26.03115193	204.9477	0	3.418717882	95.381262	5.392399551	0.638067129	4.38122022	2148.516288	64.5	347.809771	453	106.7416865	94.85430424	8.139804481	23.32769527	163.6751864
1805	7	0	36.97511811	376.9015005	47.24563579	0.007364582	0.060778793	-25.38177675	27.92943957	24.36903534	8.626619947	0.545910493	2.909176234	0.918770593	9.306079403	26.19895766	204.8206369	0	3.405014823	95.04803395	5.380196991	0.638010086	4.37385732	2148.516288	65.5	352.4029029	440	108.6306405	94.52317848	8.107178149	23.28089742	165.8366602
1806	7	0	37.52438578	391.8660933	47.44324194	0.007333948	0.060562271	-25.37291406	27.92943957	24.37416957	8.626619947	0.543543826	2.904196911	0.918584082	9.290052805	26.35258366	204.6826542	0	3.391106902	94.70916476	5.371953795	0.637950377	4.366324818	2148.516288	66.5	357.2349273	429	110.5120054	94.18644358	8.074064052	23.24930964	168.110554
1807	7	0.004424529	38.08575382	407.5361851	47.62020655	0.007302862	0.060342289	-25.36382225	27.92943957	24.3794229	8.626619947	0.541215809	2.899107859	0.918301713	9.273671025	26.50624384	204.5338652	0	3.377031444	94.36488441	5.362874317	0.637887921	4.358625382	2148.516288	67.5	361.9940164	418	112.3856715	93.8443279	8.040551057	23.21283238	170.3501254
1808	7	0.648788064	38.66004343	423.9638715	47.77590976	0.007271484	0.060119969	-25.35453759	27.92943957	24.38477041	8.626619947	0.538867021	2.893933052	0.917994931	9.257010649	26.66004575	204.3825897	0	3.362832662	94.0169489	5.352930706	0.637822636	4.350795005	2148.516288	68.5	366.6757534	407	114.2515501	93.49857599	8.006744433	23.17132175	172.5532957
1809	7	1.291675912	39.21813684	440.3164984	47.95725351	0.007240235	0.059898292	-25.34527803	27.92943957	24.39014125	8.626619947	0.536577812	2.888739421	0.917617032	9.24028567	26.80632241	204.2315667	0	3.348726123	93.67002341	5.344777064	0.637754439	4.342934265	2148.516288	69.5	371.4620059	397	116.1096647	93.15382299	7.973157437	23.13730598	174.8056498
1810	7	1.930300861	39.78845629	457.4264175	48.11882633	0.007209219	0.059677994	-25.3360986	27.92943957	24.39551744	8.626619947	0.534284413	2.883543928	0.91724027	9.223550235	26.95265793	204.0814879	0	3.334729902	93.32526247	5.335830498	0.637683246	4.335068611	2148.516288	70.5	376.1760501	387	117.960075	92.81121603	7.939833099	23.0997848	177.0240236
1811	7	2.549221154	40.37198813	475.3541049	48.26046536	0.007179167	0.059464293	-25.32738552	27.92943957	24.40076996	8.626619947	0.532007673	2.878467231	0.916904478	9.207190176	27.09919404	203.9372108	0	3.321169057	92.990832	5.326126675	0.637608971	4.327379383	2148.516288	71.5	380.8180573	377	119.8030046	92.47886874	7.907545374	23.06430111	179.2084975
1812	7	3.15075003	40.9357769	493.0837796	48.43326804	0.007149967	0.059256406	-25.31908477	27.92943957	24.40591522	8.626619947	0.529817249	2.873493374	0.916531908	9.191154322	27.23780215	203.798059	0	3.308024322	92.66550546	5.318503664	0.637531528	4.319842531	2148.516288	72.5	385.5915157	368	121.6386876	92.15556259	7.876248386	23.03953098	181.4548309
1813	7	3.736402178	41.51173703	511.6145957	48.58767782	0.007121576	0.059054052	-25.31117901	27.92943957	24.41095763	8.626619947	0.527640748	2.868617692	0.916192544	9.175427626	27.37648031	203.6638168	0	3.295247444	92.34884335	5.310176662	0.63745083	4.312450984	2148.516288	73.5	390.2979847	359	123.4673473	91.84086104	7.845827247	23.01257554	183.6696398
1814	7	4.307960351	42.06420777	529.7905021	48.77782437	0.00709391	0.058856641	-25.30362773	27.92943957	24.41590957	8.626619947	0.525474892	2.863828136	0.915883537	9.159971415	27.50680991	203.5339774	0	3.282800685	92.03992406	5.304127393	0.637366787	4.305186565	2148.516288	74.5	395.1574907	351	125.2891823	91.5338485	7.816192108	22.99601091	185.9564662
1815	7	4.868108748	42.66537796	550.0184549	48.89530753	0.007066772	0.058662796	-25.29633113	27.92943957	24.42080384	8.626619947	0.523391658	2.859093762	0.915517277	9.144686589	27.64572226	203.4072868	0	3.270630352	91.736589	5.294382941	0.637279311	4.298002697	2148.516288	75.5	399.7259121	342	127.1043721	91.23238023	7.787215123	22.96485668	188.1063116
1816	7	5.416032828	43.20256919	568.4937289	49.1081798	0.007040267	0.05847327	-25.28934769	27.92943957	24.42561976	8.626619947	0.521318167	2.854433403	0.91517606	9.129633256	27.76736372	203.2844829	0	3.258750981	91.44001835	5.290149977	0.637188311	4.29092763	2148.516288	76.5	404.6964733	335	128.9130686	90.93762896	7.758930907	22.95670887	190.4453992
1817	7	5.953672359	43.78976023	589.1242648	49.24733893	0.007014267	0.058287168	-25.28225641	27.92943957	24.4303785	8.626619947	0.519249977	2.849827058	0.914854202	9.114747313	27.89772091	203.1580573	0	3.247106295	91.14881157	5.282164174	0.637093694	4.283931237	2148.516288	77.5	409.3677235	327	130.7154278	90.64820315	7.731205465	22.93273642	192.6436346
1818	7	6.482508926	44.38991639	610.6845215	49.36841889	0.006988738	0.058104245	-25.27504026	27.92943957	24.43508498	8.626619947	0.517268997	2.845269828	0.914467267	9.100012962	28.02822559	203.027807	0	3.235715673	90.86258593	5.273474777	0.636995369	4.277006092	2148.516288	78.5	413.96777	319	132.5115764	90.36372253	7.704084935	22.90383088	194.8083623
1819	7	7.001526488	44.96011256	631.6163593	49.53352728	0.006963654	0.057924333	-25.26768764	27.92943957	24.43974236	8.626619947	0.515207984	2.840758486	0.914180813	9.085419752	28.14973356	202.8935974	0	3.224498409	90.58107554	5.267442091	0.636893242	4.270147283	2148.516288	79.5	418.7616462	312	134.3016517	90.08392297	7.677377164	22.88809651	197.0643041
1820	7	7.514076802	45.54156183	653.4144902	49.68274259	0.006938928	0.057746818	-25.26015349	27.92943957	24.44436549	8.626619947	0.513232897	2.836279068	0.913821793	9.07092289	28.27122173	202.7548721	0	3.213487148	90.30332111	5.260798341	0.636787217	4.263333758	2148.516288	80.5	423.4942665	305	136.0857484	89.80785128	7.651159876	22.86823056	199.2914195
1821	7	8.019811843	46.08810171	674.3244829	49.88140883	0.00691454	0.057571557	-25.25242783	27.92943957	24.44895724	8.626619947	0.511258672	2.831828703	0.913473768	9.056513068	28.38325234	202.6115165	0	3.202637492	90.02909917	5.257041942	0.6366772	4.256561142	2148.516288	81.5	428.4489183	299	137.8639763	89.53528542	7.625327361	22.86111317	201.6230204
1822	7	8.519618509	46.69225671	697.9168952	49.99913165	0.006890486	0.05739853	-25.2445098	27.92943957	24.45351733	8.626619947	0.509375466	2.827407418	0.91304653	9.042190244	28.5047223	202.4635307	0	3.191986009	89.75837743	5.249181012	0.636563094	4.249829415	2148.516288	82.5	433.0574335	292	139.6364235	89.26619335	7.599966689	22.83377479	203.7917334
1823	7	9.01131909	47.25942591	720.5255364	50.16869428	0.00686679	0.057227915	-25.23641369	27.92943957	24.4580402	8.626619947	0.507496123	2.823020091	0.91262963	9.027969882	28.61655364	202.3111055	0	3.1815068	89.4914363	5.244304129	0.636444801	4.243145844	2148.516288	83.5	437.8993947	286	141.4032008	89.00085368	7.575016191	22.81860865	206.0703034
1824	7	9.497595384	47.83701761	744.0116604	50.32411016	0.006843403	0.057059372	-25.22786334	27.92943957	24.46253408	8.626619947	0.505524469	2.81865893	0.912315259	9.013826931	28.72830973	202.1488456	0	3.171138921	89.22774094	5.238898674	0.636322223	4.236498658	2148.516288	84.5	442.686938	280	143.164398	88.73873496	7.550330765	22.80247642	208.3232649
1825	7	9.979982684	48.42552979	768.4251125	50.46487544	0.006820213	0.056892097	-25.21879761	27.92943957	24.46701983	8.626619947	0.503642963	2.814304689	0.911911214	8.999699715	28.84002881	201.9760005	0	3.160910892	88.96603476	5.232930079	0.63619526	4.229858866	2148.516288	85.5	447.4155218	274	144.9200773	88.47858857	7.525978314	22.78297761	210.5484808
1826	7	10.45819201	49.02552774	793.8211585	50.5905301	0.006797234	0.056726186	-25.20922336	27.92943957	24.47149447	8.626619947	0.501856934	2.80995996	0.911413411	8.985596394	28.95175657	201.7926766	0	3.150830824	88.70646851	5.226371674	0.636063812	4.223230305	2148.516288	86.5	452.0811498	268	146.6703133	88.22056428	7.501978153	22.75931933	212.7440705
1827	7	10.92993384	49.63765618	820.2614405	50.70067085	0.006774614	0.056562724	-25.19922293	27.92943957	24.4759281	8.626619947	0.499976912	2.805651799	0.911024865	8.971603354	29.06354727	201.5999312	0	3.140884119	88.45073903	5.219206366	0.635927778	4.216653576	2148.516288	87.5	456.680557	262	148.4151904	87.96634821	7.478295522	22.73242653	214.9084974
1828	7	11.39997976	50.20326095	845.1723917	50.87294273	0.006752044	0.056399479	-25.18862545	27.92943957	24.48038085	8.626619947	0.498189698	2.801325353	0.910531126	8.957545058	29.16492452	201.395634	0	3.131015728	88.1953529	5.215477655	0.635787056	4.210046177	2148.516288	88.5	461.5697724	257	150.1547726	87.71246897	7.454799354	22.72162845	217.2093047
1829	7	11.86428364	50.77834629	870.97736	51.03258036	0.0067298	0.056238445	-25.17758286	27.92943957	24.48479795	8.626619947	0.496302777	2.797030247	0.910149604	8.943580059	29.26616418	201.1817192	0	3.121264271	87.94343258	5.211266774	0.635641542	4.203482628	2148.516288	89.5	466.4083763	252	151.8891143	87.4620293	7.431581598	22.70802258	219.4862947
1830	7	12.32626692	51.36337249	897.7249532	51.17924769	0.006707678	0.056078152	-25.16598189	27.92943957	24.48921926	8.626619947	0.494513827	2.792730179	0.909664304	8.929592149	29.36730354	200.9567835	0	3.111624954	87.69267626	5.206556738	0.635491134	4.19690831	2148.516288	90.5	471.1933848	247	153.6182742	87.2127419	7.408630844	22.69115722	221.7380634
1831	7	12.78439351	51.95884987	925.4684841	51.31263366	0.006685748	0.055919119	-25.15386159	27.92943957	24.49363019	8.626619947	0.492723215	2.788438248	0.909181385	8.915623081	29.46838418	200.7213412	0	3.102087119	87.44389665	5.201335169	0.635335726	4.190342848	2148.516288	91.5	475.922168	242	155.342315	86.96541432	7.385921713	22.6716313	223.9633732
1832	7	13.23917435	52.5652442	954.2617768	51.43225904	0.006663988	0.055761172	-25.14131537	27.92943957	24.49803525	8.626619947	0.491038679	2.784150267	0.908590941	8.901659335	29.56943575	200.5156116	0	3.092685742	87.19682058	5.195568512	0.635175214	4.183779887	2148.516288	92.5	480.5900873	237	157.0612929	86.7197751	7.363537482	22.64741535	226.1600411
1833	7	13.69082487	53.11391716	980.7882344	51.62528547	0.006642385	0.055604236	-25.12834287	27.92943957	24.50243621	8.626619947	0.489243472	2.779864514	0.908108793	8.887695275	29.65927442	200.3395356	0	3.083325514	86.95133157	5.193719514	0.635009491	4.177216779	2148.516288	93.5	485.6127746	233	158.775278	86.47570844	7.341251224	22.6426416	228.5236586
1834	7	14.1393007	53.74170013	1011.695695	51.71869179	0.00662099	0.055448677	-25.11497735	27.92943957	24.50682248	8.626619947	0.487445792	2.775590402	0.907631412	8.873760863	29.76025774	200.193482	0	3.074073831	86.70800174	5.186947772	0.634838451	4.170667605	2148.516288	94.5	490.1665644	228	160.4842991	86.23378287	7.319223408	22.61482562	230.6666186
1835	7	14.58684285	54.30842401	1040.11052	51.88864142	0.006599602	0.055293036	-25.10111007	27.92943957	24.51123506	8.626619947	0.48575331	2.771291037	0.907032521	8.859738016	29.84980381	200.0760408	0	3.064889202	86.4645483	5.184215784	0.634661985	4.164076867	2148.516288	95.5	495.0926073	224	162.1884118	85.99172989	7.297355243	22.60491014	232.9847564
1836	7	15.03102532	54.95964118	1073.367732	51.95433299	0.00657843	0.055138844	-25.08686378	27.92943957	24.51563042	8.626619947	0.484061721	2.767005375	0.906435945	8.845751151	29.9508584	199.988717	0	3.055819222	86.22336739	5.176357597	0.634479985	4.157503041	2148.516288	96.5	499.5185081	219	163.8876568	85.75193056	7.275760053	22.57050681	235.0675332
1837	7	15.47151418	55.54623809	1103.883531	52.09999049	0.006557443	0.054985861	-25.07287536	27.92943957	24.52001498	8.626619947	0.482369498	2.762727515	0.905840182	8.831781268	30.04024293	199.9003232	0	3.046849106	85.98408314	5.172685007	0.634292343	4.150937196	2148.516288	97.5	504.3367882	215	165.5820943	85.51401135	7.254402633	22.55332964	237.3349591
1838	7	15.90914555	56.14235334	1135.44084	52.23403347	0.006536599	0.054833803	-25.05912345	27.92943957	24.52439658	8.626619947	0.480675105	2.758450337	0.90524313	8.817805473	30.12952489	199.8105942	0	3.037961481	85.74625081	5.168561286	0.634098949	4.144368573	2148.516288	98.5	509.1032867	211	167.2717809	85.27753026	7.233241622	22.53386641	239.5780173
1839	7	16.34508747	56.74846553	1168.095923	52.35624272	0.006515846	0.054682272	-25.04557769	27.92943957	24.5287865	8.626619947	0.478976351	2.754163705	0.904641825	8.803791236	30.21873979	199.7191512	0	3.029132023	85.50924869	5.163981853	0.633899692	4.137781881	2148.516288	99.5	513.8161943	207	168.9567603	85.04186948	7.212219102	22.51294231	241.7958562
1840	7	16.78033165	57.27961405	1197.186652	52.56784998	0.006495135	0.054530931	-25.03221216	27.92943957	24.53319454	8.626619947	0.477271293	2.74985889	0.904033764	8.789710524	30.29565549	199.6256713	0	3.020340101	85.27254843	5.163984217	0.633694462	4.131163946	2148.516288	100.5	518.9804139	204	170.6370633	84.80650391	7.191285955	22.51302952	244.2260771
1841	7	17.215304	57.90450345	1231.982632	52.66772515	0.006474447	0.054379634	-25.01901588	27.92943957	24.53762508	8.626619947	0.475558977	2.745532036	0.903417909	8.775550899	30.38467006	199.5300191	0	3.011576948	85.03592238	5.158547968	0.633483148	4.124508922	2148.516288	101.5	523.5926187	200	172.3127143	84.5712073	7.170421306	22.49038744	246.3965265
1842	7	17.64987731	58.54082791	1268.054055	52.75500554	0.006453788	0.054228423	-25.00599247	27.92943957	24.54207705	8.626619947	0.473839053	2.741184112	0.902795038	8.761315326	30.47371473	199.4322432	0	3.002845148	84.79943523	5.152629405	0.633265636	4.117818203	2148.516288	102.5	528.144514	196	173.9837293	84.33604388	7.149631305	22.46631919	248.5385948
1843	7	18.08265558	59.09583714	1300.045681	52.93720026	0.006433278	0.054078179	-24.99321176	27.92943957	24.54652445	8.626619947	0.472245733	2.736838059	0.902042402	8.747077009	30.55009613	199.3332252	0	2.994253598	84.56446595	5.151509516	0.633041815	4.111126194	2148.516288	103.5	533.1812349	193	175.6501276	84.10238393	7.129175232	22.45830437	250.9088164
1844	7	18.51311337	59.65808146	1332.960832	53.11070274	0.00641283	0.053928268	-24.98087956	27.92943957	24.55098591	8.626619947	0.470516986	2.73247739	0.901413694	8.732783127	30.62628224	199.2374379	0	2.985654902	84.33002331	5.150075942	0.632811571	4.10440807	2148.516288	104.5	538.182936	190	177.3119866	83.8692424	7.108702148	22.45230342	253.2625581
1845	7	18.94377763	60.32563874	1372.70745	53.16265765	0.00639244	0.053778655	-24.9689941	27.92943957	24.55546249	8.626619947	0.468915151	2.728101155	0.900646038	8.718430519	30.71521969	199.1448558	0	2.977157432	84.09605269	5.142773644	0.632574791	4.097662344	2148.516288	105.5	542.5626195	186	178.9693009	83.63656497	7.088470077	22.41750473	255.3235856
1846	7	19.37033045	60.90539571	1407.817001	53.31538007	0.00637225	0.053630397	-24.95809668	27.92943957	24.5599224	8.626619947	0.467314392	2.723737177	0.899879182	8.704107982	30.79115422	199.0753502	0	2.9687711	83.86420577	5.140514896	0.63233136	4.090930751	2148.516288	106.5	547.4648365	183	180.6221316	83.40599295	7.068502618	22.40218727	257.6305113
1847	7	19.79632637	61.49328178	1443.983108	53.45861818	0.006352097	0.053482285	-24.94809433	27.92943957	24.56440178	8.626619947	0.465708863	2.71935372	0.899102981	8.689713966	30.86694458	199.0277301	0	2.960422184	83.63259385	5.137893383	0.632081165	4.084165564	2148.516288	107.5	552.3235387	180	182.2705339	83.17564942	7.048624247	22.38618055	259.9169594
1848	7	20.2202005	62.08957931	1481.250705	53.5920762	0.006332051	0.05333485	-24.93903127	27.92943957	24.56888457	8.626619947	0.464100788	2.714964794	0.898322186	8.675293124	30.94260479	199.0025347	0	2.952143265	83.40204668	5.134888676	0.63182409	4.077387768	2148.516288	108.5	557.1354214	177	183.9145328	82.94635889	7.028912535	22.36765133	262.1813748
1849	7	20.64450258	62.6947699	1519.679232	53.71576378	0.006311936	0.053186779	-24.93080499	27.92943957	24.57341088	8.626619947	0.462483769	2.710535455	0.897525603	8.660733674	31.01817209	198.998458	0	2.943854197	83.17050889	5.1315196	0.63156002	4.070544827	2148.516288	109.5	561.9013962	174	185.5541623	82.7160788	7.009176659	22.35032392	264.4241864
1850	7	21.06801338	63.30905306	1559.312422	53.82916302	0.006291988	0.053039826	-24.92355661	27.92943957	24.57792715	8.626619947	0.460865742	2.706112334	0.89672864	8.646184505	31.09364627	199.0172669	0	2.935662374	82.94072592	5.127738926	0.63128884	4.063706717	2148.516288	110.5	566.6151513	171	187.1894229	82.48753738	6.989672318	22.3279866	266.6424241
1851	7	21.49079242	63.93295419	1600.217108	53.93227102	0.006272023	0.052892628	-24.91717901	27.92943957	24.58247524	8.626619947	0.459240062	2.701659063	0.89591964	8.631529288	31.16906551	199.0576033	0	2.927484662	82.71056534	5.123565089	0.631010434	4.056818766	2148.516288	111.5	571.2775074	168	188.8203639	82.25861549	6.970201576	22.30538095	268.8364741
1852	7	21.91234787	64.56682993	1642.451814	54.02474851	0.006252124	0.052745799	-24.91159308	27.92943957	24.58703635	8.626619947	0.457609314	2.697191967	0.895104155	8.616820077	31.24444483	199.079717	0	2.919358673	82.48098669	5.11897482	0.630724684	4.049905436	2148.516288	112.5	575.8846673	165	190.4469978	82.03026664	6.950853982	22.28027103	271.0045493
1853	7	22.33616294	65.08969427	1677.805813	54.23778548	0.00623213	0.052598155	-24.90605987	27.92943957	24.59164755	8.626619947	0.455967652	2.692679102	0.894271958	8.601954707	31.30569935	199.0752787	0	2.911212291	82.25013786	5.120264215	0.630431476	4.042918712	2148.516288	113.5	581.1499884	163	192.0693465	81.8006502	6.931457835	22.28306593	273.4823475
1854	7	22.76200685	65.7414666	1722.533005	54.31110522	0.006212053	0.052449772	-24.90058469	27.92943957	24.59630702	8.626619947	0.454468056	2.688122251	0.893270917	8.586938775	31.38091334	199.0443693	0	2.90311464	82.01813945	5.114945166	0.630130692	4.035861224	2148.516288	114.5	585.6612216	160	193.6874067	81.56988601	6.912177713	22.25527272	275.6052807
1855	7	23.18497503	66.40447277	1768.783607	54.37311317	0.006192182	0.052302804	-24.8953391	27.92943957	24.60094721	8.626619947	0.452816923	2.683579555	0.892423735	8.5719579	31.45615302	198.9891758	0	2.895069771	81.78835952	5.10918122	0.629822216	4.028820213	2148.516288	115.5	590.1104309	157	195.3012081	81.34132105	6.893023265	22.22464524	277.6990263
1856	7	23.60838469	66.94771535	1807.248711	54.56235431	0.006172236	0.052155155	-24.89015398	27.92943957	24.60563427	8.626619947	0.451311661	2.678994215	0.891404477	8.556830539	31.51686851	198.907584	0	2.887079129	81.55751901	5.109549737	0.629505931	4.021710353	2148.516288	116.5	595.2625443	155	196.9107743	81.11169667	6.873997927	22.21937224	280.1235503
1857	7	24.03010759	67.63080784	1856.348012	54.60376883	0.006152443	0.052008527	-24.88489301	27.92943957	24.61031425	8.626619947	0.449648556	2.674412483	0.89053999	8.541704317	31.59204931	198.8389989	0	2.87911595	81.32828341	5.102982196	0.629181719	4.014601029	2148.516288	117.5	599.600408	152	198.516145	80.88366171	6.855037975	22.18435971	282.1648979
1858	7	24.45399521	68.18821441	1897.020838	54.77719339	0.006132493	0.051860619	-24.87937225	27.92943957	24.61506093	8.626619947	0.448132255	2.669771425	0.889494042	8.526378131	31.65245659	198.7810839	0	2.871172533	81.09704806	5.102745925	0.628849464	4.007397722	2148.516288	118.5	604.6753921	150	200.1173236	80.65363392	6.83612508	22.17694228	284.5531257
1859	7	24.87476824	68.75157486	1938.686055	54.943573	0.006112764	0.051714229	-24.8738189	27.92943957	24.61978459	8.626619947	0.446455686	2.665147573	0.888612002	8.5110963	31.71266911	198.7367021	0	2.863285382	80.86819563	5.102232338	0.628509048	4.000215261	2148.516288	119.5	609.7167643	148	201.7143384	80.42596864	6.817346148	22.16721072	286.9255362
1860	7	25.29803994	69.46568934	1992.311564	54.95390811	0.006092931	0.05156695	-24.87498914	27.92943957	24.62456296	8.626619947	0.444931792	2.66047485	0.887547778	8.495647702	31.78780763	198.7189589	0	2.855444136	80.63795714	5.094448137	0.628160355	3.99295442	2148.516288	120.5	613.8810005	145	203.3072125	80.19692029	6.798676514	22.12456972	288.8851767
1861	7	25.72261723	70.04495203	2036.480233	55.10355311	0.006072977	0.051418659	-24.86999193	27.92943957	24.62940075	8.626619947	0.443398452	2.655749562	0.886461602	8.48002046	31.84780427	198.7443974	0	2.847573766	80.40614048	5.093295726	0.627803266	3.985609616	2148.516288	121.5	618.8354307	143	204.895961	79.96629793	6.779937539	22.11334621	291.2166733
1862	7	26.14607094	70.63086159	2081.769469	55.24563911	0.006053155	0.051271228	-24.86485269	27.92943957	24.6342371	8.626619947	0.441864374	2.651023291	0.885370555	8.46437919	31.90764053	198.7866117	0	2.839788606	80.17567692	5.091838181	0.627437666	3.978258219	2148.516288	122.5	623.7501771	141	206.480586	79.73701455	6.761401442	22.09745409	293.5294951
1863	7	26.56794678	71.22367975	2128.224288	55.38006954	0.006033415	0.051124292	-24.86023952	27.92943957	24.63908391	8.626619947	0.44032769	2.646285948	0.884271403	8.448691577	31.9673316	198.8365669	0	2.832066437	79.94599131	5.090074892	0.627063437	3.970885041	2148.516288	123.5	628.6242492	139	208.061133	79.50849852	6.743015327	22.07868001	295.8231761
1864	7	26.98923082	71.82381083	2175.902714	55.50694649	0.006013712	0.050977513	-24.85612594	27.92943957	24.64395228	8.626619947	0.438612913	2.641528223	0.88333493	8.432927797	32.02690563	198.8939274	0	2.824314032	79.7165587	5.08802954	0.626680463	3.963476065	2148.516288	124.5	633.4596777	137	209.6376353	79.28022813	6.724557218	22.06190548	298.0986719
1865	7	27.41681869	72.43151211	2224.853133	55.6261181	0.005993732	0.050828549	-24.85232165	27.92943957	24.64892071	8.626619947	0.437054192	2.636684562	0.882194144	8.416878506	32.08637462	198.9562782	0	2.816533947	79.48371163	5.08569516	0.626288627	3.955932898	2148.516288	125.5	638.2547425	135	211.21007	79.04855868	6.706033207	22.04505535	300.355173
1866	7	27.84425953	73.04697463	2275.120192	55.73730802	0.005973768	0.050679589	-24.84900529	27.92943957	24.65391697	8.626619947	0.435489992	2.631815789	0.881040985	8.400737801	32.14574323	199.0258838	0	2.808787668	79.25087875	5.083050152	0.625887813	3.948346766	2148.516288	126.5	643.0058442	133	212.7784323	78.81689746	6.687589685	22.02548045	302.5909855
1867	7	28.27232342	73.67050821	2326.759907	55.84039847	0.005953786	0.050530373	-24.84615599	27.92943957	24.65895014	8.626619947	0.433918908	2.62691446	0.879873099	8.384481843	32.20502672	199.1024796	0	2.801059402	79.01764967	5.080092463	0.625477904	3.940706466	2148.516288	127.5	647.711789	131	214.3427403	78.58483658	6.669189051	22.0041554	304.8055478
1868	7	28.69854482	74.30218359	2379.810142	55.93488449	0.005933897	0.050381737	-24.84384268	27.92943957	24.66399212	8.626619947	0.432527178	2.622004052	0.878515951	8.368185491	32.26421687	199.1869426	0	2.793476902	78.78533464	5.07677397	0.625058786	3.933047181	2148.516288	128.5	652.3654552	129	215.9030107	78.35367811	6.651135482	21.974869	306.9955083
1869	7	29.12387418	74.94259427	2434.3546	56.02102467	0.005914059	0.050233358	-24.84203955	27.92943957	24.66905387	8.626619947	0.430950622	2.617075495	0.877329146	8.351819709	32.32335349	199.2789466	0	2.7858684	78.55342761	5.073138591	0.624630343	3.925355263	2148.516288	129.5	656.9714476	127	217.4593148	78.12291911	6.63302	21.94745391	309.1630341
1870	7	29.55245967	75.59209351	2490.459654	56.09867979	0.005894083	0.050083826	-24.84149227	27.92943957	24.67418399	8.626619947	0.429362493	2.612088791	0.876119405	8.335256783	32.38245197	199.3865517	0	2.778223869	78.31972132	5.069182725	0.62419246	3.917570688	2148.516288	130.5	661.5283456	125	219.0116378	77.890366	6.614818736	21.92099528	311.3074568
1871	7	29.9825053	76.06393148	2531.717165	56.34678017	0.005874129	0.049934345	-24.84229968	27.92943957	24.67934172	8.626619947	0.427768342	2.607077866	0.874898104	8.31860492	32.42484176	199.511019	0	2.770616804	78.08610141	5.073060631	0.623745022	3.909744313	2148.516288	131.5	667.107473	124	220.5599663	77.65789266	6.596706676	21.92655954	313.9329285
1872	7	30.41399646	76.72782309	2590.482828	56.40991759	0.005854041	0.049783736	-24.84436504	27.92943957	24.68456826	8.626619947	0.426162362	2.602009069	0.873654211	8.301756685	32.48372696	199.6511206	0	2.762975634	77.85072368	5.068548477	0.623287916	3.901825642	2148.516288	132.5	671.5826731	122	222.1043277	77.4236663	6.578513414	21.89796274	316.038905
1873	7	30.84464842	77.40144985	2650.96891	56.4636981	0.005834001	0.049633364	-24.84780017	27.92943957	24.68981682	8.626619947	0.424744083	2.596921069	0.872207487	8.284835403	32.54258724	199.8082895	0	2.755464636	77.61572201	5.06364848	0.622821029	3.893872639	2148.516288	133.5	675.997072	120	223.6447081	77.18980754	6.560630085	21.86165847	318.1162692
1874	7	31.27729055	77.8860219	2695.017043	56.69645272	0.005813881	0.049482266	-24.8525257	27.92943957	24.69512138	8.626619947	0.423124968	2.591786272	0.870932663	8.267752986	32.58438597	199.9815213	0	2.747864206	77.3795904	5.066932601	0.622344247	3.885843903	2148.516288	134.5	681.5024348	119	225.1811638	76.95481967	6.542533823	21.86619584	320.7070282
1875	7	31.71327289	78.57570161	2758.489388	56.73515926	0.005793702	0.049330605	-24.85855459	27.92943957	24.70047686	8.626619947	0.421496217	2.586609156	0.869640754	8.250523674	32.64311035	200.1709911	0	2.740264481	77.14258466	5.061471765	0.621857459	3.877746127	2148.516288	135.5	685.8294242	117	226.7136566	76.71895688	6.524439241	21.83237998	322.7432584
1876	7	32.14756168	79.27619988	2823.899742	56.76404944	0.005773527	0.049178855	-24.86441865	27.92943957	24.70586701	8.626619947	0.420059668	2.581403176	0.868136618	8.233190346	32.70185266	200.3907923	0	2.732778264	76.9054448	5.055608055	0.621360553	3.869599463	2148.516288	136.5	690.0904995	115	228.2422005	76.48295455	6.506614914	21.79170024	324.7484703
1877	7	32.58333508	79.7748097	2871.039918	56.98050402	0.00575338	0.049027184	-24.87013015	27.92943957	24.7112861	8.626619947	0.418419278	2.576173166	0.866818689	8.215768367	32.74312177	200.6411106	0	2.72524938	76.66843583	5.058250329	0.620853419	3.861411132	2148.516288	137.5	695.5094202	114	229.7668397	76.24707603	6.488689	21.79063973	327.2985507
1878	7	33.02187278	80.49295421	2939.789908	56.9932782	0.005733034	0.048873894	-24.87423642	27.92943957	24.71679555	8.626619947	0.416967536	2.570869859	0.86526988	8.198100586	32.80178371	200.903741	0	2.71774295	76.42890029	5.05176894	0.620335946	3.853107275	2148.516288	138.5	699.6699981	112	231.2875673	76.00868031	6.470816547	21.74920202	329.2564697
1879	7	33.45910677	81.00069812	2989.009002	57.19925655	0.005712842	0.048721644	-24.87695607	27.92943957	24.72230028	8.626619947	0.415312272	2.565570128	0.863920692	8.180432111	32.84271519	201.1815074	0	2.710250854	76.1909979	5.053996404	0.619808025	3.844803092	2148.516288	139.5	705.0324983	111	232.8043894	75.77190124	6.452978225	21.74519011	331.7799992
1880	7	33.90031395	81.73760467	3061.347931	57.19528025	0.005692397	0.048567351	-24.87971432	27.92943957	24.72791238	8.626619947	0.41384757	2.560184288	0.862332305	8.162476941	32.90133578	201.4424707	0	2.702757381	75.94990401	5.046866295	0.619269549	3.836364162	2148.516288	140.5	709.0847144	109	234.3173218	75.53194414	6.435136622	21.70098296	333.6869244
1881	7	34.34115472	82.25520035	3112.802102	57.39054723	0.005672065	0.048413791	-24.88274245	27.92943957	24.73353155	8.626619947	0.412173384	2.55479301	0.860944974	8.144492273	32.94196505	201.6895904	0	2.69525808	75.70996401	5.048679027	0.61872041	3.827911368	2148.516288	141.5	714.3880823	108	235.8263582	75.29312733	6.417281142	21.69588369	336.182627
1882	7	34.78318563	83.01208359	3189.005649	57.36914481	0.005651603	0.048259119	-24.8858894	27.92943957	24.73922572	8.626619947	0.410698403	2.549342358	0.859323117	8.126306123	33.00058443	201.9209034	0	2.687816217	75.46829115	5.040866823	0.618160502	3.819363878	2148.516288	142.5	718.3235223	106	237.3315118	75.05258202	6.39956242	21.64672744	338.0345987
1883	7	35.22977812	83.54030904	3242.867765	57.55344645	0.005631036	0.048103518	-24.88917151	27.92943957	24.74498917	8.626619947	0.409001212	2.54383738	0.857890665	8.107934588	33.04094701	202.1366039	0	2.68026564	75.22516969	5.042263902	0.617589719	3.810729256	2148.516288	143.5	723.56487	105	238.8327911	74.81059064	6.381584857	21.64251943	340.5011153
1884	7	35.67793235	84.07207059	3297.657721	57.73334331	0.005610319	0.047946663	-24.89256311	27.92943957	24.75083494	8.626619947	0.407506903	2.538268299	0.85621766	8.089346515	33.08113358	202.3363448	0	2.672766005	74.98009375	5.043476514	0.617007957	3.801992862	2148.516288	144.5	728.7823563	104	240.3301653	74.56665044	6.363728583	21.63434067	342.956403
1885	7	36.12740009	84.85815525	3379.699299	57.68690325	0.005589646	0.047789997	-24.89796916	27.92943957	24.75670998	8.626619947	0.4060097	2.53267742	0.854530945	8.070676734	33.13973542	202.5070106	0	2.66531589	74.73531952	5.034706688	0.616415114	3.793218065	2148.516288	145.5	732.5498232	102	241.8236609	74.32300357	6.345990215	21.58072035	344.7293285
1886	7	36.57681416	85.40154167	3437.145018	57.85523693	0.005568986	0.047633308	-24.90100338	27.92943957	24.76262248	8.626619947	0.404288173	2.527058502	0.853048833	8.051905335	33.1796939	202.6561582	0	2.657809984	74.49051572	5.035476106	0.615811087	3.784395508	2148.516288	146.5	737.6972495	101	243.3132917	74.07932078	6.328119009	21.57146007	347.1516468
1887	7	37.02939355	85.94889695	3495.619705	58.01903434	0.005548104	0.0474748	-24.90151717	27.92943957	24.7686412	8.626619947	0.402772812	2.521358137	0.851314267	8.032862161	33.21949796	202.7818504	0	2.650323463	74.2428717	5.036062286	0.615195776	3.775445216	2148.516288	147.5	742.8191872	100	244.7990462	73.83280887	6.31029396	21.56008361	349.5619705
1888	7	37.48074441	86.50017287	3555.133965	58.17803208	0.005527381	0.047317364	-24.89975222	27.92943957	24.77465694	8.626619947	0.401258675	2.515662071	0.84957485	8.013820415	33.25914191	202.8872167	0	2.642940647	73.99691246	5.036439784	0.614569082	3.766495595	2148.516288	148.5	747.911308	99	246.2809428	73.58796469	6.292715825	21.54286569	351.9582626
1889	7	37.93696702	87.32698176	3645.567379	58.0976433	0.005506452	0.047158229	-24.89547783	27.92943957	24.78077618	8.626619947	0.3997323	2.509887708	0.847802972	7.994516979	33.31777879	202.9692579	0	2.635492746	73.74830017	5.026371746	0.613930905	3.75742298	2148.516288	149.5	751.442576	97	247.7590143	73.34047737	6.274982728	21.48438877	353.6200358
1890	7	38.39146217	87.89153949	3708.129472	58.24454507	0.005485612	0.046999639	-24.88888182	27.92943957	24.78691336	8.626619947	0.397975766	2.504101935	0.846249816	7.97516493	33.35726152	203.0304141	0	2.628020598	73.50054855	5.026301743	0.613281151	3.748327517	2148.516288	150.5	756.4584123	96	249.2332457	73.09383875	6.2571919	21.47064344	355.9804293
1891	7	38.84853946	88.46050851	3771.850937	58.38648759	0.005464669	0.046840129	-24.88135157	27.92943957	24.79312572	8.626619947	0.396437768	2.49826081	0.84444486	7.955624336	33.39660556	203.0555041	0	2.620626352	73.25136242	5.026022494	0.612619723	3.739143438	2148.516288	151.5	761.4424078	95	250.7036317	72.84576792	6.239586553	21.45162858	358.325839
1892	7	39.30674632	89.03421107	3836.786917	58.52367158	0.005443592	0.046679459	-24.8752516	27.92943957	24.79942366	8.626619947	0.394889967	2.492356958	0.842612802	7.935871758	33.43582998	203.077124	0	2.613200171	73.00036997	5.025561879	0.611946527	3.729859726	2148.516288	152.5	766.3981866	94	252.1702132	72.59589536	6.22190517	21.43421331	360.6579702
1893	7	39.76592028	89.61260873	3902.952891	58.65581461	0.00542258	0.046519146	-24.87070914	27.92943957	24.80574852	8.626619947	0.39333968	2.486435847	0.840768919	7.916052013	33.47492874	203.0969316	0	2.605834436	72.74993999	5.024892932	0.611261473	3.720544446	2148.516288	153.5	771.321065	93	253.6329801	72.34657511	6.204367704	21.4128909	362.9746188
1894	7	40.22864122	90.19600486	3970.404151	58.78307645	0.005401422	0.046357582	-24.86758929	27.92943957	24.81216434	8.626619947	0.391779059	2.480448951	0.838896989	7.896010638	33.51391871	203.1131705	0	2.598431291	72.49756075	5.02403891	0.610564468	3.711125	2148.516288	154.5	776.2140116	92	255.091959	72.09531106	6.186741169	21.39285097	365.2771819
1895	7	28.92919113	90.72213271	4031.851117	58.82443655	0.003714576	0.052853044	-24.06238409	35.87519662	25.84056981	22.32620106	0.280377651	1.9643537	0.601338535	6.055467842	33.54870286	192.6964335	0	2.462587303	82.58506424	5.013885593	0.433218097	2.846069886	2361.47765	155.5	779.6592098	91	256.5421045	82.19705377	5.863303101	19.93512353	366.8984517
1896	7	33.9453149	91.22673459	4091.335845	58.82699312	0.003059821	0.055947149	-24.3883456	37.61706211	26.18399855	25.32941743	0.210157784	1.564793084	0.451426476	4.736973071	33.58173192	197.0577744	0	2.302504365	87.10173775	4.999795402	0.335475421	2.226377343	2389.915819	156.5	782.4679804	90	257.9152467	87.00900664	5.48215325	18.17507155	368.2202261
1897	7	56.99154619	91.78070669	4157.265026	58.88201759	0.00354129	0.04535704	-23.58396542	34.93030114	26.03719257	20.69707094	0.289702525	1.98300014	0.623275975	6.161656681	33.61762396	186.6895375	0	2.266253371	70.79731913	4.992017448	0.476509902	2.89597864	2344.425041	157.5	786.242748	89	259.2097887	70.53926875	5.395841359	18.3692086	369.9965873
1898	7	65.22198464	92.32779953	4223.019374	58.91657928	0.003019804	0.049651571	-23.76288201	37.84455756	26.43072018	25.72165096	0.230497375	1.674429506	0.496710583	5.109866943	33.65269747	189.1855263	0	2.204351207	77.44416212	4.982363551	0.378632218	2.401637463	2386.77206	158.5	789.7046229	88	260.5021869	77.21812336	5.248455254	17.97215348	371.6257049
1899	7	67.02888104	92.52731497	4247.158566	59.17148556	0.002838336	0.047025989	-23.55302627	38.06841378	26.6529006	26.10760996	0.222221476	1.616898828	0.479157078	4.932505067	33.66539712	186.609952	0	2.092944344	73.13481762	4.979427284	0.376675417	2.318277382	2388.880705	159.5	794.2186518	88	261.7528263	73.13481762	4.983200819	16.79989442	373.7499538
1900	7	44.87848244	93.50801543	4367.058489	59.05898954	0.003129122	0.050238106	-23.83824921	37.46633419	26.31736694	25.0695417	0.237426382	1.719455028	0.512907287	5.254869568	33.72712515	190.5608563	0	2.248595659	78.13030202	4.972460678	0.386420385	2.469788697	2382.399889	160.5	798.0799389	86	263.0186008	78.13030202	5.353799188	19.29051301	375.5670301
1901	7	57.84105752	93.75292393	4397.325026	59.36875957	0.002946866	0.043394143	-23.49766985	37.2852753	26.65062412	24.75737121	0.237525811	1.684284759	0.513967541	5.18250662	33.74236229	186.4981501	0	2.213913451	67.4865713	4.975920424	0.423173172	2.435778111	2377.81929	161.5	803.6111485	86	264.3044134	67.4865713	5.271222502	18.78694108	378.1699522
1902	7	71.48219088	94.34816341	4471.428837	59.42589185	0.003014637	0.042524644	-23.48563446	36.70044547	26.58319994	23.74904391	0.245420903	1.725501281	0.531953405	5.32526721	33.77910386	186.5374949	0	2.214348135	66.82615056	4.97016513	0.439453195	2.502875589	2369.297076	162.5	807.6518337	85	265.5874238	66.13432641	5.272257465	18.86867218	380.0714511
1903	7	65.52160782	94.93235233	4544.90651	59.45626892	0.003086401	0.039934245	-23.38087107	35.64297537	26.53086408	21.92581961	0.258821423	1.786276954	0.561926848	5.546862181	33.81476681	185.3318902	0	2.183335292	62.35579573	4.961870411	0.473028452	2.607025225	2353.18506	163.5	811.2658121	84	266.8575708	62.10573814	5.198417361	18.53131027	381.7721469
1904	7	51.05401432	95.54087901	4622.23813	59.50403809	0.003533533	0.046611879	-23.85462293	33.87669513	25.8923914	18.88050884	0.276672162	1.926560605	0.601709398	5.967962052	33.85150473	191.7150547	0	2.190895341	73.67372907	4.955910335	0.459746809	2.804942164	2332.034106	164.5	815.2472501	83	268.1212697	72.49079378	5.216417479	18.76938089	383.6457648
1905	7	78.72460322	96.15470861	4701.066563	59.5449378	0.003049158	0.05137453	-24.12332191	36.87855966	26.26038074	24.05613734	0.220792654	1.629947917	0.481025268	4.961203912	33.8881452	195.3864982	0	2.195923941	80.02957516	4.949612378	0.364663377	2.331765839	2380.135765	165.5	819.1608485	82	269.3819221	79.89766921	5.228390335	18.9221698	385.4874581
1906	7	82.4753341	96.76487655	4780.247222	59.56763998	0.002866665	0.053938085	-24.54458255	37.03368672	26.28409462	24.32359779	0.191700906	1.456095291	0.418363141	4.396083699	33.92415838	201.0554636	0	2.174566133	84.0346659	4.94174206	0.321147296	2.066159339	2385.698439	166.5	822.800053	81	270.652211	83.88451019	5.177538413	18.61294309	387.200025
1907	7	65.59280471	97.39930799	4863.449662	59.60622406	0.003107487	0.049093044	-23.9390305	36.69839439	26.28963025	23.74550757	0.234375566	1.707049075	0.511863722	5.219762475	33.96117881	193.1415919	0	2.190017137	76.68492317	4.936038463	0.389318618	2.453288363	2375.450276	167.5	826.7864426	80	271.9157464	76.34950135	5.214326516	18.92181214	389.075973
1908	7	76.15801611	97.65825723	4897.666192	59.9235878	0.002927376	0.051475272	-24.23710598	37.29111805	26.36033912	24.76744492	0.207980775	1.556870729	0.45501099	4.723111689	33.97616629	197.1397384	0	2.176217028	80.74181225	4.941265594	0.346933561	2.219862494	2384.611896	168.5	832.6032526	80	273.2001627	80.05434306	5.181469113	18.7631381	391.8132953
1909	7	70.73696943	98.28048353	4980.495038	59.93100239	0.003353153	0.041943983	-23.55384386	34.57493164	26.19815199	20.0843649	0.278114397	1.924230605	0.609461896	5.982567868	34.01189254	188.1244277	0	2.152532481	65.78024231	4.932746929	0.479736078	2.811806898	2338.329734	169.5	836.1006045	79	274.4557162	65.23128291	5.125077337	18.43961445	393.459108
1910	7	75.33873334	98.92468663	5067.160529	59.95064369	0.003066535	0.047511561	-23.87399447	36.73764487	26.36928638	23.8131808	0.235073567	1.711405364	0.516060335	5.239445248	34.04845943	192.3676092	0	2.163090163	74.03421009	4.9259933	0.395870811	2.462539267	2374.246022	170.5	839.8818577	78	275.6981189	73.88997907	5.150214674	18.72027086	395.2385212
1911	7	60.11166358	99.5576121	5153.215316	59.94176814	0.002894911	0.048778665	-24.03537463	37.31287483	26.47470028	24.80495661	0.214142207	1.591634501	0.470426757	4.842986097	34.08397592	194.5272874	0	2.129206282	75.86057998	4.916588082	0.36289141	2.276203465	2383.512391	171.5	843.1948561	77	276.953127	75.86057998	5.069538768	18.17673527	396.7975793
1912	7	80.04620068	99.82173946	5189.3936	60.26024228	0.003400793	0.044105841	-23.83435984	34.01585957	26.04090139	19.12044753	0.270867351	1.898495916	0.596072517	5.883905923	34.09867877	191.8933827	0	2.14264062	68.91752678	4.92240306	0.462421121	2.765435784	2333.626589	172.5	849.1145278	77	278.1873582	68.59340394	5.101525287	18.50840441	399.5833072
1913	7	93.85158251	100.5042152	5283.603629	60.29371269	0.003271996	0.047425353	-24.0256568	35.3646948	26.13105549	21.44602552	0.249593062	1.797491008	0.550270048	5.526285355	34.13635044	194.4848603	0	2.187367047	74.11796017	4.918167067	0.418707463	2.597354117	2356.001551	173.5	853.3019861	76	279.4468523	73.75590914	5.208016778	19.18453905	401.5538758
1914	7	56.874798	101.1819838	5378.20832	60.30558361	0.003152543	0.049810878	-24.23028737	36.11175648	26.1846631	22.7340629	0.230511495	1.696952423	0.509126236	5.184234368	34.17331371	197.2743108	0	2.201428292	77.82187691	4.912045564	0.384483944	2.436590153	2368.026828	174.5	857.151951	75	280.7146608	77.46587692	5.241495933	19.40315865	403.365624
1915	7	71.90863963	101.8700895	5475.325299	60.31356188	0.003637317	0.04221751	-23.899979	32.98430995	25.89334885	17.3419137	0.293805136	2.021058829	0.650082483	6.308396697	34.21039165	192.9579254	0	2.216998111	66.2088343	4.905953865	0.501348609	2.964946447	2311.984761	175.5	860.9949033	74	281.9851965	65.65667137	5.27856693	19.49582043	405.1740721
1916	7	137.5570607	102.1030725	5508.452747	60.58975881	0.003343836	0.036986631	-23.60821277	33.2579883	26.23674242	17.81377293	0.283810143	1.930620778	0.628357074	6.048485098	34.22284461	189.1610669	0	2.154027155	58.91293928	4.90767249	0.521775745	2.842787996	2313.72037	176.5	866.2041944	74	283.242591	57.5216082	5.128636083	18.49060833	407.6255032
1917	7	50.75139599	102.7750965	5604.703321	60.56037107	0.002859926	0.049605098	-24.3294775	36.94418087	26.42530514	24.16927736	0.203415348	1.536122688	0.451177781	4.661097482	34.25848173	198.8979929	0	2.11991523	77.14584846	4.898194944	0.348000117	2.190715817	2381.274358	177.5	869.4296026	73	284.5067433	77.14584846	5.047417214	18.0590471	409.1433424
1918	7	44.23893531	103.4457572	5701.793517	60.51286891	0.002890302	0.045758166	-23.93159999	36.89289159	26.54615133	24.08084757	0.220979859	1.634270728	0.490989248	4.991999648	34.29363382	193.7106093	0	2.083407503	71.71168314	4.887251586	0.383685353	2.346239835	2376.641361	178.5	872.3744081	72	285.7256553	71.16310011	4.960494055	17.81842292	410.5291332
1919	7	50.32816344	103.6901983	5737.438683	60.79918923	0.002738832	0.045933995	-23.95549038	37.77687648	26.72606083	25.60495945	0.206933558	1.552165772	0.460075841	4.721649302	34.30634486	194.1713928	0	2.064061324	71.85096244	4.890407345	0.36148074	2.219175172	2386.77206	179.5	877.8281185	72	286.9263398	71.43654873	4.914431723	17.82009101	413.0955852
1920	7	81.0100918	104.3163573	5829.377679	60.68104569	0.00268487	0.043196127	-23.8017386	36.78357937	26.76353293	23.89237823	0.208446319	1.549746221	0.464189529	4.728472487	34.33866218	192.2064043	0	1.942947145	67.64938396	4.872616938	0.377611281	2.222382069	2375.450276	180.5	879.5073573	71	288.086745	67.17861656	4.62606463	16.30674478	413.8858152
1921	7	71.99136151	104.5958921	5870.71535	61.00669346	0.002694918	0.040741003	-23.65056816	37.13039827	26.90823879	24.49034185	0.216834653	1.589206376	0.483215196	4.870757924	34.35297769	190.2097157	0	2.013251825	63.36040842	4.880133215	0.401885476	2.289256224	2376.641361	181.5	885.7441785	71	289.2367559	63.36040842	4.793456727	17.57490798	416.8207899
1922	7	47.79894154	105.2460104	5967.557943	60.8974637	0.002410828	0.044702669	-24.06904052	38.27847061	27.06211377	26.46977691	0.176658889	1.361446407	0.394348672	4.111604187	34.38600802	195.9180966	0	1.923104769	69.52159011	4.86396846	0.322796653	1.932453968	2394.901331	182.5	887.6742439	70	290.3852812	69.52159011	4.578820878	16.51271146	417.729056
1923	7	128.0536692	105.4550291	5998.903028	61.13958873	0.002809252	0.041572396	-23.86986534	34.79597312	26.51935411	20.4654709	0.219850983	1.608801413	0.491015251	4.93546308	34.39655003	193.3903118	0	1.878740186	66.16681461	4.862870983	0.406977895	2.319667647	2348.862982	183.5	892.3368255	70	291.4735289	64.65339024	4.47319092	16.19607186	419.923212
1924	7	10.47468159	106.1925361	6110.318317	61.11206487	0.002722235	0.042807422	-23.86326095	36.41056239	26.71289005	23.24924551	0.211168772	1.569511064	0.472511222	4.794023528	34.43344944	193.5070208	0	1.94875425	66.57410308	4.855964354	0.38350233	2.253191058	2370.554116	184.5	895.9254233	69	292.5988326	66.57410308	4.639891071	17.46191995	421.6119639
1925	7	63.7963231	106.8785355	6215.098235	61.00701596	0.002672103	0.04495983	-24.24632092	35.70388368	26.57051608	22.03083393	0.194008554	1.468240531	0.43486975	4.461954967	34.46736155	198.9039709	0	1.909702445	69.92152829	4.841410754	0.35620388	2.097118835	2366.743376	185.5	898.0816949	68	293.6932163	69.92152829	4.546910583	16.8681889	422.62668
1926	7	19.06973719	107.1498136	6256.839157	61.31710379	0.002715271	0.045414933	-24.21434801	36.18860395	26.58291847	22.86655854	0.198489287	1.501485883	0.445215831	4.564236172	34.48066453	198.7460423	0	1.970168139	70.62930416	4.847792269	0.357670255	2.145191001	2371.79795	186.5	904.1132581	68	294.8150325	70.62930416	4.690876521	17.95735187	425.4650626
1927	7	75.15875637	107.848895	6365.206564	61.2062939	0.002599255	0.042649368	-23.88908025	36.93828818	26.8626248	24.15911756	0.199206106	1.501199316	0.447605412	4.570235818	34.51466913	194.65727	0	1.922911767	66.42861907	4.833313517	0.365736944	2.148010835	2377.81929	187.5	906.2462845	67	295.933025	66.32829661	4.578361349	17.11050642	426.4688398
1928	7	40.69302321	108.1343933	6409.795705	61.53077428	0.002831019	0.04515417	-24.20692852	35.68988172	26.46888005	22.00669261	0.208967149	1.567704564	0.469869659	4.779875258	34.52844267	199.2098575	0	2.000437866	70.3824052	4.841351	0.373799591	2.246541371	2364.136876	188.5	912.5946635	67	297.0774576	70.22376481	4.762947299	18.19971079	429.4563122
1929	7	72.10132729	108.8134586	6516.630407	61.37606567	0.002452121	0.041536983	-23.77433988	37.86450088	27.13302038	25.756036	0.189785943	1.443659805	0.427463257	4.384912775	34.5609423	193.5683	0	1.890642446	64.59831571	4.822994273	0.353344839	2.060909004	2388.880705	189.5	913.9574146	66	298.1932122	64.59831571	4.501529634	16.58811696	430.0976069
1930	7	76.84884403	109.0145813	6548.483088	61.60316129	0.002288108	0.037731933	-23.49603069	38.20421371	27.51686736	26.34174777	0.184520967	1.394283406	0.415812447	4.243865574	34.57049801	190.0223702	0	1.8298135	58.68070221	4.821127313	0.364628913	1.99461682	2389.915819	190.5	918.4247532	66	299.2711263	58.68070221	4.356698809	15.91369543	432.1998838
1931	7	82.24271646	109.7551183	6666.598263	61.49684035	0.002439115	0.040588326	-23.76324493	37.18065903	27.10566197	24.57699833	0.189273043	1.437222364	0.427297077	4.369771243	34.6054106	193.8866941	0	1.839016092	63.12296421	4.808479818	0.358754504	2.053792484	2381.274358	191.5	920.8238851	65	300.3307814	63.12296421	4.378609743	16.32934695	433.3288871
1932	7	70.97928068	109.9768934	6702.226792	61.7456168	0.002416007	0.033097863	-23.26230398	36.11390305	27.39501922	22.73776387	0.207291721	1.504464449	0.468225299	4.638258443	34.61578383	187.354183	0	1.825098459	51.48515918	4.809065328	0.433781112	2.179981468	2360.128301	192.5	925.7450757	65	301.3893974	51.47379715	4.345472521	16.22830098	435.6447415
1933	7	97.22974177	110.7091305	6820.701137	61.60794681	0.002454087	0.038800181	-23.64623487	36.52291786	27.10090014	23.44296183	0.195242089	1.468380608	0.441798209	4.47961895	34.64976736	192.8668069	0	1.795399914	60.54435857	4.793877802	0.376895035	2.105420906	2373.028583	193.5	927.6153546	64	302.4426523	60.34204107	4.2747617	15.86433491	436.5248728
1934	7	60.43218326	111.5717584	6961.931044	61.59408192	0.002738208	0.041137416	-23.85226912	36.3797915	26.77245756	23.19619224	0.215042457	1.601838443	0.486988597	4.901849993	34.68928646	195.8389707	0	1.976841002	64.033949	4.791920403	0.393496861	2.303869497	2368.026828	194.5	932.0285185	63	303.5353471	63.9769101	4.706764291	18.59213677	438.6016558
1935	7	65.07665295	111.8211074	7003.09006	61.86969976	0.002881567	0.03978818	-23.84008797	35.08173043	26.5876586	20.95815591	0.230005559	1.684651148	0.521852973	5.184063149	34.70060732	195.8818152	0	1.973164743	62.23702259	4.795594281	0.423622162	2.43650968	2348.862982	195.5	937.5386818	63	304.6872223	61.87857808	4.698011293	18.153518	441.1946738
1936	7	96.39550813	112.6154697	7135.218959	61.75578919	0.00285702	0.040472733	-23.90951554	35.26733843	26.59500051	21.2781697	0.225014037	1.660692978	0.511501745	5.100444171	34.73637104	196.9667858	0	1.977522279	63.10245312	4.784046299	0.413121491	2.39720876	2353.18506	196.5	940.0650978	62	305.8203754	62.94319495	4.708386379	18.10673135	442.3835754
1937	7	105.0192872	112.8517095	7174.809864	62.01515811	0.002771987	0.040980668	-23.96810564	35.55939153	26.65947121	21.78170954	0.215116245	1.604253392	0.489280473	4.91202151	34.74691934	197.8325739	0	1.953212916	63.96071278	4.786233922	0.396552661	2.30865011	2358.76582	197.5	945.2811996	62	306.9576902	63.7331351	4.650506942	17.74646135	444.8382116
1938	7	48.2209743	113.7044892	7318.859837	61.94053316	0.002735869	0.044705177	-24.32472996	36.29092647	26.61101097	23.04297667	0.198793253	1.520576335	0.453073918	4.622220225	34.78466722	202.7799055	0	2.023343376	69.92733109	4.779381392	0.35761537	2.172443506	2371.79795	198.5	948.7072063	61	308.1323361	69.52549082	4.817484229	18.63991654	446.45045
1939	7	65.39283799	113.9131644	7354.380123	62.16809351	0.002650931	0.042043686	-24.09415768	36.19870416	26.76651702	22.88397269	0.199788326	1.518006787	0.455566293	4.624173203	34.79382636	199.6966342	0	1.94337753	65.75101677	4.778503877	0.368951799	2.173361406	2369.297076	199.5	953.3115234	61	309.273125	65.38634102	4.627089357	17.48155559	448.6171875
1940	7	55.48772032	114.7158393	7492.007446	62.01373737	0.002786067	0.039156659	-23.90077922	34.84000665	26.6424279	20.54139078	0.21997747	1.62792352	0.501868027	4.999508546	34.82877643	197.1394207	0	1.914226478	61.45954902	4.764244136	0.412805764	2.349769017	2347.396484	200.5	955.2309493	60	310.3867859	60.89643609	4.55768209	17.2194012	449.5204467
1941	7	98.6384793	114.9594722	7534.094946	62.27742596	0.002571072	0.041969451	-24.14793637	36.31149438	26.83663334	23.07843858	0.191275679	1.466737795	0.43723096	4.45796688	34.83929737	200.6384743	0	1.914411341	65.68154356	4.767231293	0.356899272	2.095244434	2371.79795	201.5	960.5971056	60	311.4913189	65.27089048	4.558122241	17.32131438	452.0456967
1942	7	93.38574139	115.8496017	7689.112113	62.19149305	0.002663965	0.042488315	-24.13173092	36.69839439	26.79797818	23.74550757	0.199644083	1.526081191	0.457305437	4.644746194	34.87739592	200.4158675	0	2.000017993	66.27277126	4.760604598	0.364305134	2.183030711	2375.450276	202.5	964.0224312	59	312.6549121	66.07782715	4.761947601	18.26451385	453.6576147
1943	7	105.7021496	116.0735926	7728.429685	62.43221542	0.002431854	0.038556121	-23.83698928	37.59993235	27.27016268	25.29988337	0.189999505	1.44969585	0.435441954	4.415185765	34.88689968	196.2595011	0	1.941871748	60.06785037	4.761434259	0.367860376	2.075137309	2382.399889	203.5	968.9518718	59	313.8057458	59.96247878	4.623504161	17.36729655	455.9773514
1944	7	108.3479631	116.9301087	7879.926804	62.28315183	0.002646705	0.038861445	-23.82516893	36.31132676	26.93116634	23.07814959	0.209761697	1.575633194	0.481008218	4.822134274	34.9229368	196.0744142	0	1.941162199	60.79392527	4.74914904	0.394029327	2.266403109	2366.743376	204.5	971.2009786	58	314.9471649	60.43731962	4.621814759	17.35039439	457.0357546
1945	7	67.03214379	117.164291	7921.666487	62.53287733	0.002333826	0.040443028	-23.95383477	38.48841991	27.36188433	26.83175846	0.176682804	1.379834424	0.405945053	4.175451663	34.9327067	197.7616196	0	1.908419848	62.89699782	4.75107248	0.333417856	1.962462281	2394.901331	205.5	976.3453945	58	316.079021	62.89699782	4.543856782	17.02751382	459.4566563
1946	7	99.14891565	117.3852343	7961.172196	62.76894326	0.002554339	0.037589128	-23.7720451	36.07228766	27.02984016	22.66601321	0.203694446	1.534652	0.46823767	4.694859821	34.94189188	195.2453055	0	1.867977648	58.61373186	4.751643938	0.391900205	2.206584116	2364.136876	206.5	981.2144731	58	317.172286	58.45861164	4.447565828	16.6173422	461.7479874
1947	7	128.648192	118.2734479	8121.223271	62.62377621	0.002834485	0.036199408	-23.82823712	34.00543492	26.64023668	19.102474	0.229727313	1.683087068	0.529144425	5.195657034	34.97850318	196.053544	0	1.910338984	57.14180797	4.740641777	0.44080321	2.441958806	2330.429342	207.5	983.6831687	57	318.2686389	56.29731928	4.548426153	17.38709665	462.9097264
1948	7	124.5921774	118.570066	8175.113619	62.93827857	0.002745913	0.035452024	-23.81291848	34.96868971	26.85965772	20.76325813	0.223397966	1.641300068	0.51491429	5.063004944	34.99061866	195.937108	0	1.987561383	55.85843739	4.749211689	0.436876772	2.379612324	2344.425041	208.5	990.2106371	57	319.4178248	55.13498836	4.732289008	18.37594377	465.9814763
1949	7	62.85320479	119.4805052	8341.910155	62.78732905	0.002549529	0.037811324	-23.90539211	36.99485896	27.14061451	24.25665338	0.200380519	1.519828014	0.462817087	4.644735363	35.02746485	197.3538175	0	2.001109816	58.80417153	4.738364241	0.386363456	2.18302562	2374.246022	209.5	992.6873084	56	320.5994707	58.80417153	4.76454718	18.37727514	467.1469687
1950	7	102.6075458	119.6819045	8379.090462	62.99917926	0.002491806	0.039265948	-24.00905856	36.71644656	27.07368167	23.776632	0.190902076	1.469401632	0.441126781	4.471128698	35.03554689	198.9601414	0	1.901919054	61.09245423	4.736872993	0.362975077	2.101430488	2374.246022	210.5	997.1117649	56	321.7368436	61.06640279	4.5283787	16.92862897	469.2290659
1951	7	69.25811833	120.5865444	8547.365207	62.81310628	0.002393874	0.039483207	-24.03370849	37.46663255	27.23421563	25.07005612	0.181465219	1.413634106	0.420172322	4.287812015	35.07154701	199.5117534	0	1.896884526	61.57612193	4.723278055	0.345986379	2.015271647	2383.512391	211.5	998.9733086	55	322.8548825	61.4042835	4.516391728	17.02970634	470.1050864
1952	7	103.2784856	120.7951372	8586.461422	63.03060465	0.002257448	0.03840118	-23.96631291	37.86450088	27.4606752	25.756036	0.171850395	1.348631212	0.398096744	4.082081598	35.07977842	198.8241347	0	1.831720665	59.72151437	4.722553782	0.334793346	1.918578351	2388.880705	212.5	1003.542679	55	323.9384437	59.72151437	4.36123968	16.25423228	472.2553782
1953	7	106.1205026	121.0157121	8627.92411	63.26100579	0.0022426	0.036573751	-23.77871166	37.77824549	27.56981071	25.60731981	0.176474627	1.372545733	0.409008688	4.166019251	35.08845462	196.5013306	0	1.798144541	56.87949745	4.723131758	0.349627887	1.958029048	2385.698439	213.5	1008.38863	55	325.0025194	56.87949745	4.281296527	15.95362843	474.5358261
1954	7	111.5709934	121.9716461	8809.053192	63.09593942	0.002519997	0.035553795	-23.77167304	35.97007703	27.14981313	22.48978799	0.203692657	1.538546978	0.473084198	4.713454965	35.12572586	196.6661991	0	1.864647921	55.43900656	4.712535449	0.399551976	2.215323833	2360.128301	214.5	1010.838854	54	326.0856447	55.29326236	4.439637908	17.02650656	475.6888724
1955	7	87.08860932	122.2463197	8861.53097	63.38043683	0.002761115	0.033309131	-23.77768979	34.0091317	26.82846845	19.10884776	0.229296501	1.67857782	0.53286582	5.193064129	35.13633712	197.0034907	0	1.906350372	52.1577134	4.718611039	0.452696574	2.44074014	2327.183222	215.5	1016.860679	54	327.2060417	51.80236017	4.538929457	17.47359627	478.5226724
1956	7	117.4420236	123.1643673	9038.336399	63.14455564	0.002410181	0.039120901	-24.2323543	36.35273423	27.09579632	23.14954177	0.179256811	1.401351795	0.417426847	4.251139263	35.17149065	203.5774225	0	1.859566881	61.47653145	4.701813566	0.346718059	1.998035454	2371.79795	216.5	1017.942637	53	328.3004815	60.8408251	4.427540193	16.84317182	479.0318292
1957	7	75.21752837	123.4488985	9093.574925	63.43664255	0.002614502	0.036073324	-23.93735434	35.64134707	27.00790177	21.92301219	0.208785375	1.576789497	0.48648348	4.834166707	35.18228916	199.7112853	0	1.923598641	56.3018902	4.70879943	0.403523323	2.272058352	2356.001551	217.5	1024.163876	53	329.4048013	56.10123418	4.579996765	17.94251405	481.959471
1958	7	103.5667916	124.4306898	9285.787343	63.23364871	0.002512038	0.042019324	-24.63490911	35.97544818	26.83286571	22.49904858	0.176537071	1.394891932	0.412226339	4.22054328	35.21920444	209.661642	0	1.942653642	65.58320842	4.696016025	0.332819957	1.983655342	2369.297076	218.5	1026.079501	52	330.5299264	65.34845204	4.625365813	18.17079979	482.8609419
1959	7	74.17772063	124.6750297	9334.012207	63.48223163	0.002379987	0.039916354	-24.35516673	37.20340238	27.18880288	24.61621101	0.174481566	1.379596259	0.4076421	4.173872182	35.22830924	205.9421292	0	1.91909675	62.1861367	4.698899084	0.332320721	1.961719925	2382.399889	219.5	1031.408349	52	331.6596008	62.07791428	4.569277977	17.81242948	485.3686348
1960	7	62.2947189	124.8941409	9377.389806	63.70556251	0.00216893	0.040206635	-24.53668854	37.88019746	27.44053928	25.78309906	0.152720427	1.235548726	0.356973846	3.713282977	35.23644633	208.6481842	0	1.858047555	62.60925002	4.699326864	0.29696734	1.745242999	2391.947873	220.5	1036.201574	52	332.7701483	62.52935803	4.42392275	16.9163844	487.6242699
1961	7	74.98096302	125.8594246	9569.978202	63.44998756	0.002243731	0.038266454	-24.32240848	37.13851894	27.38291025	24.504343	0.16534848	1.315502551	0.38728947	3.974767024	35.27198611	205.8555261	0	1.825157749	59.7056733	4.682376468	0.325361682	1.868140501	2382.399889	221.5	1037.146388	51	333.8426349	59.5119891	4.345613688	16.59313434	488.0688883
1962	7	81.46288763	126.0581634	9609.931839	63.65052763	0.002119715	0.033026739	-23.85081164	37.28723464	27.84742527	24.76074938	0.169552173	1.321841952	0.397303421	4.018505417	35.27924162	199.4782167	0	1.752929609	51.36318415	4.680792643	0.358141183	1.888697546	2378.984085	222.5	1041.476363	51	334.8843234	51.36318415	4.173641927	15.67684955	490.1065238
1963	7	106.6630837	126.3374092	9666.245134	63.93283904	0.002469215	0.03055436	-23.85104712	34.40263809	27.25362071	19.78730704	0.206084676	1.53328124	0.48318729	4.728836609	35.28940105	199.776039	0	1.826079526	47.73491499	4.687155778	0.435776756	2.222553206	2333.626589	223.5	1047.579316	51	335.9353739	47.51814081	4.347808395	16.91595511	492.9785018
1964	7	100.2676071	127.3394422	9870.003322	63.67746595	0.002400319	0.036015491	-24.25178768	35.58672223	27.16460539	21.82883142	0.184358772	1.43229577	0.433172164	4.361333419	35.32552169	205.6582321	0	1.813969168	56.23478887	4.67121538	0.366803637	2.049826707	2360.128301	224.5	1048.687853	50	337.0114281	56.01129158	4.31897421	16.71997849	493.5001661
1965	7	107.5249858	127.5591739	9915.038056	63.89741392	0.002284053	0.035699522	-24.26824189	36.06466546	27.34561593	22.65287148	0.174582346	1.36926634	0.410393591	4.157962293	35.33337313	206.0359765	0	1.773320803	56.15405314	4.671719705	0.352069445	1.954242278	2366.743376	225.5	1053.472793	50	338.0662762	55.51989724	4.222192389	16.21241341	495.7519028
1966	7	90.87774861	127.8285879	9970.429297	64.16761068	0.002469141	0.033401365	-24.10932047	35.03080243	27.17844212	20.87034901	0.198615271	1.512453227	0.467147885	4.634502944	35.34296617	203.8406282	0	1.82160178	52.92586194	4.677077761	0.400703499	2.178216383	2347.396484	226.5	1059.358113	50	339.129107	51.9458035	4.337147095	16.99849635	498.5214648
1967	7	67.37638953	128.8455616	10181.24911	63.88882295	0.002113777	0.037011189	-24.49281931	37.6863813	27.65251664	25.44893328	0.155348648	1.252670337	0.366170573	3.774871402	35.37884706	209.4130186	0	1.794413436	57.55980063	4.659879399	0.311222471	1.774189559	2387.832801	227.5	1060.122563	49	340.1938629	57.55980063	4.272412944	16.58366419	498.8812062
1968	7	79.26021103	129.0519823	10224.37534	64.09369675	0.002138795	0.035954219	-24.51290756	36.63564172	27.54299475	23.6373133	0.158675511	1.269353063	0.374172789	3.834470986	35.38606686	209.904864	0	1.739588631	56.04553073	4.659138218	0.324172847	1.802201364	2375.450276	228.5	1064.613083	49	341.2206901	55.91600139	4.141877692	15.89708645	500.9943919
1969	7	115.7814496	129.3209743	10280.74428	64.36116506	0.002304432	0.034406994	-24.3459579	36.03145589	27.39967889	22.59561361	0.179816713	1.403776136	0.424259177	4.272025587	35.39544354	207.7900466	0	1.793226382	53.73855044	4.664411754	0.363707863	2.007852026	2364.136876	229.5	1070.482498	49	342.2639234	53.50975726	4.269586624	16.83936348	503.7564695
1970	7	63.04055502	130.3769867	10503.90359	64.08154841	0.002262752	0.036865359	-24.76218199	35.88291508	27.27113341	22.33950876	0.165214052	1.31768296	0.390661586	3.98629489	35.43191221	214.1196482	0	1.790766273	57.3347644	4.648148227	0.331969036	1.873558598	2366.743376	230.5	1071.398166	48	343.3235019	57.3330061	4.263729222	16.77160854	504.1873724
1971	7	106.7410038	130.5649148	10543.92949	64.26641852	0.002139955	0.035194558	-24.69497696	35.90882446	27.48070078	22.3841801	0.158401762	1.266441241	0.374699779	3.82881443	35.43834559	213.4277057	0	1.704870922	54.85071657	4.645705432	0.328542069	1.799542782	2368.026828	231.5	1075.480808	48	344.3403293	54.73457668	4.059216481	15.52330838	506.1086153
1972	7	92.21622278	130.791234	10592.25771	64.48940843	0.002172766	0.034756861	-24.73593153	35.4505178	27.40871564	21.59399621	0.161665427	1.286279098	0.382597613	3.894770508	35.44607074	214.2110819	0	1.697416068	54.12677438	4.646925962	0.336736817	1.830542139	2360.128301	232.5	1080.410286	48	345.3384664	54.05387057	4.04146683	15.66157057	508.42837
1973	7	72.36815985	131.8540144	10821.04381	64.17626718	0.002020415	0.034261587	-24.66748065	36.89775311	27.8074243	24.08922949	0.151136656	1.219624545	0.358461022	3.679196219	35.48202262	213.3255806	0	1.686820204	53.37249813	4.628487156	0.316868509	1.729222223	2378.984085	233.5	1080.751751	47	346.3284883	53.28362052	4.01623858	15.68624056	508.5890592
1974	7	87.49956248	132.0745173	10868.89271	64.39109401	0.002251902	0.031784154	-24.55985063	34.46537256	27.36897148	19.89546993	0.177584993	1.380418511	0.421374424	4.211442399	35.48941541	212.0194593	0	1.672735909	49.95766485	4.629128612	0.377113659	1.979377928	2342.92019	234.5	1085.53066	47	347.3099646	49.43071603	3.982704545	15.60147126	510.8379574
1975	7	118.5713467	132.2532643	10907.7769	64.5655031	0.002118967	0.032398373	-24.82630786	34.38139859	27.43498238	19.75068722	0.160331832	1.268477217	0.380577604	3.849758835	35.49539167	216.2522233	0	1.594119486	51.01880769	4.625962707	0.349090908	1.809386652	2345.917155	235.5	1089.414217	47	348.2671742	50.38595032	3.795522585	14.53671543	512.6655141
1976	7	93.43328048	132.4858219	10958.49615	64.79277015	0.002081124	0.031727937	-24.7321942	35.20057198	27.64877095	21.16305514	0.161328031	1.276490719	0.383123129	3.874344424	35.50314492	215.3327985	0	1.615362635	49.65217597	4.627821577	0.349456872	1.820941879	2354.599818	236.5	1094.479803	47	349.2205733	49.34328732	3.846101512	14.99741079	515.0493191
1977	7	84.81838356	133.628369	11209.80555	64.51267477	0.002107805	0.031964357	-24.71356847	36.16133853	27.75994498	22.8195492	0.165482968	1.310862314	0.393897793	3.979240587	35.54087683	215.5590497	0	1.694092911	49.79393931	4.61371997	0.350227447	1.870243076	2365.446722	237.5	1095.758493	46	350.2080982	49.71096739	4.033554549	16.19061898	515.6510555
1978	7	109.0150047	133.8842332	11266.57006	64.75996184	0.002276959	0.033614797	-25.09293118	34.62259165	27.26098421	20.16653734	0.171714456	1.355494596	0.408939761	4.11946556	35.54924561	221.6082936	0	1.73241391	52.99272633	4.617640349	0.356390259	1.936148813	2345.917155	238.5	1101.307223	46	351.2135169	52.27773156	4.124795023	16.70281678	518.2622227
1979	7	74.39664554	135.0320994	11523.42549	64.44310165	0.002173367	0.034213175	-25.16585909	35.80932542	27.49562096	22.21263003	0.162247472	1.299014378	0.386589505	3.93159863	35.58643161	223.0621583	0	1.750221767	53.34131565	4.600950156	0.334384823	1.847851356	2364.136876	239.5	1101.927562	45	352.2442143	53.20833013	4.167194682	16.78179632	518.554147
1980	7	113.0599027	135.2905576	11581.75692	64.69003238	0.002193704	0.034593985	-25.27054988	35.85569888	27.46043645	22.29258427	0.162543657	1.305070369	0.388190137	3.948519496	35.59472464	225.1048025	0	1.775797424	53.94009734	4.605012497	0.332483041	1.855804163	2365.446722	240.5	1107.505506	45	353.2826629	53.80056483	4.228089104	17.0736631	521.1790614
1981	7	117.9716329	135.5616437	11643.13508	64.94953513	0.002265112	0.033244485	-25.15591862	35.87519662	27.48268347	22.32620106	0.174297734	1.380168632	0.416483415	4.193510173	35.60339165	223.9620266	0	1.817181591	51.94836714	4.610247584	0.355187407	1.970949781	2361.47765	241.5	1113.374792	45	354.3402825	51.70182337	4.326622835	17.61141508	523.9410784
1982	7	112.3462617	135.8104558	11699.64757	65.1881729	0.002386906	0.032682197	-25.28596155	34.45954592	27.20114761	19.88542401	0.183854286	1.437823709	0.439533587	4.385556558	35.61131855	226.5608068	0	1.813876134	50.83373828	4.61352082	0.375863109	2.061211582	2339.872483	242.5	1118.778799	45	355.4121053	50.8273522	4.318752701	17.40644242	526.4841406
1983	7	128.6273395	137.0129804	11975.17728	64.87329916	0.002536433	0.030175457	-25.25713583	33.21110678	27.03962638	17.73294272	0.202610186	1.545760018	0.485517655	4.75295289	35.64925675	226.7917892	0	1.846549646	47.79178555	4.598271357	0.419391997	2.233887858	2315.444404	243.5	1119.679076	44	356.488829	46.92887132	4.396546775	17.70781277	526.9078003
1984	7	113.3509606	137.2587455	12031.9795	65.10623899	0.002097573	0.035581639	-25.65953144	37.07107335	27.66936303	24.38805751	0.150719829	1.235562198	0.36135491	3.718376462	35.65693513	233.5522962	0	1.826125246	55.54903936	4.601186435	0.304175319	1.747636937	2380.135765	244.5	1124.990083	44	357.5801148	55.33656428	4.347917253	17.22382418	529.407098
1985	7	100.9130179	137.4806403	12083.40826	65.31691284	0.001903514	0.037225897	-26.16502567	37.18355037	27.78007445	24.5819834	0.124526259	1.052828693	0.298688468	3.140517915	35.66384604	241.9989769	0	1.774133175	58.05692849	4.602031254	0.257420188	1.47604342	2387.832801	245.5	1129.798673	44	358.647495	57.89371498	4.224126607	16.54097931	531.6699637
1986	7	93.45713605	138.6698896	12361.36887	64.94155396	0.002275834	0.028532732	-25.2019108	34.25163951	27.52552567	19.52696468	0.185657403	1.436260143	0.446337252	4.400542123	35.70053841	227.8785981	0	1.742371012	44.67434221	4.582231565	0.400104938	2.068254798	2333.626589	246.5	1129.520081	43	359.6778501	44.37410509	4.14850241	16.2040515	531.5388615
1987	7	154.7282853	138.9240019	12421.27191	65.17978259	0.002460861	0.029685663	-25.54519184	32.53885595	27.01648895	16.57388956	0.193490382	1.489444072	0.465395961	4.570915778	35.70830366	233.7816093	0	1.763799581	49.09155571	4.585833215	0.40888994	2.148330416	2306.709071	247.5	1134.993721	43	360.6979432	46.16714386	4.199522813	16.82876983	534.1146921
1988	7	113.700949	139.1667342	12478.66039	65.40774982	0.002204198	0.033357018	-25.80936486	34.87300348	27.37723767	20.59828186	0.161858421	1.303638198	0.389501191	3.946803851	35.71569679	238.6646453	0	1.758632013	51.96905103	4.58848126	0.336021757	1.85499781	2351.75731	248.5	1140.237593	43	361.7359049	51.87683368	4.187219079	16.83975255	536.5823967
1989	7	88.13524281	139.3990992	12533.75183	65.62635325	0.002092706	0.030618123	-25.47011646	36.08676438	27.85806679	22.69097307	0.163594633	1.308922961	0.393855679	3.971006965	35.72275195	234.0569288	0	1.739499714	47.75827313	4.590266826	0.347067766	1.866373274	2362.813848	249.5	1145.271573	43	362.7656098	47.61730556	4.141665987	16.68873394	538.9513285
1990	7	100.3190942	140.6562153	12834.42141	65.26149626	0.002104103	0.034327279	-26.05561614	35.48518167	27.5029537	21.6537615	0.149051481	1.223250501	0.359712377	3.685136933	35.76054863	243.7452179	0	1.758078063	53.70652142	4.572742958	0.30966784	1.732014359	2362.813848	250.5	1145.472111	42	363.8005056	53.38578369	4.18590015	16.92342881	539.0456993
1991	7	125.2928735	140.895566	12892.17038	65.48379251	0.00205123	0.033038094	-25.93690874	36.00940227	27.71978124	22.55759012	0.149622691	1.225557985	0.361255999	3.694546118	35.76767457	242.4232022	0	1.743884865	51.86712648	4.575054498	0.313202324	1.736436675	2368.026828	251.5	1150.626206	42	364.8390485	51.38084305	4.15210682	16.62207584	541.4711558
1992	7	88.71433086	141.1634743	12957.00071	65.73305989	0.00222917	0.031775824	-25.90148135	34.77249574	27.43848815	20.42499266	0.168030971	1.345116058	0.405905803	4.083091132	35.77562431	242.4180789	0	1.782171614	50.2475112	4.579850746	0.350057398	1.919052832	2345.917155	252.5	1156.412313	42	365.8752988	49.41776176	4.243265748	17.43029583	544.1940298
1993	7	134.6758019	142.4223487	13264.34273	65.31757086	0.002250389	0.023883778	-25.51562758	32.50902745	27.56998858	16.52246113	0.188809747	1.433005828	0.457185822	4.423407227	35.81261004	236.992893	0	1.742130399	37.45419809	4.558800239	0.44049095	2.079001397	2297.689899	253.5	1155.655861	41	366.8989365	37.14405221	4.147929521	16.68097207	543.838052
1994	7	105.7063298	142.6556196	13321.78579	65.53171089	0.001788232	0.033581218	-26.24527641	37.85777204	28.27198903	25.74443455	0.123781337	1.050441057	0.299866188	3.136358687	35.81939742	248.8918341	0	1.719383858	52.47655698	4.560552403	0.262391589	1.474088583	2391.947873	254.5	1160.660587	41	367.9254659	52.22551088	4.09377109	16.41508475	546.1932172
1995	7	160.3472818	142.8658048	13373.67614	65.72495871	0.002112026	0.029811522	-25.93941079	34.18803198	27.57998507	19.41729652	0.160724668	1.289903347	0.389510912	3.915189206	35.82549558	244.3239707	0	1.670472677	47.84271816	4.560397391	0.349641889	1.840138927	2338.329734	255.5	1165.181533	41	368.919932	46.36287877	3.977315897	15.79509566	548.3207216
1996	7	98.36048202	143.1030232	13432.39104	65.94340304	0.001801833	0.032721568	-26.32428137	36.8381369	28.15202207	23.98644294	0.125092436	1.056479636	0.303297557	3.159297084	35.8323582	251.5132313	0	1.669155106	51.10325037	4.562561673	0.270580633	1.484869629	2381.274358	256.5	1170.297069	41	369.916134	50.88858222	3.974178823	15.85151417	550.7280325
1997	7	109.9425705	144.3979068	13755.7159	65.50458028	0.001987581	0.029015474	-25.88970003	35.04376732	27.91137496	20.89270227	0.152959349	1.237873741	0.3710092	3.748600616	35.86945167	245.2596209	0	1.641286421	45.44414029	4.540721753	0.337304095	1.761842289	2351.75731	257.5	1169.235851	40	370.8887409	45.1248655	3.907824813	15.52714907	550.228636
1998	7	118.624828	144.645678	13818.12822	65.72957072	0.001886311	0.033183689	-26.62721347	35.35787721	27.77456742	21.43427105	0.127171399	1.071405414	0.309228024	3.208095399	35.87647947	258.7672737	0	1.660481396	52.03505822	4.543678526	0.277430995	1.507804838	2364.136876	258.5	1174.540899	40	371.8699376	51.60727243	3.953527133	15.91586751	552.725129
1999	7	113.1361504	144.8282913	13864.24	65.8956409	0.001751901	0.027603209	-25.82145888	36.97638803	28.66255818	24.22480695	0.13729383	1.13096868	0.333953375	3.408969967	35.88164491	246.3781665	0	1.577332965	43.29763904	4.541273217	0.312534001	1.602215884	2375.450276	259.5	1178.4604	40	372.8263028	42.92850991	3.755554678	14.76285243	554.5695999
2000	7	102.1728617	145.0611838	13923.18636	66.10773951	0.001803009	0.027517912	-25.89179717	36.40065497	28.4958428	23.23216374	0.141392298	1.158969033	0.344070535	3.498791204	35.88821514	247.9247447	0	1.589798622	42.79992067	4.543074244	0.32078021	1.644431866	2368.026828	260.5	1183.470841	40	373.7657311	42.79585624	3.785234813	15.18711211	556.9274544
2001	7	123.5347237	145.2440007	13969.56721	66.27447227	0.001790523	0.026796664	-25.96463904	35.3646948	28.38035603	21.44602552	0.139970028	1.14424433	0.340725149	3.457318103	35.89335902	249.8791315	0	1.525330117	41.84284655	4.540777104	0.325368887	1.624939508	2356.001551	261.5	1187.413213	40	374.6814577	41.67417167	3.631738373	14.38482025	558.7826883
2002	7	83.86592721	146.5655841	14307.71074	65.79887899	0.001605364	0.028775703	-26.42115938	36.45159205	28.66416018	23.3199863	0.114892216	0.97565633	0.280363891	2.916834973	35.93019138	258.1658682	0	1.49602153	44.88891156	4.517148676	0.269193141	1.370912437	2376.641361	262.5	1185.751527	39	375.5791229	44.75197263	3.561956024	14.09720006	558.0007187
2003	7	83.7163916	146.7429239	14353.46815	65.95820452	0.001461818	0.028229451	-26.53023898	37.05497896	29.05372723	24.36030855	0.10201847	0.879820029	0.249031345	2.618872009	35.93508715	261.8692218	0	1.440654848	43.90244263	4.514397241	0.246256922	1.230869844	2385.698439	263.5	1189.543673	39	376.4421058	43.90244263	3.430130591	13.52625311	559.7852579
2004	7	125.0869274	146.9336386	14402.77791	66.12976133	0.001573214	0.02686575	-26.33937374	35.74343631	28.745353	22.09902812	0.115906572	0.976584087	0.283029891	2.926639466	35.94033996	259.9547539	0	1.419508179	41.89307259	4.512779658	0.281882154	1.375520549	2366.743376	264.5	1193.630219	39	377.280111	41.7816141	3.37978138	13.53810683	561.7083385
2005	7	119.7629317	147.1643017	14462.55688	66.33755131	0.001615386	0.027245088	-26.42175978	35.84888032	28.67034075	22.28082814	0.119271371	1.00368035	0.291368798	3.009192595	35.94667624	262.0781035	0	1.462519559	42.45552765	4.514442189	0.284254044	1.41432052	2368.026828	265.5	1198.584401	39	378.1322233	42.37156119	3.482189426	14.31286099	564.0397182
2006	7	127.6145402	147.3520433	14511.32585	66.50691659	0.001578483	0.027451687	-26.63820854	35.43515438	28.62066081	21.56750756	0.112911204	0.95695519	0.275926879	2.863389941	35.95181993	266.9942477	0	1.431273044	42.90545976	4.512668404	0.273731545	1.345793272	2364.136876	266.5	1202.62613	39	378.9850393	42.69286416	3.407792963	13.90760826	565.941708
2007	7	130.0013899	148.7276956	14871.79273	66.01721143	0.001772028	0.027184107	-26.76666279	33.15570527	27.93281158	17.63742289	0.127069171	1.05461038	0.31130016	3.176552577	35.98914303	270.1631219	0	1.435942557	42.68542256	4.489335563	0.308760488	1.492979711	2327.183222	267.5	1200.897263	38	379.8308396	42.2767231	3.41891085	14.02152745	565.1281238
2008	7	115.5243202	148.9216695	14923.063	66.18952596	0.001536676	0.025547967	-26.39039651	36.09671296	29.00237696	22.70812579	0.116448784	0.981364391	0.285383189	2.942970986	35.99435444	264.7907117	0	1.413770497	39.74084199	4.488034776	0.285484588	1.383196363	2369.297076	268.5	1205.037337	38	380.6787256	39.73219833	3.366120231	13.65689538	567.076394
2009	7	121.8640776	149.1207316	14975.79215	66.36659392	0.001533322	0.026450567	-26.66814944	35.47398557	28.78774382	21.63445787	0.110798843	0.941716469	0.271635025	2.817341142	35.9996895	271.1109859	0	1.40535823	41.13592244	4.487180764	0.272886189	1.324150337	2364.136876	269.5	1209.295216	38	381.5161846	41.13592244	3.346091024	13.63830354	569.0801016
2010	7	129.6143918	149.3129107	15026.80776	66.53776383	0.001599838	0.024087641	-26.35956166	34.83366208	28.78290365	20.53045187	0.125051499	1.03643999	0.306681215	3.123771709	36.0048276	267.2033278	0	1.390272799	37.57560824	4.48582154	0.312075656	1.468172703	2348.862982	270.5	1213.414726	38	382.3426884	37.46110002	3.310173332	13.44746568	571.0186948
2011	7	155.6016359	149.5107999	15079.45185	66.71425	0.00164758	0.021359538	-26.08413056	34.11016798	28.82984859	19.28304824	0.138312369	1.116137096	0.339321593	3.39100225	36.01010558	263.2259645	0	1.386068653	33.93836409	4.484956675	0.354755692	1.593771057	2332.034106	271.5	1217.665737	38	383.1682351	33.21835343	3.300163459	13.37911879	573.0191705
2012	7	140.2187785	150.925085	15459.02859	66.19336561	0.001604976	0.023712269	-24.6088081	34.44922416	28.72808485	19.86762785	0.125424439	1.038281617	0.30781413	3.130894012	36.04745326	188.9622895	0	1.38334938	37.27122148	4.460426138	0.314743714	1.471520186	2342.92019	272.5	1215.466123	37	383.9862001	36.87732109	3.293689001	13.37998434	571.9840577
1740	8	105.956056	4.757540703	1.677996967	0.977726972	0.001296287	0.012763198	-31.33882684	29.77712354	29.31762048	12.24676473	0.006398246	0.025854332	0.006208687	0.081832478	4.777343581	279.5661143	0	0.634224674	19.90309392	3.361986779	0.57855234	0.038461265	1853.185213	0.583333333	1.961158955	550	0.013559805	19.84932604	1.510058747	1.138838814	0.922898332
1741	8	117.7385554	4.946146114	1.859407192	1.056784547	0.001333129	0.013115218	-30.71778435	29.77712354	29.21238756	12.24676473	0.019567273	0.079428772	0.019163305	0.251402872	4.992949385	271.8097954	0	0.656164644	20.45208382	1.372536099	0.57855234	0.11815935	1853.185213	1.583333333	2.173182156	550	0.063624083	20.39678778	1.562296771	1.055771934	1.022673956
1742	8	115.5860403	5.272340652	2.200963247	1.20076908	0.00139112	0.013668151	-30.10641267	29.77712354	29.0521744	12.24676473	0.03353227	0.137219712	0.033377976	0.43431906	5.370479211	264.1603805	0	0.687270776	21.31440968	0.995758372	0.578552338	0.204129958	1853.185213	2.583333333	2.572375794	550	0.179598729	21.25670826	1.63635899	1.305792119	1.210529786
1743	8	113.7341813	5.707674541	2.713895792	1.407249079	0.001440783	0.014140545	-29.50170152	29.77712354	28.92003258	12.24676473	0.047842538	0.197832861	0.048623526	0.626167925	5.880897506	256.5807759	0	0.713600467	22.05113689	0.885171825	0.578552333	0.294298925	1853.185213	3.583333333	3.171865707	550	0.396904166	21.99137554	1.699048731	1.773723888	1.492642686
1744	8	112.3780103	6.220209106	3.405686824	1.671331276	0.0014804	0.014516642	-28.90122909	29.77712354	28.81782992	12.24676473	0.062189973	0.260165012	0.064670117	0.823457662	6.487066656	249.041223	0	0.735819494	22.63768599	0.86845014	0.57855232	0.387025101	1853.185213	4.583333333	3.980396476	550	0.713351306	22.57628137	1.751951176	2.380814933	1.873127753
1745	8	110.3576659	6.789234151	4.291265997	1.991104918	0.001538199	0.01506416	-28.31369468	29.77712354	28.6736241	12.24676473	0.077517436	0.328214433	0.082524499	1.038843334	7.161201738	241.6516282	0	0.768426263	23.49158317	0.898283666	0.578552296	0.488256367	1853.185213	5.583333333	5.015417134	550	1.097631291	23.42778115	1.829586339	3.093605274	2.360196299
1746	8	106.4298592	7.409393803	5.405349847	2.371471591	0.001643113	0.016054436	-27.75555476	29.77712354	28.42590028	12.24676473	0.095524324	0.409414747	0.104112011	1.295853367	7.891486691	234.6194405	0	0.825496281	25.03601246	0.959620653	0.578552255	0.609051082	1853.185213	6.583333333	6.317502634	550	1.529343542	24.96785875	1.965467336	3.927841982	2.972942416
1747	8	99.76821577	8.085524947	6.807163872	2.8240281	0.00181528	0.017669614	-27.24533129	29.77712354	28.0551176	12.24676473	0.117953754	0.511805898	0.131609925	1.619935271	8.676690646	228.1781813	0	0.916923331	27.55507935	1.04912608	0.57855219	0.761369577	1853.185213	7.583333333	7.955872775	550	2.009262811	27.47978443	2.183150788	4.935418469	3.74394013
1748	8	89.7555507	8.826834926	8.581451694	3.365600631	0.002071358	0.020049552	-26.80217765	29.77712354	27.57467809	12.24676473	0.146371627	0.643094973	0.167210416	2.035483011	9.519016031	222.5777068	0	1.051100052	31.26697915	1.168493787	0.578552093	0.956677015	1853.185213	8.583333333	10.02957167	550	2.552226487	31.18106252	2.50261917	6.189876151	4.719798432
1749	8	75.81899869	9.642698707	10.83774786	4.01651844	0.002428351	0.023323334	-26.44532776	29.77712354	27.02012904	12.24676473	0.18201129	0.809923115	0.212918442	2.563516697	10.41878625	218.0602358	0	1.236578292	36.37317263	1.321734032	0.578551954	1.204852847	1853.185213	9.583333333	12.66661781	550	3.181682697	36.27244844	2.944234028	7.774627988	5.960761321
1750	8	58.02267432	10.52618075	13.66056794	4.786237192	0.002888893	0.027472662	-26.1828037	29.77712354	26.45559402	12.24676473	0.224728112	1.012857985	0.269155423	3.205833022	11.35711613	214.7271832	0	1.474520072	42.84531009	1.508578468	0.578551764	1.50674152	1853.185213	10.58333333	15.96578878	550	3.923823627	42.72548332	3.510762075	9.721511355	7.513312368
1751	8	38.24573046	11.43374366	16.99453369	5.647151946	0.003409943	0.032069438	-25.98993903	29.77712354	25.96501014	12.24676473	0.271506917	1.238703885	0.332502112	3.920665777	12.27979394	212.2689679	0	1.74308427	50.015829	1.714736223	0.578551512	1.842712915	1853.185213	11.58333333	19.86236125	550	4.795092349	49.87438984	4.150200643	11.87239649	9.346993529
1752	8	16.25190839	12.37004312	20.9203447	6.609901652	0.004000349	0.037156844	-25.86885709	29.77712354	25.54183792	12.24676473	0.321821193	1.485590903	0.402573208	4.702096393	13.18714137	210.7127419	0	2.046271517	57.95225211	1.943098242	0.578551184	2.209985305	1853.185213	12.58333333	24.45065287	550	5.814007369	57.78632373	4.872075041	14.2313011	11.50618959
1753	8	19.30748655	13.23331952	24.99937263	7.564673155	0.002689707	0.025688158	-25.79798035	29.77712354	26.68198436	12.24676473	0.196607627	1.058106081	0.250880919	3.203392824	13.98400209	209.7875311	0	2.295592628	40.1423648	2.151019639	0.335929876	1.505594627	1853.185213	13.58333333	29.21801676	550	6.993950871	39.95022342	5.465696733	16.01943857	13.74965495
1754	8	20.84138527	14.0867906	29.48498346	8.571891961	0.001640203	0.016027029	-25.72525988	29.77712354	28.43253839	12.24676473	0.111817697	0.673348789	0.145241795	1.979592087	14.73529947	208.8387968	0	2.543198526	25.14196728	2.363010817	0.18161035	0.930408281	1853.185213	14.58333333	34.46057442	550	8.320985261	24.92523597	6.055234586	17.69397967	16.2167409
1755	8	17.74696304	14.92705396	34.35905932	9.625000843	0.00099657	0.009877921	-25.84308444	29.77712354	30.28567874	12.24676473	0.063299529	0.407971412	0.083550322	1.180470773	15.44074616	210.2875023	0	2.786080631	15.60173098	2.576929449	0.099817478	0.554821263	1853.185213	15.58333333	40.15715057	550	9.791719305	15.36214258	6.633525311	19.24099723	18.89748262
1756	8	12.34904441	15.71759596	39.3749666	10.67148386	0.000659023	0.006581835	-26.08601708	29.77712354	31.66930292	12.24676473	0.03901541	0.260923949	0.052227393	0.749290961	16.07471386	213.3112856	0	2.985806886	10.49388442	2.775044756	0.061341922	0.352166752	1853.185213	16.58333333	46.01949221	550	11.39380374	10.23606958	7.109064015	20.33790125	21.65623163
1757	8	6.874651624	16.46045972	44.48131764	11.70405871	0.000482645	0.004839519	-26.26753087	29.77712354	32.55051284	12.24676473	0.027195932	0.185850056	0.036863633	0.531722596	16.64532013	215.5604374	0	3.145417785	7.798523084	2.956637346	0.042565483	0.24990962	1853.185213	17.58333333	51.98754	550	13.10104957	7.526419289	7.489089963	21.105039	24.4647247
1758	8	2.124960307	17.1612706	49.65813924	12.72188454	0.000377849	0.003797718	-26.35170005	29.77712354	33.13632863	12.24676473	0.020727148	0.143705194	0.028413354	0.410309991	17.16229246	216.5821835	0	3.271528677	6.189499866	3.123118398	0.03232583	0.192845696	1853.185213	18.58333333	58.03795024	550	14.89182837	5.906210819	7.789353992	21.64607793	27.31197658
1759	8	0	17.82562215	54.89669114	13.72593583	0.000318296	0.003203485	-26.2941626	29.77712354	33.49225952	12.24676473	0.017507644	0.122592905	0.024246878	0.349675376	17.63408108	215.8174625	0	3.370827756	5.27408803	3.276281248	0.027230976	0.164347427	1853.185213	19.58333333	64.16050777	550	16.74866205	4.982060107	8.025780372	22.03947356	30.19318013
1760	8	0	18.45964796	60.20403131	14.71971495	0.000318295	0.003203477	-26.2515575	29.77712354	33.49226463	12.24676473	0.017564294	0.123664286	0.024555132	0.352731303	18.06844342	215.2381176	0	3.450721998	5.281009688	3.41846777	0.027230904	0.165783712	1853.185213	20.58333333	70.36346159	550	18.65832667	4.98204715	8.216004757	22.36066955	33.11221722
1761	8	0	19.06718937	65.57822011	15.70456569	0.000318294	0.003203467	-26.21905559	29.77712354	33.49227054	12.24676473	0.017593439	0.124501317	0.024811073	0.355118785	18.47070774	214.7834244	0	3.515493077	5.286617265	3.551098599	0.027230822	0.166905829	1853.185213	21.58333333	76.64454476	550	20.61113499	4.982032152	8.370221612	22.63437544	36.06802106
1762	8	0	19.65034411	71.00788128	16.67987881	0.000318293	0.003203456	-26.19460385	29.77712354	33.49227734	12.24676473	0.017601307	0.125150013	0.025024144	0.356969072	18.84450055	214.4275835	0	3.56721178	5.291090122	3.674854373	0.027230727	0.167775464	1853.185213	22.58333333	82.99046125	550	22.59881999	4.982014908	8.493361381	22.86216715	39.0543347
1763	8	0	20.21102289	76.483638	17.64530456	0.000318292	0.003203443	-26.17657643	29.77712354	33.4922851	12.24676473	0.017592721	0.125646826	0.025201939	0.358386139	19.1929508	214.1501557	0	3.607773716	5.294592453	3.790399374	0.027230618	0.168441485	1853.185213	23.58333333	89.39025191	550	24.61426074	4.981995205	8.589937418	23.04821796	42.0660009
1764	8	0	20.75095779	81.99773842	18.60068187	0.000318291	0.003203429	-26.16344654	29.77712354	33.49229392	12.24676473	0.01757143	0.126020746	0.025350581	0.359452674	19.5187616	213.9297967	0	3.63887625	5.297271269	3.898367056	0.027230495	0.168942757	1853.185213	24.58333333	95.83485678	550	26.65138053	4.98197282	8.663991072	23.19765496	45.09875613
1765	8	0	21.27171498	87.5437532	19.5459859	0.000318289	0.003203413	-26.15418109	29.77712354	33.49230389	12.24676473	0.017540361	0.126294936	0.025475033	0.360234744	19.82427344	213.753518	0	3.662014382	5.29925603	3.999352243	0.027230356	0.16931033	1853.185213	25.58333333	102.3167616	550	28.70503442	4.98194752	8.719081863	23.31568344	48.14906426
1766	8	0	21.77470922	93.11633299	20.48128964	0.000318287	0.003203394	-26.14795085	29.77712354	33.49231511	12.24676473	0.01750181	0.126487998	0.025579334	0.36078541	20.11151868	213.6108873	0	3.678488441	5.300659309	4.093907744	0.027230199	0.169569143	1853.185213	26.58333333	108.8297142	550	30.77089598	4.981919061	8.758305812	23.40715635	51.21398315
1767	8	0	22.26121869	98.7110139	21.4067355	0.000318285	0.003203374	-26.14408677	29.77712354	33.49232767	12.24676473	0.017457585	0.12661495	0.025666793	0.361147505	20.3822679	213.4934823	0	3.68941842	5.30157803	4.182543716	0.027230024	0.169739327	1853.185213	27.58333333	115.3684975	550	32.84534929	4.981887193	8.784329573	23.47639366	54.29105765
1768	8	0	22.73239902	104.324061	22.32251442	0.000318283	0.003203351	-26.14204636	29.77712354	33.49234168	12.24676473	0.017409114	0.126687974	0.025740128	0.36135578	20.638069	213.3944695	0	3.695761521	5.302094986	4.265728732	0.027229828	0.169837217	1853.185213	28.58333333	121.9287462	550	34.92538936	4.981851652	8.799432192	23.52713668	57.37823353
1769	8	0	23.18929646	109.9523416	23.22885037	0.00031828	0.003203326	-26.14138772	29.77712354	33.49235724	12.24676473	0.017357533	0.126716999	0.025801588	0.361438552	20.88028003	213.3082793	0	3.698330671	5.302280444	4.343891807	0.027229611	0.16987612	1853.185213	29.58333333	128.5067993	550	37.00853274	4.981812167	8.805549217	23.56257065	60.4737879
1770	8	0	23.63285966	115.5932232	24.12598885	0.000318277	0.003203298	-26.14174946	29.77712354	33.49237447	12.24676473	0.017303741	0.126710146	0.025853038	0.361418988	21.11009676	213.2303547	0	3.697812687	5.302193722	4.417424946	0.02722937	0.169866925	1853.185213	30.58333333	135.0995796	550	39.09273837	4.981768456	8.804315921	23.58537837	63.57627275
1771	8	0	24.06395035	121.2444888	25.0141884	0.000318274	0.003203267	-26.14283499	29.77712354	33.49239348	12.24676473	0.017248456	0.126674083	0.025896031	0.361316107	21.32857576	213.1569537	0	3.694785285	5.301884662	4.486685899	0.027229105	0.16981857	1853.185213	31.58333333	141.7044963	550	41.17633867	4.981720229	8.797107823	23.59780411	66.68446885
1772	8	0	24.48335276	126.9042691	25.89371424	0.000318271	0.003203233	-26.14436527	29.77712354	33.49241438	12.24676473	0.017192248	0.1266143	0.025931868	0.361145564	21.53665383	213.1253699	0	3.68973256	5.301394973	4.552000956	0.027228813	0.169738415	1853.185213	32.58333333	148.3193645	550	43.25797994	4.981667185	8.785077525	23.60171748	69.79734799
1773	8	0	24.89178196	132.5709852	26.76483357	0.000318267	0.003203195	-26.14613868	29.77712354	33.49243731	12.24676473	0.01713557	0.126535324	0.025961636	0.360920276	21.7351644	213.1330605	0	3.683058773	5.300759427	4.613667662	0.027228492	0.16963253	1853.185213	33.58333333	154.942339	550	45.33657133	4.981609012	8.769187554	23.59867201	72.91404187
1774	8	0	25.28989125	138.2433024	27.62781216	0.000318263	0.003203154	-26.14798769	29.77712354	33.49246239	12.24676473	0.017078782	0.126440898	0.025986251	0.360650918	21.92485126	213.1779233	0	3.675100452	5.30000691	4.671957389	0.027228142	0.169505931	1853.185213	34.58333333	161.5718597	550	47.41124136	4.981545392	8.750239171	23.5899568	76.03381633
1775	8	0	25.67827864	143.9200909	28.4829118	0.000318259	0.00320311	-26.14977278	29.77712354	33.49248974	12.24676473	0.017022167	0.126334118	0.026006484	0.360346318	22.10638035	213.2582183	0	3.6661369	5.299161331	4.72711774	0.02722776	0.169362769	1853.185213	35.58333333	168.2066063	550	49.48130104	4.981475994	8.728897381	23.57664061	79.15605001
1776	8	0	26.05749255	149.6003936	29.33038849	0.000318254	0.003203061	-26.15137755	29.77712354	33.4925195	12.24676473	0.016965948	0.126217545	0.026022986	0.360013784	22.28034963	213.3725049	0	3.656399229	5.29824241	4.779374761	0.027227344	0.169206478	1853.185213	36.58333333	174.84546	550	51.54621277	4.981400479	8.70571245	23.55960917	82.28021647
1777	8	0	26.42803692	155.2833988	30.17049117	0.000318248	0.003203008	-26.15347438	29.77712354	33.49255181	12.24676473	0.016910296	0.126093299	0.026036305	0.359659362	22.44729759	213.4886225	0	3.646078083	5.297266343	4.828934962	0.027226893	0.1690399	1853.185213	37.58333333	181.4874723	550	53.60556414	4.981318499	8.681138294	23.53959624	85.40586934
1778	8	0	26.79037561	160.9684178	31.00346086	0.000318243	0.003202951	-26.15598476	29.77712354	33.49258682	12.24676473	0.016855344	0.125963134	0.026046907	0.359288054	22.60771048	213.6055838	0	3.635330208	5.296246376	4.87598717	0.027226404	0.168865385	1853.185213	38.58333333	188.1318383	550	55.65904591	4.981229694	8.655548114	23.51720947	88.53262979
1779	8	0	27.14493638	166.6548656	31.82953009	0.000318237	0.003202889	-26.15884383	29.77712354	33.49262465	12.24676473	0.016801191	0.125828497	0.026055186	0.358903988	22.76202859	213.722572	0	3.624284008	5.295193285	4.920704189	0.027225875	0.168684874	1853.185213	39.58333333	194.7778742	550	57.70643367	4.981133696	8.629247639	23.49295173	91.66017608
1780	8	0	27.49211436	172.3422448	32.64892261	0.00031823	0.003202823	-26.16199812	29.77712354	33.49266547	12.24676473	0.01674791	0.125690582	0.026061474	0.358510568	22.91065151	213.838913	0	3.613044244	5.294115787	4.963244319	0.027225305	0.168499967	1853.185213	40.58333333	201.4249986	550	59.74757239	4.981030128	8.602486295	23.46723887	94.78823463
1781	8	0	27.83227516	178.0301321	33.4618532	0.000318223	0.003202751	-26.16540364	29.77712354	33.49270943	12.24676473	0.016695553	0.12555037	0.026066056	0.358110593	23.05394286	213.9540518	0	3.601695977	5.293020876	5.003752712	0.027224691	0.168311979	1853.185213	41.58333333	208.0727169	550	61.78236362	4.980918602	8.575466612	23.4404143	97.91657267
1782	8	0	28.16575763	183.718167	34.26852775	0.000318215	0.003202674	-26.16902434	29.77712354	33.49275668	12.24676473	0.016644152	0.125408664	0.026069171	0.357706354	23.19223425	214.0675325	0	3.590307891	5.291914119	5.042362607	0.027224031	0.168121986	1853.185213	42.58333333	214.7206077	550	63.81075481	4.980798721	8.548352122	23.41276111	101.0449918
1783	8	0	28.49287631	189.4060417	35.06914328	0.000318207	0.003202591	-26.17283076	29.77712354	33.49280739	12.24676473	0.016593727	0.125266119	0.026071022	0.35729972	23.32582879	214.1789826	0	3.57893507	5.29079989	5.079196434	0.027223323	0.167930868	1853.185213	43.58333333	221.3683112	550	65.8327304	4.980670079	8.521273977	23.38451217	104.1733229
1784	8	0	28.81392361	195.0934933	35.86388817	0.000318198	0.003202503	-26.17703266	29.77712354	33.49286171	12.24676473	0.016544287	0.125123267	0.026071782	0.356892205	23.45500411	214.293188	0	3.567621326	5.289681578	5.114366811	0.027222564	0.167739336	1853.185213	44.58333333	228.0155203	550	67.84830448	4.980532261	8.494336491	23.35585839	107.3014213
1785	8	0	29.12917178	200.7802967	36.65294237	0.000318188	0.003202408	-26.18161034	29.77712354	33.49291982	12.24676473	0.016495831	0.124980534	0.026071598	0.356485027	23.58001508	214.4099035	0	3.556401146	5.28856175	5.147977444	0.027221753	0.167547963	1853.185213	45.58333333	234.6619718	550	69.85751465	4.980384839	8.467621775	23.32695574	110.4291632
1786	8	0	29.43887467	206.4662586	37.43647769	0.000318178	0.003202307	-26.18692349	29.77712354	33.49298188	12.24676473	0.01644835	0.124838262	0.026070593	0.356079159	23.70109605	214.547742	0	3.545301314	5.287442299	5.18012393	0.027220886	0.167357205	1853.185213	46.58333333	241.3074398	550	71.860417	4.98022738	8.441193605	23.29793099	113.5564422
1787	8	0	29.74326931	212.1512126	38.21465803	0.000318167	0.003202199	-26.19295779	29.77712354	33.49304808	12.24676473	0.016401831	0.124696718	0.026068872	0.355675364	23.81846301	214.7065473	0	3.534342272	5.286324554	5.210894494	0.027219961	0.167167421	1853.185213	47.58333333	247.9517297	550	73.85708189	4.980059439	8.415100648	23.26888651	116.6831669
1788	8	0	30.04257728	217.8350147	38.98763979	0.000318156	0.003202084	-26.19970147	29.77712354	33.49311859	12.24676473	0.016356256	0.124556109	0.026066525	0.355274234	23.93231532	214.8861972	0	3.523539243	5.285209384	5.240370637	0.027218976	0.16697889	1853.185213	48.58333333	254.5946735	550	75.84759057	4.979880561	8.389379149	23.23990436	119.8092581
1789	8	0	30.33700606	223.5175403	39.75557209	0.000318144	0.003201961	-26.20714484	29.77712354	33.49319359	12.24676473	0.016311603	0.124416594	0.026063625	0.354876216	24.04283733	215.0865977	0	3.512903173	5.284097277	5.268627736	0.027217929	0.166791821	1853.185213	49.58333333	261.2361252	550	77.83203235	4.979690284	8.364055175	23.21104961	122.9346472
1790	8	0	30.6267501	229.1986804	40.51859715	0.000318131	0.003201831	-26.21527993	29.77712354	33.49327327	12.24676473	0.016267847	0.124278285	0.026060237	0.354481637	24.15019983	215.3076781	0	3.502441518	5.282988408	5.295735572	0.027216816	0.166606369	1853.185213	50.58333333	267.8759577	550	79.81050224	4.979488135	8.339146471	23.18237318	126.0592742
1791	8	0	30.91199192	234.8783392	41.27685059	0.000318117	0.003201693	-26.22410018	29.77712354	33.49335783	12.24676473	0.016224964	0.124141264	0.026056413	0.354090726	24.25456127	215.549387	0	3.492158886	5.281882697	5.321758816	0.027215635	0.166422641	1853.185213	51.58333333	274.5140589	550	81.78309912	4.979273632	8.314664015	23.15391419	129.1830866
1792	8	0	31.19290303	240.5564322	42.03046173	0.000318102	0.003201547	-26.23365814	29.77712354	33.49344744	12.24676473	0.016182925	0.124005581	0.026052198	0.353703627	24.3560689	215.7713148	0	3.482057583	5.280779852	5.346757467	0.027214383	0.166240704	1853.185213	52.58333333	281.1503302	550	83.74992416	4.979046283	8.290613294	23.12570197	132.3060377
1793	8	0	31.46964476	246.232884	42.77955393	0.000318087	0.003201392	-26.24334363	29.77712354	33.49354232	12.24676473	0.016141703	0.123871264	0.026047629	0.353320416	24.45485975	215.9662969	0	3.472138057	5.279679413	5.370787244	0.027213058	0.166060596	1853.185213	53.58333333	287.7846831	550	85.71107961	4.978805587	8.266995375	23.09775768	135.4280862
1794	8	0	31.74236907	251.9076265	43.52424482	0.00031807	0.003201229	-26.25315877	29.77712354	33.49364267	12.24676473	0.016101269	0.123738318	0.026042737	0.352941115	24.55106156	216.1343225	0	3.462399269	5.278580782	5.393899942	0.027211656	0.165882324	1853.185213	54.58333333	294.4170385	550	87.66666778	4.978551034	8.243807784	23.07009574	138.5491946
1795	8	0	32.01121922	257.5805981	44.26464668	0.000318053	0.003201056	-26.26310608	29.77712354	33.49374868	12.24676473	0.016061593	0.123606735	0.026037548	0.352565695	24.64479354	216.2753901	0	3.452839	5.277483245	5.41614376	0.027210176	0.165705877	1853.185213	55.58333333	301.047324	550	89.61679026	4.978282105	8.221045238	23.04272498	141.6693289
1796	8	0	32.27633045	263.2517418	45.00086659	0.000318035	0.003200873	-26.27318833	29.77712354	33.49386057	12.24676473	0.016022648	0.123476493	0.026032083	0.352194093	24.73616712	216.3895054	0	3.443454102	5.276386004	5.437563593	0.027208613	0.165531224	1853.185213	56.58333333	307.6754733	550	91.56154726	4.977998272	8.198700242	23.0156496	144.788458
1797	8	0	32.53783051	268.921005	45.73300681	0.000318016	0.003200681	-26.28295244	29.77712354	33.49397854	12.24676473	0.015984404	0.123347558	0.026026358	0.351826214	24.82528658	216.5143467	0	3.434240707	5.275288185	5.458201296	0.027206966	0.165358321	1853.185213	57.58333333	314.3014246	550	93.50103712	4.977698995	8.176763588	22.98887005	147.9065528
1798	8	0	33.05366223	280.3250838	45.99322264	0.000317995	0.003200478	-26.29256195	29.77712354	33.49410283	12.24676473	0.015927051	0.123216212	0.02603892	0.351451452	24.99820513	216.6519933	0	3.424909764	5.274164867	5.450189539	0.02720523	0.165182183	1853.185213	58.58333333	319.2902705	536	95.43533763	4.977383729	8.154547057	22.85820935	150.2542449
1799	8	0	33.60030416	292.733139	46.19702643	0.000317974	0.003200265	-26.30250913	29.77712354	33.49423364	12.24676473	0.015863295	0.123071323	0.026053268	0.351038056	25.17739492	216.8086853	0	3.41463666	5.272943436	5.439309257	0.027203403	0.164987886	1853.185213	59.58333333	324.0921766	521	97.36426552	4.977051918	8.130087287	22.76100873	152.5139654
1800	8	0	34.16082853	305.8048545	46.37641666	0.000317951	0.003200041	-26.15478864	29.77712354	33.49437119	12.24676473	0.015799195	0.122913849	0.026063671	0.350588756	25.35694016	214.5327018	0	3.403510755	5.271630863	5.427510368	0.027201482	0.164776715	1853.185213	60.58333333	328.8166698	506	99.28729964	4.976702995	8.103597036	22.68907121	154.7372564
1801	8	0	34.71475045	319.0729517	46.56751676	0.000317928	0.003199805	-26.16794522	29.77712354	33.49451572	12.24676473	0.015735165	0.122746222	0.026070544	0.350110492	25.53033403	214.7138208	0	3.391727585	5.270243537	5.416900206	0.027199464	0.164551931	1853.185213	61.58333333	333.590771	492	101.2039825	4.976336388	8.07554187	22.6364092	156.9838922
1802	8	0	35.28259057	333.0397369	46.73461915	0.000317903	0.003199557	-26.18155262	29.77712354	33.49466746	12.24676473	0.015669754	0.122569416	0.026075668	0.349606037	25.70405646	214.8925444	0	3.379370891	5.268788198	5.405354665	0.027197345	0.164314838	1853.185213	62.58333333	338.2851128	478	103.1139542	4.975951512	8.04612117	22.58873552	159.1929942
1803	8	0	35.84188353	347.1615498	46.91637865	0.000317877	0.003199298	-26.19552405	29.77712354	33.49482663	12.24676473	0.015604894	0.122385371	0.026077773	0.34908093	25.87130712	215.0677763	0	3.366595189	5.267277599	5.395108881	0.027195122	0.164068037	1853.185213	63.58333333	343.0390064	465	105.0169103	4.975547777	8.015702831	22.54882614	161.4301206
1804	8	0	36.41495222	362.0110375	47.07472645	0.00031785	0.003199026	-26.20983376	29.77712354	33.49499348	12.24676473	0.015540754	0.122194666	0.026076886	0.348536819	26.03883651	215.239186	0	3.353451923	5.2657156	5.383921572	0.027192792	0.163812305	1853.185213	64.58333333	347.7116015	452	106.9126224	4.97512458	7.98440934	22.50684094	163.628989
1805	8	0	36.97731989	376.9607656	47.25126268	0.000317821	0.003198741	-26.22444452	29.77712354	33.49516825	12.24676473	0.015473944	0.121998136	0.026076681	0.347976087	26.19958009	215.4062979	0	3.340008568	5.264107572	5.374205579	0.027190352	0.163548761	1853.185213	65.58333333	352.4583159	440	108.8008912	4.974681312	7.952401352	22.47165965	165.8627369
1806	8	0	37.52658966	391.9268674	47.44881495	0.000317792	0.003198442	-26.23929972	29.77712354	33.49535118	12.24676473	0.015409993	0.121797053	0.026072063	0.347402359	26.35319347	215.5683922	0	3.326365854	5.262461442	5.366062535	0.027187797	0.163279109	1853.185213	66.58333333	357.2903305	429	110.6815607	4.974217355	7.919918699	22.44113431	168.1366261
1807	8	0	38.08796121	407.5985572	47.62572671	0.000317819	0.003198717	-26.25438009	29.77712354	33.49518262	12.24676473	0.015348299	0.121614205	0.026071559	0.346880985	26.50684151	215.7252178	0	3.312560069	5.261692544	5.357081407	0.027190151	0.163034063	1853.185213	67.58333333	362.0494184	418	112.554523	4.974644871	7.887047784	22.40593329	170.3761969
1808	8	0	38.66231641	424.0296934	47.78152781	0.000326471	0.003285152	-26.26959468	29.77712354	33.44236114	12.24676473	0.015707611	0.124704839	0.026789482	0.355748792	26.6606478	215.8837712	0	3.298810373	5.394909367	5.347256589	0.02793036	0.167201932	1853.185213	68.58333333	366.732681	407	114.4196918	5.109068591	7.854310411	22.36917372	172.5800852
1809	8	0.009835509	39.22047551	440.3858336	47.96297328	0.000335365	0.00337397	-26.28481088	29.77712354	33.38845301	12.24676473	0.01607745	0.127875543	0.027526108	0.364849149	26.8069289	216.0423862	0	3.285155404	5.531840402	5.339216751	0.028691281	0.1714791	1853.185213	69.58333333	371.5204989	397	116.277101	5.247198682	7.82179858	22.33968928	174.833176
1810	8	0.508342545	39.79086346	457.4994941	48.12464881	0.000344468	0.003464832	-26.30001654	29.77712354	33.33368955	12.24676473	0.016454167	0.131113293	0.028280641	0.374144896	26.95326897	216.2009102	0	3.271611324	5.671958315	5.33038224	0.029470023	0.175848101	1853.185213	70.58333333	376.2361465	387	118.1268115	5.388506274	7.789550771	22.3069067	177.0523042
1811	8	0.987469363	40.37446521	475.4311214	48.26638771	0.000353551	0.003555461	-26.31500491	29.77712354	33.27945071	12.24676473	0.016827216	0.134336751	0.029035247	0.383402582	27.09980935	216.3567432	0	3.258491938	5.811751791	5.320788226	0.030247095	0.180199214	1853.185213	71.58333333	380.8797572	377	119.969063	5.529452421	7.758314137	22.27606582	179.2375328
1812	8	1.449245074	40.93832188	493.1647284	48.43929042	0.000362633	0.003646041	-26.32978319	29.77712354	33.22562167	12.24676473	0.017199885	0.137553126	0.029789145	0.392642888	27.23842135	216.5099742	0	3.245779763	5.951504956	5.313269588	0.031024068	0.184542157	1853.185213	72.58333333	385.6548176	368	121.8040888	5.670322889	7.728047055	22.25550287	181.4846201
1813	8	1.903343867	41.51435142	511.69968	48.59379805	0.000371187	0.003731329	-26.3366231	29.77712354	33.17528299	12.24676473	0.017570347	0.140765619	0.030545283	0.401874998	27.3771032	216.5633841	0	3.233426793	6.08305831	5.305044984	0.031801736	0.188881249	1853.185213	73.58333333	390.3628934	359	123.6321096	5.802962278	7.698635222	22.23283814	183.7001851
1814	8	2.357168961	42.06688922	529.8796825	48.78404341	0.000378852	0.003807712	-26.33068549	29.77712354	33.13048199	12.24676473	0.017941933	0.143979939	0.031302333	0.411115329	27.50743616	216.4560376	0	3.221397483	6.20079139	5.299092847	0.032581445	0.193224205	1853.185213	74.58333333	395.2240082	351	125.4533224	5.921753332	7.669994007	22.22015042	185.9877686
1815	8	2.799280859	42.66813243	550.1122216	48.90162108	0.000386537	0.003884275	-26.32498412	29.77712354	33.08584099	12.24676473	0.018310933	0.147208041	0.032068215	0.420398275	27.64635191	216.3516149	0	3.209637706	6.31882789	5.289447281	0.033366059	0.197587189	1853.185213	75.58333333	399.794057	342	127.2679036	6.04082431	7.641994538	22.19347046	188.1383798
1816	8	3.229149597	43.24455246	569.953634	49.05679396	0.000394224	0.003960834	-26.31953613	29.77712354	33.04146625	12.24676473	0.018684624	0.150442129	0.032832926	0.429701447	27.77677351	216.2503334	0	3.198164753	6.436883231	5.282149185	0.034153683	0.20195968	1853.185213	76.58333333	404.5245917	334	129.0760061	6.159889397	7.614677982	22.17563555	190.3645138
1817	8	3.648423196	43.79265314	589.2270377	49.25384605	0.000401933	0.00403758	-26.31395531	29.77712354	32.99724641	12.24676473	0.019055701	0.153690578	0.033606741	0.439048978	27.89835653	216.1448162	0	3.186920458	6.555249163	5.277411013	0.03494641	0.20635302	1853.185213	77.58333333	409.4391378	327	130.8777831	6.279245128	7.587905852	22.16911754	192.6772413
1818	8	4.058230086	44.39288383	610.792323	49.37501962	0.000409686	0.00411474	-26.30826259	29.77712354	32.95305254	12.24676473	0.019427863	0.156961137	0.034388707	0.448463206	28.02886414	216.0353369	0	3.175925346	6.67427884	5.268812462	0.035745893	0.210777707	1853.185213	78.58333333	414.040846	319	132.6733622	6.399243008	7.561727014	22.14463878	194.8427511
1819	8	4.458072253	44.9631515	631.729094	49.54022363	0.00041745	0.004191983	-26.30237789	29.77712354	32.90907364	12.24676473	0.019803018	0.160243265	0.035173243	0.457913884	28.1503748	215.9208974	0	3.16510121	6.793454234	5.262865625	0.036550038	0.215219525	1853.185213	79.58333333	418.8363894	312	134.4628766	6.51937187	7.535955261	22.13281591	197.0994773
1820	8	4.850373233	45.54467448	653.5324192	49.68953418	0.000425285	0.004269906	-26.2963351	29.77712354	32.86497301	12.24676473	0.020180828	0.163558572	0.035968334	0.467463265	28.27186564	215.8019339	0	3.154479866	6.913703569	5.256306505	0.037363645	0.219707735	1853.185213	80.58333333	423.5706992	305	136.2464227	6.640557161	7.510666347	22.11705991	199.3273878
1821	8	5.235018717	46.13810605	676.2580549	49.82251783	0.000433176	0.00434836	-26.2900901	29.77712354	32.82083868	12.24676473	0.020564265	0.166902553	0.036769472	0.47709849	28.39339965	215.6779006	0	3.144019095	7.034793126	5.249116404	0.038185878	0.22423629	1853.185213	81.58333333	428.2404133	298	138.0241082	6.762568939	7.485759751	22.09877951	201.5249004
1822	8	5.612600936	46.6955178	698.0456115	50.00611601	0.000441143	0.004427533	-26.28368086	29.77712354	32.77656972	12.24676473	0.02094698	0.170281156	0.037585144	0.486836764	28.50537134	215.5492851	0	3.133752035	7.157017573	5.244851285	0.039017927	0.228813279	1853.185213	82.58333333	433.1373019	292	139.7960228	6.885698762	7.461314368	22.09070496	203.8293185
1823	8	5.981691058	47.26276124	720.6598162	50.17577582	0.000449137	0.004506944	-26.27708182	29.77712354	32.73243759	12.24676473	0.021334001	0.173676493	0.038404033	0.496626653	28.6172051	215.4157752	0	3.123655438	7.279628032	5.240051884	0.039855779	0.233414527	1853.185213	83.58333333	437.9810033	286	141.5622761	7.009199953	7.437274853	22.0795408	206.1087074
1824	8	6.344358938	47.84042934	744.1517809	50.33128863	0.000457197	0.004586992	-26.26999875	29.77712354	32.68822433	12.24676473	0.021723851	0.177105672	0.039233735	0.50651757	28.72896358	215.2715122	0	3.113669021	7.403236445	5.234722873	0.040703696	0.238063258	1853.185213	84.58333333	442.7703097	280	143.322955	7.133689637	7.413497669	22.06748303	208.3624987
1825	8	6.701626363	48.42902044	768.5713791	50.47215101	0.000465358	0.004668003	-26.26246057	29.77712354	32.64375468	12.24676473	0.022117964	0.180580458	0.040077041	0.51654354	28.8406851	215.116877	0	3.103821308	7.52835632	5.228829821	0.041564276	0.242775464	1853.185213	85.58333333	447.5006855	274	145.0781228	7.259678894	7.390050734	22.05223897	210.5885579
1826	8	7.053284094	49.02909991	793.9738956	50.59790278	0.000473613	0.004749928	-26.25447542	29.77712354	32.59906465	12.24676473	0.022515993	0.184098549	0.040933545	0.526698059	28.95241531	214.9519898	0	3.094120094	7.65490792	5.222346105	0.042436962	0.247548088	1853.185213	86.58333333	452.1681336	268	146.8278549	7.3870873	7.366952605	22.03304511	212.785004
1827	8	7.397839405	49.64131222	820.4209783	50.70813979	0.000481912	0.004832253	-26.24602797	29.77712354	32.55443804	12.24676473	0.022915418	0.187640486	0.041798899	0.536925115	29.06420842	214.7766755	0	3.084550029	7.782094432	5.215254573	0.043317322	0.252354804	1853.185213	87.58333333	456.7693797	262	148.5722346	7.515119282	7.344166735	22.01076995	214.9502963
1828	8	7.738667934	50.20699633	845.3384499	50.88051342	0.000490346	0.004915879	-26.23706066	29.77712354	32.50939334	12.24676473	0.023325631	0.191243191	0.042676948	0.547331424	29.16558803	214.5902277	0	3.075061163	7.911311828	5.211595044	0.044214289	0.257245769	1853.185213	88.58333333	461.6604609	257	150.3113234	7.645175492	7.321574198	22.0040065	217.2519816
1829	8	8.07297768	50.78216303	871.1502356	51.04025234	0.000498832	0.004999999	-26.22761279	29.77712354	32.46437322	12.24676473	0.023738018	0.19487385	0.043564655	0.55782239	29.26683002	214.3931603	0	3.065687689	8.041305959	5.207452478	0.045120028	0.262176523	1853.185213	89.58333333	466.5009512	252	152.0451775	7.775998496	7.299256403	21.99457553	219.5298594
1830	8	8.403067262	51.36727329	897.9049883	51.18702163	0.000507444	0.005085334	-26.21767875	29.77712354	32.41899783	12.24676473	0.02415611	0.198560811	0.044468689	0.56848002	29.36797176	214.1854219	0	3.056426396	8.173199658	5.202810091	0.046041211	0.267185609	1853.185213	90.58333333	471.2878808	247	153.7738554	7.908711537	7.277205706	21.98207174	221.7825321
1831	8	8.727956522	51.96283728	925.6560297	51.32050961	0.000516147	0.005171528	-26.20724667	29.77712354	32.37346552	12.24676473	0.024578149	0.202290543	0.045386046	0.5792654	29.4690548	213.9668831	0	3.047266113	8.306436983	5.197655468	0.046974778	0.272254738	1853.185213	91.58333333	476.0186133	242	155.4974194	8.042759578	7.255395506	21.96705659	224.0087592
1832	8	9.047896418	52.569321	954.4572115	51.4402372	0.000524956	0.005258745	-26.19631018	29.77712354	32.32769652	12.24676473	0.025004735	0.20606821	0.046318041	0.590193587	29.57010881	213.778391	0	3.038241331	8.441277929	5.191955138	0.047921742	0.277390986	1853.185213	92.58333333	480.6885132	237	157.2159272	8.178399641	7.23390793	21.94758694	226.2063591
1833	8	9.363289174	53.11807671	980.9910621	51.63337172	0.00053386	0.005346871	-26.18477366	29.77712354	32.28175893	12.24676473	0.025441503	0.20989295	0.047258842	0.601262329	29.65994982	213.6186957	0	3.02926111	8.577535692	5.190167761	0.048882559	0.282593294	1853.185213	93.58333333	485.7131996	233	158.9294443	8.315453024	7.212526451	21.94682889	228.5709175
1834	8	9.673933153	53.74595456	1011.907188	51.72688067	0.00054287	0.005436003	-26.17271204	29.77712354	32.23560964	12.24676473	0.02587719	0.213766076	0.048220239	0.612475542	29.76093562	213.4886963	0	3.020386701	8.71536755	5.183461136	0.049857139	0.287863505	1853.185213	94.58333333	490.2690324	228	160.6380028	8.454071274	7.191396906	21.92399867	230.7148388
1835	8	9.981342983	54.3127666	1040.330142	51.89693995	0.000552033	0.00552661	-26.16008521	29.77712354	32.18901628	12.24676473	0.026326107	0.217707798	0.04919531	0.623891948	29.85048415	213.3878503	0	3.011583494	8.855499871	5.180789685	0.050850577	0.293229216	1853.185213	95.58333333	495.1971474	224	162.3416563	8.594984289	7.17043689	21.91842153	233.0339517
1836	8	10.28385986	54.9640851	1073.596916	51.96273516	0.000561299	0.005618198	-26.1469469	29.77712354	32.14224436	12.24676473	0.026773239	0.221696737	0.050191446	0.635449835	29.95154135	213.3167998	0	3.002891779	8.997165455	5.172995668	0.05185755	0.298661422	1853.185213	96.58333333	499.6251649	219	164.0404478	8.737420821	7.149742331	21.88938327	235.1177247
1837	8	10.58133585	55.55077548	1104.121647	52.10850259	0.000570655	0.005710646	-26.13405201	29.77712354	32.09536176	12.24676473	0.027230762	0.225728779	0.051195073	0.647137478	30.04092837	213.2443904	0	2.994302195	9.140178329	5.169382521	0.05287722	0.304154615	1853.185213	97.58333333	504.4455777	215	165.7344367	8.881196155	7.12929094	21.87692523	237.3861542
1838	8	10.8743455	56.14698693	1135.688301	52.24265588	0.00058012	0.005804124	-26.12138247	29.77712354	32.04829012	12.24676473	0.027693317	0.229811358	0.052214329	0.658976604	30.13021285	213.1703983	0	2.985795483	9.284800048	5.165317756	0.053911508	0.309719004	1853.185213	98.58333333	509.2142421	211	167.423679	9.026573322	7.109036865	21.86232311	239.6302316
1839	8	11.16366228	56.75319842	1168.35318	52.36497622	0.00058972	0.005898887	-26.10891264	29.77712354	32.0009107	12.24676473	0.028162272	0.233955719	0.05325203	0.671000044	30.21943033	213.0945035	0	2.977348404	9.43142519	5.160796869	0.054963323	0.315370021	1853.185213	99.58333333	513.9293549	207	169.1082169	9.173948968	7.088924773	21.84638034	241.8491082
1840	8	11.4499174	57.28443706	1197.452845	52.5767029	0.000599477	0.005995168	-26.09662055	29.77712354	31.95311931	12.24676473	0.028646393	0.238172206	0.054303293	0.683238069	30.29634858	213.0164323	0	2.968944444	9.580414254	5.160853107	0.056035362	0.321121892	1853.185213	100.5833333	519.0958084	204	170.7880803	9.323685345	7.068915343	21.85068054	244.2803804
1841	8	11.73335347	57.90943233	1232.259554	52.67669178	0.000609404	0.006093085	-26.08449681	29.77712354	31.9048714	12.24676473	0.029131564	0.242466183	0.055384328	0.695706542	30.38536593	212.9360691	0	2.960569089	9.731950534	5.155474754	0.057129073	0.326982075	1853.185213	101.5833333	523.7103104	200	172.4632932	9.475966494	7.048974022	21.83323812	246.4519108
1842	8	12.01385032	58.54586646	1268.34226	52.76408707	0.000619502	0.006192634	-26.07254415	29.77712354	31.8561841	12.24676473	0.029624962	0.246837634	0.056488101	0.708405739	30.47441348	212.8534511	0	2.952227884	9.886026994	5.149613822	0.058244541	0.332950697	1853.185213	102.5833333	528.2645512	196	174.1338716	9.630785156	7.02911401	21.81450406	248.5950829
1843	8	12.29022626	59.10097491	1300.344147	52.94640536	0.000629755	0.006293671	-26.06088027	29.77712354	31.80714173	12.24676473	0.030133575	0.251276001	0.057603857	0.721305178	30.5507977	212.7700618	0	2.944030373	10.04242933	5.148546836	0.059378408	0.339013433	1853.185213	103.5833333	533.3036431	193	175.7998403	9.787917769	7.009596127	21.81124819	250.9664203
1844	8	12.56266198	59.75883769	1338.913445	53.00977603	0.000640118	0.00639575	-26.04958224	29.77712354	31.75797151	12.24676473	0.030648223	0.255770387	0.058737006	0.734373652	30.63981052	212.6889939	0	2.935828403	10.20045139	5.141747688	0.060529398	0.345155617	1853.185213	104.5833333	537.7411124	189	177.4612694	9.946670719	6.990067626	21.78702379	253.0546411
1845	8	12.83218123	60.33099861	1373.029518	53.17210496	0.00065069	0.006499832	-26.03876784	29.77712354	31.70822429	12.24676473	0.031164132	0.260354375	0.059904683	0.747708914	30.71592722	212.6117274	0	2.927726061	10.3615964	5.139920286	0.061704692	0.351423189	1853.185213	105.5833333	542.6899169	186	179.1181588	10.10853802	6.970776337	21.78115891	255.3834903
1846	8	13.09636108	60.91086363	1408.150759	53.32495351	0.000661347	0.006604696	-26.02883476	29.77712354	31.6584948	12.24676473	0.031692691	0.264978605	0.061077549	0.761167757	30.79186471	212.5572168	0	2.919737837	10.52396937	5.13771346	0.062892413	0.357748846	1853.185213	106.5833333	547.5946262	183	180.7705701	10.27162383	6.951756755	21.77107839	257.6915888
1847	8	13.35738572	61.49886109	1444.329074	53.46831927	0.000672178	0.00671123	-26.01970485	29.77712354	31.60837346	12.24676473	0.032230142	0.269682329	0.062273933	0.77486469	30.86765812	212.5244597	0	2.911789977	10.68894065	5.135143648	0.064102724	0.364186404	1853.185213	107.5833333	552.4558708	180	182.418555	10.43730476	6.93283328	21.76041566	259.9792333
1848	8	13.61428685	62.09527311	1481.609405	53.60190577	0.000683146	0.006819047	-26.01141525	29.77712354	31.55805451	12.24676473	0.032774326	0.274448582	0.063489892	0.788750638	30.94332144	212.5139077	0	2.903913473	10.85591365	5.132190367	0.065331325	0.3707128	1853.185213	108.5833333	557.2703374	177	184.06214	10.60498147	6.914079697	21.74739386	262.2448646
1849	8	13.86866851	62.70058203	1520.051259	53.72572368	0.000694311	0.006928759	-26.00387974	29.77712354	31.50726632	12.24676473	0.033328858	0.279306373	0.064732711	0.802910515	31.01889195	212.5244609	0	2.896031379	11.02583406	5.128872577	0.066586092	0.377367942	1853.185213	109.5833333	562.0389532	174	185.701355	10.77560646	6.895312808	21.73561734	264.4889192
1850	8	14.11946301	63.31498727	1559.698388	53.83925473	0.000705665	0.007040264	-25.99721693	29.77712354	31.45607375	12.24676473	0.033892513	0.284246253	0.066000246	0.817317047	31.09436944	212.5576032	0	2.888248319	11.19855037	5.125143046	0.067863794	0.384139012	1853.185213	110.5833333	566.7554018	171	187.336206	10.94901907	6.876781712	21.71911339	266.7084244
1851	8	14.36697818	63.93901432	1600.617657	53.94249587	0.000717191	0.007153407	-25.99133673	29.77712354	31.40456359	12.24676473	0.03446505	0.289266515	0.067292351	0.831965779	31.16979206	212.6121904	0	2.880482805	11.37381424	5.121020197	0.069164964	0.391023916	1853.185213	111.5833333	571.4205037	168	188.9667382	11.12497804	6.858292393	21.70243223	268.9037664
1852	8	14.61080371	64.5730199	1642.867622	54.03510763	0.000728885	0.007268132	-25.98630406	29.77712354	31.35277494	12.24676473	0.035045931	0.294363184	0.068608244	0.846845445	31.24517484	212.6483711	0	2.872771431	11.55154417	5.116480768	0.07048836	0.398017359	1853.185213	112.5833333	576.0304598	165	190.5929657	11.30339868	6.83993198	21.68342337	271.0731575
1853	8	14.85287502	65.09599853	1678.234938	54.24829238	0.000740849	0.007385439	-25.98142164	29.77712354	31.30027652	12.24676473	0.035652599	0.299581099	0.069947404	0.862087451	31.30643288	212.658002	0	2.865050924	11.73328792	5.117816229	0.071845787	0.405181102	1853.185213	113.5833333	581.2986266	163	192.2149071	11.48583487	6.821549819	21.69132439	273.5522949
1854	8	15.09270792	65.74791019	1722.978843	54.32175226	0.000753098	0.007505488	-25.97676462	29.77712354	31.24702365	12.24676473	0.036262154	0.304923391	0.071334125	0.877701427	31.38165069	212.6420457	0	2.857379337	11.91929893	5.11254813	0.073237437	0.412519671	1853.185213	114.5833333	585.8128066	160	193.8325624	11.67253419	6.803284135	21.6699852	275.6766149
1855	8	15.32791921	66.41105966	1769.246925	54.38390063	0.000765469	0.007626656	-25.97233638	29.77712354	31.19375357	12.24676473	0.036877691	0.310324084	0.072740967	0.893495194	31.4568942	212.6005629	0	2.849761936	12.10705582	5.106834943	0.074647321	0.419942741	1853.185213	115.5833333	590.2650054	157	195.4459616	11.86097489	6.785147467	21.64598351	277.7717673
1856	8	15.56002653	66.95442768	1807.727206	54.57329595	0.000778079	0.007750101	-25.96813721	29.77712354	31.13997276	12.24676473	0.037518243	0.315830439	0.074166732	0.909607263	31.51761354	212.5335783	0	2.84220813	12.29835816	5.107249309	0.076087056	0.427515414	1853.185213	116.5833333	595.4201486	155	197.0551282	12.05295644	6.767162214	21.64642779	280.197717
1857	8	15.78813797	67.6376724	1856.845578	54.61485401	0.000790848	0.007875029	-25.96372184	29.77712354	31.08604415	12.24676473	0.038154141	0.321411879	0.075629916	0.925948802	31.59279833	212.4783868	0	2.834679254	12.49196962	5.10073243	0.077549615	0.435195937	1853.185213	117.5833333	599.7611216	152	198.6601008	12.24724477	6.749236319	21.6183972	282.2405278
1858	8	16.0139524	68.19521253	1897.53496	54.78843747	0.000803918	0.008002825	-25.95908264	29.77712354	31.03139075	12.24676473	0.038819299	0.327125831	0.077118397	0.942688357	31.6532097	212.4348818	0	2.827182016	12.69004281	5.10054197	0.079049311	0.443063528	1853.185213	118.5833333	604.8392687	150	200.2608822	12.44599314	6.731385752	21.61699042	284.6302441
1859	8	16.23497	68.75870931	1939.217317	54.95497675	0.000817106	0.008131699	-25.95426122	29.77712354	30.97679597	12.24676473	0.039491114	0.332897092	0.078626756	0.959606303	31.7134263	212.4035803	0	2.819742657	12.88979824	5.100073975	0.080567388	0.451014963	1853.185213	119.5833333	609.8838462	148	201.8575027	12.64641898	6.713672993	21.61341938	287.0041629
1860	8	16.45359015	69.47299149	1992.86461	54.9654621	0.000830624	0.00826372	-25.95613737	29.77712354	30.92140392	12.24676473	0.040165388	0.338811323	0.080191702	0.97695407	31.78856921	212.3998958	0	2.812349272	13.09444979	5.092340632	0.082125159	0.459168413	1853.185213	120.5833333	614.0514079	145	203.4499847	12.85173704	6.696069695	21.57839826	288.9653684
1861	8	16.66954964	70.05240073	2037.052116	55.11527333	0.000844411	0.008398292	-25.95168285	29.77712354	30.86549248	12.24676473	0.04086924	0.344849367	0.081779344	0.994676492	31.84857029	212.4394339	0	2.804939798	13.30306759	5.091234093	0.083719108	0.467497951	1853.185213	121.5833333	619.0092119	143	205.0383397	13.06102382	6.678428091	21.57366172	291.2984526
1862	8	16.88128823	70.63846079	2082.360935	55.25752754	0.000858411	0.008534851	-25.94700609	29.77712354	30.80931798	12.24676473	0.041584326	0.350981034	0.083396786	1.012685414	31.90841107	212.4954843	0	2.797618462	13.51478272	5.089822395	0.085340438	0.475962145	1853.185213	122.5833333	623.9273953	141	206.6225754	13.27340068	6.660996337	21.56453696	293.6128919
1863	8	17.08870989	71.23143333	2128.836104	55.39212782	0.0008726	0.008673168	-25.94281252	29.77712354	30.75299125	12.24676473	0.042309658	0.357198438	0.085042311	1.030958314	31.96810672	212.5590684	0	2.790363099	13.7292369	5.088104901	0.086987605	0.484550407	1853.185213	123.5833333	628.8049641	139	208.2027363	13.48851125	6.643721664	21.55273125	295.9082184
1864	8	17.29262427	71.83172304	2176.535701	55.51917662	0.000886991	0.008813362	-25.93899755	29.77712354	30.69647976	12.24676473	0.043046702	0.363512938	0.086719167	1.049529376	32.02768541	212.6288597	0	2.783083052	13.94660655	5.086105332	0.08866489	0.493278807	1853.185213	124.5833333	633.6439559	137	209.778851	13.70653985	6.626388218	21.5429422	298.185391
1865	8	17.49549022	72.4395901	2225.508377	55.63852629	0.000901876	0.008958284	-25.93556396	29.77712354	30.63866772	12.24676473	0.043810447	0.370042964	0.088457901	1.068747471	32.0871594	212.7048911	0	2.775787122	14.17132847	5.083817244	0.090401932	0.502311311	1853.185213	125.5833333	638.4427156	135	211.3508967	13.93192309	6.609016957	21.5332961	300.4436309
1866	8	17.69450645	73.05522335	2275.798637	55.74989683	0.000917017	0.009105585	-25.93258114	29.77712354	30.58052992	12.24676473	0.044588157	0.376687722	0.090233207	1.088317204	32.14653312	212.7880418	0	2.768530153	14.39975309	5.081218615	0.092173074	0.511509086	1853.185213	126.5833333	643.1975897	133	212.9188716	14.16100613	6.591738459	21.52114895	302.6812187
1867	8	17.88996764	73.67893309	2327.462571	55.85317089	0.000932444	0.009255572	-25.93003145	29.77712354	30.52196974	12.24676473	0.045381651	0.383461407	0.092049107	1.108281201	32.20582186	212.8780873	0	2.761297447	14.63235578	5.078307459	0.093982293	0.520892165	1853.185213	127.5833333	647.9073933	131	214.4827933	14.39426573	6.574517732	21.5074506	304.8975969
1868	8	18.08033468	74.31078945	2380.538026	55.94784227	0.000948096	0.009407642	-25.92805981	29.77712354	30.46324476	12.24676473	0.046186591	0.390330079	0.093897074	1.128539882	32.26501733	212.9768706	0	2.754212256	14.86821015	5.075035539	0.095819276	0.530413744	1853.185213	128.5833333	652.5649864	129	216.0426845	14.63076461	6.557648228	21.48620432	307.0894054
1869	8	18.2667988	74.95138622	2435.108768	56.03416973	0.000963959	0.009561649	-25.92647194	29.77712354	30.40442848	12.24676473	0.047003871	0.397300266	0.09577933	1.149113759	32.32415933	213.081923	0	2.747106789	15.10707538	5.07144678	0.097688511	0.540083467	1853.185213	129.5833333	657.1749786	127	217.5986082	14.87027657	6.540730451	21.46685602	309.2588135
1870	8	18.45067179	75.60107866	2491.241385	56.11201677	0.000980221	0.009719418	-25.9260812	29.77712354	30.34485203	12.24676473	0.047843335	0.404449296	0.097716331	1.170231833	32.38326343	213.2026199	0	2.739975368	15.35178788	5.067537916	0.099609837	0.550008962	1853.185213	130.5833333	661.7359928	125	219.150549	15.11563885	6.523750877	21.44860477	311.4051731
1871	8	18.63088078	76.07307732	2532.521041	56.36033113	0.000996834	0.00988048	-25.92697095	29.77712354	30.28472899	12.24676473	0.048723484	0.411752768	0.099680583	1.191823053	32.42565896	213.340024	0	2.732897714	15.60162452	5.071457588	0.101576221	0.560156835	1853.185213	131.5833333	667.3192942	124	220.6984971	15.36612209	6.506899319	21.46124993	314.0326091
1872	8	18.80771882	76.73717426	2591.316554	56.4236683	0.00101378	0.01004464	-25.92905952	29.77712354	30.22416381	12.24676473	0.049601683	0.419208637	0.101714601	1.213882809	32.48455013	213.4930971	0	2.725785852	15.85627764	5.06699296	0.10358867	0.57052492	1853.185213	132.5833333	671.7988167	122	222.2424765	15.62142471	6.489966315	21.44125287	316.1406196
1873	8	18.97955385	77.41101271	2651.833825	56.47765101	0.001031014	0.010211471	-25.93253387	29.77712354	30.1633424	12.24676473	0.050494873	0.426786566	0.103789823	1.236321835	32.54341648	213.6642303	0	2.718807725	16.11509457	5.062140677	0.105636882	0.581071263	1853.185213	133.5833333	676.2176254	120	223.7824813	15.88088007	6.473351726	21.4139787	318.220059
1874	8	19.14833546	78.09534334	2714.184246	56.52260455	0.001048598	0.01038155	-25.93714313	29.77712354	30.10208268	12.24676473	0.051432353	0.43452856	0.105894295	1.259266399	32.6023036	213.8502268	0	2.711760646	16.37895509	5.056953806	0.107735673	0.591855208	1853.185213	134.5833333	680.5816998	118	225.3185571	16.14538663	6.456572966	21.39006636	320.2737411
1875	8	19.31377057	78.58566635	2759.413194	56.74955014	0.001066641	0.010555928	-25.94298946	29.77712354	30.0400449	12.24676473	0.052372187	0.442472341	0.108085198	1.282829204	32.64395231	214.0523973	0	2.704715246	16.64950232	5.060054863	0.109893353	0.602929726	1853.185213	135.5833333	686.0591052	117	226.8506699	16.41657984	6.439798204	21.40155712	322.8513436
1876	8	19.47385625	79.28639757	2824.859011	56.77865407	0.001084941	0.010732651	-25.9486439	29.77712354	29.97795742	12.24676473	0.053325678	0.450526946	0.110315917	1.306741578	32.7027012	214.2859864	0	2.697786705	16.92370543	5.05423981	0.112084974	0.614168541	1853.185213	136.5833333	690.3249208	115	228.3788394	16.69141927	6.423301679	21.37055917	324.8587862
1877	8	19.63022999	79.78520013	2872.027424	56.99534806	0.001103603	0.010912718	-25.95392618	29.77712354	29.91549536	12.24676473	0.054326347	0.458747773	0.112575621	1.331169663	32.74397703	214.5487074	0	2.690836209	17.20310508	5.05692533	0.114327888	0.625649742	1853.185213	137.5833333	695.7486434	114	229.9031022	16.97145889	6.406752878	21.37776192	327.4111263
1878	8	19.78266118	80.50359341	2940.816034	57.00834543	0.001122727	0.011097096	-25.95765985	29.77712354	29.85236203	12.24676473	0.05532717	0.467170774	0.1149261	1.35622137	32.80264597	214.8251052	0	2.683907759	17.4892116	5.050493442	0.116630354	0.637424044	1853.185213	138.5833333	699.9142161	112	231.4234544	17.25820345	6.390256569	21.34640472	329.3713958
1879	8	19.93027602	81.01154169	2990.065684	57.21457211	0.001142103	0.011283732	-25.95983467	29.77712354	29.78929197	12.24676473	0.056370653	0.475710576	0.117291751	1.381644641	32.84358449	215.1150614	0	2.677011261	17.77883075	5.052764728	0.118971072	0.649372981	1853.185213	139.5833333	705.2817433	111	232.939902	17.54845943	6.373836335	21.35109308	331.8972909
1880	8	20.07411518	81.74871326	3062.446644	57.21082762	0.001162013	0.01147535	-25.96221918	29.77712354	29.7253999	12.24676473	0.05741683	0.484484235	0.119759789	1.407789052	32.90221245	215.3896776	0	2.670114545	18.07619877	5.045684913	0.121380681	0.661660854	1853.185213	140.5833333	709.339204	109	234.4524597	17.84646439	6.357415583	21.31742788	333.8066842
1881	8	20.2133082	82.2665269	3113.934035	57.40635369	0.001182227	0.011669721	-25.96480935	29.77712354	29.66146801	12.24676473	0.058510784	0.493398551	0.122248841	1.434379097	32.94284917	215.6488868	0	2.663232189	18.37784653	5.04754228	0.123835801	0.674158176	1853.185213	141.5833333	714.6478611	108	235.9611211	18.14874959	6.341029022	21.32144689	336.3048758
1882	8	20.34764012	83.02369173	3190.183289	57.38519057	0.001202864	0.011867979	-25.96767899	29.77712354	29.59715345	12.24676473	0.059599177	0.502496303	0.124829879	1.461543317	33.00147623	215.8936287	0	2.65640373	18.68554551	5.039781081	0.126346362	0.686925359	1853.185213	142.5833333	718.5887858	106	237.4659026	18.45708113	6.324770786	21.28335465	338.1594286
1883	8	20.47860051	83.55215091	3244.081685	57.56976406	0.001224053	0.012071345	-25.97063773	29.77712354	29.53210695	12.24676473	0.060752016	0.511845548	0.127461667	1.489487725	33.04184678	216.121432	0	2.649495908	19.00117761	5.041223861	0.128934162	0.700059231	1853.185213	143.5833333	723.835726	105	238.9668044	18.77335503	6.308323591	21.2886642	340.6285769
1884	8	20.60452503	84.08415306	3298.909267	57.74993887	0.001245704	0.012278949	-25.97387014	29.77712354	29.4666542	12.24676473	0.061932766	0.521395333	0.130160803	1.518061492	33.08204154	216.3346703	0	2.64264968	19.32340731	5.042482638	0.131582911	0.713488901	1853.185213	144.5833333	729.058948	104	240.4638036	19.0962222	6.292023048	21.29036238	343.0865638
1885	8	20.72527856	84.870549	3381.002843	57.70375512	0.001267811	0.012490721	-25.97921375	29.77712354	29.40085942	12.24676473	0.063107248	0.531143188	0.13296141	1.547259246	33.14065178	216.5186597	0	2.635849301	19.65212153	5.033765537	0.134292379	0.727211845	1853.185213	145.5833333	732.8323662	102	241.9569267	19.42556968	6.275831668	21.24863473	344.86229
1886	8	20.84140192	85.41419087	3438.489435	57.87237658	0.001290247	0.012705439	-25.98214882	29.77712354	29.33513388	12.24676473	0.064337441	0.541048081	0.135786135	1.576960973	33.18061878	216.6796025	0	2.629017699	19.98541225	5.034581888	0.137054934	0.741171657	1853.185213	146.5833333	737.985795	101	243.4461822	19.7594984	6.25956595	21.24964975	347.2874329
1887	8	20.95257052	85.96181012	3497.00664	58.03646948	0.001313252	0.012925377	-25.98276267	29.77712354	29.2688199	12.24676473	0.065602246	0.551200303	0.13869356	1.607438531	33.22043167	216.8186227	0	2.622219614	20.32682303	5.035215659	0.139892691	0.75549611	1853.185213	147.5833333	743.113911	100	244.9315624	20.10154554	6.243380034	21.24888057	349.700664
1888	8	21.057713	86.78014212	3585.598023	57.96377622	0.001336604	0.013148393	-25.9811535	29.77712354	29.20260185	12.24676473	0.06688872	0.561500246	0.141656648	1.638394924	33.27910665	216.9369921	0	2.615532155	20.67303141	5.025468009	0.142777894	0.770045614	1853.185213	148.5833333	746.7007883	98	246.4130899	20.44838145	6.227457513	21.19973686	351.3886063
1889	8	21.15838283	87.34051822	3647.059704	58.11565601	0.00136061	0.013377422	-25.97712589	29.77712354	29.13565256	12.24676473	0.068177381	0.572091457	0.144755516	1.670264583	33.3187307	217.0321717	0	2.608781898	21.02858418	5.025627954	0.145752993	0.785024354	1853.185213	149.5833333	751.7501815	97	247.890789	20.8045673	6.211385472	21.19710468	353.7647913
1890	8	21.25386498	87.90536414	3709.669768	58.26286933	0.001384875	0.013608678	-25.97072694	29.77712354	29.06911578	12.24676473	0.06952294	0.582808494	0.147868387	1.702552811	33.35822278	217.1047723	0	2.6020318	21.38759719	5.025606857	0.148774184	0.800199821	1853.185213	150.5833333	756.7726326	96	249.3646467	21.16421543	6.19531381	21.1946262	356.1282977
1891	8	21.3434594	88.47463077	3773.441138	58.40513127	0.001409739	0.013845375	-25.96363519	29.77712354	29.00209872	12.24676473	0.070904734	0.593778764	0.151069168	1.73564397	33.39757646	217.1427503	0	2.595373187	21.75508006	5.025377217	0.151872521	0.815752666	1853.185213	151.5833333	761.7634298	95	250.834663	21.53232682	6.179459969	21.1873422	358.4769081
1892	8	21.42790254	89.04863928	3838.428894	58.54264092	0.001435055	0.014086112	-25.95798645	29.77712354	28.93504238	12.24676473	0.072316859	0.604954758	0.154345843	1.769398852	33.43681073	217.1773006	0	2.588696049	22.12884378	5.024966717	0.155039175	0.831617461	1853.185213	152.5833333	766.7261715	94	252.3008733	21.90672176	6.16356202	21.18179954	360.812316
1893	8	21.50637656	89.62735166	3904.648605	58.67511612	0.001460869	0.014331306	-25.95388842	29.77712354	28.86786738	12.24676473	0.073760549	0.616344723	0.157701408	1.803844	33.47591954	217.2098264	0	2.582091343	22.50954372	5.024348435	0.158274147	0.84780668	1853.185213	153.5833333	771.6561805	93	253.7632718	22.2880478	6.147836532	21.17271998	363.1323202
1894	8	21.57953296	90.21107321	3972.155847	58.80271896	0.001487313	0.014582203	-25.95122677	29.77712354	28.80027972	12.24676473	0.075244965	0.628014128	0.161156019	1.83918109	33.51491989	217.2388394	0	2.575467119	22.89910826	5.023545885	0.161598328	0.864415112	1853.185213	154.5833333	776.5564681	92	255.2218805	22.6782416	6.132064569	21.16515106	365.4383379
1895	8	13.29060852	90.73169843	4032.973737	58.83684207	0.000812392	0.01265996	-24.74771697	37.67090791	33.47297796	25.85673778	0.047624011	0.417762949	0.102158415	1.207543351	33.549332	201.6351256	0	2.430875054	19.89858261	5.01259537	0.094504344	0.567545375	2194.604053	155.5833333	779.8762964	91	256.6652339	19.68877017	5.787797747	19.55548153	367.0006101
1896	8	27.97569936	91.23882555	4092.767825	58.84258771	0.00099482	0.013523974	-24.64109375	34.64789878	31.56091578	20.64465307	0.059990664	0.51711041	0.128878199	1.502083561	33.5825194	200.3564978	0	2.279347852	21.75961554	4.998883533	0.119646064	0.705979274	2158.538821	156.5833333	782.7418466	90	258.0303719	21.03248466	5.427018696	17.9651791	368.3491043
1897	8	0	91.82055319	4162.032489	58.93315583	0.003081581	0.046904127	-24.94288342	35.58860395	26.21798326	22.26655854	0.197185391	1.460993765	0.424304261	4.430815781	33.62019092	204.43857	0	2.301479914	73.25804168	4.995099278	0.34520612	2.082483417	2176.314801	157.5833333	787.1443946	89	259.3231014	72.94529871	5.479714081	19.09543402	370.4208916
1898	8	5.168143025	92.37082634	4228.21792	58.97150495	0.00317788	0.048332578	-24.73700041	36.23157996	26.18686855	23.37513786	0.212259911	1.547067792	0.457472032	4.716595181	33.65544033	201.9192269	0	2.247208994	75.86384162	4.985875466	0.373390261	2.216799735	2182.067372	158.5833333	790.676751	88	260.6124044	75.16682576	5.350497605	18.80033513	372.0831769
1899	8	48.17086888	92.89960092	4292.429921	58.97077436	0.003202545	0.030442096	-24.05900295	31.75251023	26.38469085	15.65260385	0.251386136	1.694368003	0.542113133	5.293334622	33.68896531	193.2298236	0	2.15457469	48.58801216	4.972718423	0.506184165	2.487867272	2103.841611	159.5833333	793.5629817	87	261.8574735	47.34354745	5.129939738	17.78176149	373.4414031
1900	8	32.88588366	93.52730882	4369.438114	59.0833632	0.001432132	0.016824341	-24.30961292	34.05017744	29.84881414	19.61409903	0.094629665	0.774141982	0.204647725	2.283871003	33.72832805	196.7337326	0	2.24111961	26.83259878	4.972588367	0.199721419	1.073419371	2144.358038	160.5833333	798.5148153	86	263.1310306	26.16521559	5.33599907	19.29303447	375.7716778
1901	8	0	94.12722435	4443.83342	59.14789751	0.003115902	0.048876347	-24.87672845	36.14947275	26.1889861	23.23357371	0.201636037	1.489836029	0.436368279	4.527319884	33.76551419	204.5790118	0	2.252108404	76.48405822	4.967513634	0.355892286	2.127840346	2183.180286	161.5833333	802.6674114	85	264.4151091	76.01249465	5.362162867	19.47989179	377.7258407
1902	8	24.90125502	94.73421009	4519.901322	59.20833438	0.003162769	0.042567981	-24.3545411	36.32728906	26.43115046	23.54015355	0.228668048	1.624719766	0.495712032	4.998084778	33.80271445	197.945624	0	2.263887405	67.11093586	4.962392943	0.421934668	2.349099846	2177.490424	162.5833333	806.8023859	84	265.6981412	66.20172452	5.390208106	19.69220119	379.671711
1903	8	14.55587281	94.98241389	4551.237754	59.5189927	0.003288043	0.040187188	-24.27276289	35.07347234	26.322079	21.37840058	0.244919658	1.704175051	0.531824497	5.278551501	33.81780485	197.05911	0	2.240351507	63.02573501	4.966251284	0.459208556	2.480919206	2159.889643	163.5833333	812.3959392	84	266.9667376	62.49911454	5.334170254	19.49423291	382.3039714
1904	8	7.836115623	95.56976965	4625.929726	59.54003043	0.002142441	0.033544086	-24.53001704	37.69048416	27.88738828	25.89048993	0.140864498	1.107865252	0.306402489	3.308791998	33.85323861	200.6080142	0	2.204049628	52.5778987	4.957357096	0.263948738	1.555132239	2195.569117	164.5833333	815.8983554	83	268.2308145	52.16776309	5.247737209	19.12647091	383.9521672
1905	8	16.64557121	96.2018042	4707.148848	59.60328109	0.00324274	0.044779859	-24.50601283	36.06999615	26.27071321	23.09654509	0.228898078	1.644837524	0.498747382	5.047836137	33.89093929	200.4320433	0	2.245946731	69.98903201	4.953522013	0.408930098	2.372482984	2177.490424	165.5833333	820.2206867	82	269.4917183	69.64163684	5.347492216	19.81012053	385.9862055
1906	8	13.96099598	96.8100337	4786.139883	59.62324966	0.003127014	0.044946808	-24.52854152	36.55607784	26.37759339	23.93461697	0.218685214	1.588429291	0.477305536	4.860468171	33.92680762	200.8437114	0	2.220748034	69.96433812	4.945358643	0.393110793	2.28442004	2183.180286	166.5833333	823.8143273	81	270.7609393	69.9012757	5.28749532	19.45685466	387.6773305
1907	8	49.8497573	97.44880273	4869.978182	59.66681882	0.00316653	0.035017729	-24.29406957	33.90909159	26.47763053	19.37084757	0.238871669	1.65337355	0.522281584	5.137291071	33.96404894	197.8337496	0	2.244352878	56.23304741	4.940206609	0.476364076	2.414526803	2141.377581	167.5833333	827.896291	80	272.0252473	54.45957153	5.343697328	19.8183132	389.5982546
1908	8	19.76320173	97.70526406	4903.893477	59.98128892	0.003201369	0.043845267	-24.49828646	36.11234016	26.33365688	23.16955201	0.22768722	1.638856439	0.498182799	5.031332891	33.97887938	200.595176	0	2.226145103	68.72481438	4.945102665	0.410921914	2.364726459	2177.490424	168.5833333	833.661891	80	273.3089736	68.18815926	5.300345482	19.65146902	392.3114781
1909	8	15.39233319	98.31496261	4985.110041	59.97306014	0.002296006	0.035586829	-24.25237751	39.66212306	27.86732087	29.28986735	0.166344116	1.229911689	0.364585236	3.746470301	34.01386046	197.3752593	0	2.177193828	55.34463624	4.934891488	0.368803274	1.760841041	2208.632299	169.5833333	836.8753481	79	274.5633428	55.34463624	5.183794829	18.93194156	393.8236932
1910	8	23.56932657	98.96955808	5073.231775	60.00504229	0.002795088	0.033287942	-24.1498915	35.96835074	27.08334962	22.92129438	0.215684026	1.502930807	0.473557192	4.664195798	34.05099069	196.0247098	0	2.20825256	51.76940676	4.929486077	0.469742887	2.192172025	2167.73351	170.5833333	840.8881667	78	275.8062734	51.76940676	5.257744192	19.47439083	395.7120784
1911	8	6.412539029	99.59908536	5158.885623	59.99171909	0.002761988	0.037077435	-24.38474807	36.19428427	26.92409941	23.31083495	0.198517234	1.456795239	0.436613657	4.45090666	34.08628916	199.162736	0	2.167870189	57.83912455	4.919607538	0.384918057	2.09192613	2176.314801	171.5833333	844.1226601	77	277.0595874	57.66282627	5.161595688	18.9064611	397.234193
1912	8	43.79198762	100.2750331	5251.849507	60.01904792	0.003625498	0.038642457	-24.48609391	32.61110678	25.93532511	17.13294272	0.271103937	1.855951199	0.596683839	5.79518931	34.12375087	200.5490361	0	2.211508821	61.16421306	4.914574768	0.503388862	2.723738976	2122.523246	172.5833333	848.1736953	76	278.2944902	60.0967495	5.265497193	19.57304796	399.1405625
1913	8	25.50723555	100.5485383	5289.758499	60.3469043	0.003207527	0.046854052	-24.94864399	35.47103974	26.14448992	22.06386162	0.212142875	1.562930186	0.467770094	4.772006714	34.13878124	206.7555258	0	2.230532346	73.07434696	4.921532391	0.381341987	2.242843156	2172.7125	173.5833333	854.2959975	76	279.5562207	72.86742204	5.310791301	19.98008767	402.0216459
1914	8	0	101.2204272	5383.605641	60.35141776	0.002769789	0.041591706	-24.8277347	36.62413161	26.74443506	24.05195105	0.183252858	1.390969122	0.40479906	4.210683066	34.17539706	205.2254711	0	2.232164498	64.68342162	4.914628061	0.33536567	1.979021041	2185.368656	174.5833333	858.012149	75	280.8247322	64.68342162	5.314677377	20.01800142	403.7704231
1915	8	0	101.9076994	5480.664576	60.35810494	0.002866525	0.048862029	-25.17659329	37.43211083	26.4618829	25.44501867	0.17853941	1.36854279	0.395106504	4.13231639	34.21240534	209.9663631	0	2.245427703	76.06737958	4.90840724	0.321870601	1.942188703	2197.463144	175.5833333	861.8345046	74	282.0960464	75.99022805	5.346256435	20.0845304	405.5691786
1916	8	84.2925191	102.153201	5515.596659	60.64926762	0.003292092	0.041245316	-24.5511345	35.02136918	26.26982929	21.28856755	0.238737725	1.702416644	0.528649544	5.254901944	34.22551735	201.7378487	0	2.209062429	64.63454162	4.911718214	0.44036309	2.469803914	2161.228081	176.5833333	867.3275747	74	283.3502924	64.14471584	5.25967245	19.45340064	408.1541528
1917	8	4.076191229	102.8028109	5608.694979	60.59303705	0.002046879	0.03103448	-24.8087819	36.23138354	27.9450527	23.3747992	0.131360106	1.053198065	0.291391087	3.140317571	34.25994248	205.2984317	0	2.130568254	48.33520476	4.899383249	0.255241061	1.475949258	2182.067372	177.5833333	870.0488087	73	284.6127391	48.26482357	5.072781558	18.38988328	409.4347335
1918	8	32.23130747	103.4636941	5704.404441	60.53385591	0.001271356	0.015620783	-24.37754655	34.58576027	30.50920547	20.53751771	0.084596928	0.710504691	0.187986558	2.091676972	34.29456838	199.6727307	0	2.075186655	24.82762783	4.887207912	0.18867885	0.983088177	2153.012396	178.5833333	872.7738795	72	285.8298257	24.29344215	4.940920608	17.8161907	410.7171198
1919	8	6.175575128	103.7167707	5741.321878	60.83035494	0.00193237	0.029296492	-24.71423003	36.42625683	28.25145447	23.71078763	0.125740133	1.013634698	0.279590037	3.019074186	34.30772341	204.3279287	0	2.073526891	45.62258831	4.891446389	0.249542328	1.418964867	2183.180286	179.5833333	878.4222473	72	287.0295429	45.56190491	4.936968789	18.12092207	413.3751752
1920	8	39.8324473	104.3621517	5836.137341	60.73433482	0.002978965	0.039307441	-24.51401108	34.58977483	26.47066124	20.54443936	0.215492713	1.562393179	0.47993599	4.803876346	34.3410121	201.7526678	0	1.992652194	61.9376445	4.876015992	0.419143	2.257821882	2158.538821	180.5833333	880.5272213	71	288.1838924	61.13093284	4.744409986	17.21686817	414.3657512
1921	8	11.69161661	105.0913308	5944.427361	60.71859375	0.002932271	0.040790945	-24.59915285	35.71741306	26.56994912	22.48864321	0.208446513	1.531301626	0.464577123	4.690053749	34.37818246	202.9383441	0	2.058521072	63.56974491	4.869574502	0.398165582	2.204325262	2172.7125	181.5833333	884.2335699	70	289.3374185	63.43807824	4.901240648	18.35137325	416.1099153
1922	8	34.7321673	105.267757	5970.814377	60.92263236	0.001528834	0.019747296	-24.48302746	33.93929932	29.26429756	19.42292987	0.102106586	0.841351266	0.227950426	2.49235804	34.38710658	201.4792447	0	1.925604335	31.41677424	4.864401489	0.221102316	1.171408279	2148.73943	182.5833333	888.1586386	70	290.4814365	30.71099479	4.584772226	16.69355427	417.9570064
1923	8	78.60574936	105.9554529	6074.363153	60.83949439	0.00257055	0.039097568	-24.48035125	36.8225143	27.03574604	24.39399017	0.18301488	1.37442488	0.40879418	4.183476468	34.42163777	201.5991188	0	1.916152892	61.2479198	4.851494311	0.364700088	1.96623394	2187.507246	183.5833333	890.6534974	69	291.5674659	60.80453712	4.56226879	16.87430342	419.1310576
1924	8	15.50187029	106.1960884	6110.858036	61.11615342	0.000271856	0.00399743	-24.4149797	36.26559428	38.20114733	23.43378324	0.016641204	0.156758579	0.037240607	0.448171043	34.43362605	200.932134	0	1.914819716	6.672811303	4.854200774	0.03896798	0.21064039	2178.653484	184.5833333	896.0045595	69	292.6962703	6.216802809	4.559094562	16.92020173	421.6492045
1925	8	21.10359956	106.92356	6222.014035	61.05842736	0.002828845	0.037278691	-24.36393476	35.31568083	26.75404086	21.79600142	0.209781647	1.529434318	0.470274395	4.701043319	34.46957366	200.4884748	0	1.957706985	58.58272354	4.844621615	0.417420513	2.20949036	2166.457406	185.5833333	899.081028	68	293.7887014	57.9758201	4.661207108	17.72289566	423.0969544
1926	8	44.4797013	107.1550979	6257.653975	61.32315197	0.000409345	0.005755258	-24.59079956	34.85125916	35.80811883	20.99527442	0.0246996	0.229833471	0.055407651	0.659448344	34.48092306	203.8236824	0	1.93916844	10.36003589	4.846258148	0.057042821	0.309940722	2162.554103	186.5833333	904.2309994	68	294.9135409	8.950577601	4.617067713	17.46889126	425.5204703
1927	8	21.82079783	107.8937648	6372.201523	61.2572334	0.002885515	0.038327682	-24.52825187	34.80381923	26.59955466	20.91348143	0.208555119	1.528033203	0.468662247	4.692022486	34.51683816	203.2901641	0	1.97012377	59.85795854	4.836475478	0.411982944	2.205250568	2161.228081	187.5833333	907.2421918	67	296.0291706	59.60721085	4.69077088	17.95411936	426.937502
1928	8	16.17025831	108.6444403	6489.936818	61.18554468	0.001127127	0.015768239	-24.57638301	35.45185453	31.08701547	22.03078367	0.072021296	0.623749091	0.161960355	1.824959025	34.55288733	204.2059939	0	1.988677615	24.5227649	4.8265858	0.156705364	0.857730742	2168.997084	188.5833333	910.2136387	66	297.1774795	24.5227649	4.734946701	18.04145511	428.33583
1929	8	10.62212567	108.849647	6522.354606	61.41689651	0.002432979	0.03953138	-24.61201165	37.66324042	27.22953301	25.84351796	0.167718101	1.289823194	0.377797131	3.904975375	34.56266402	204.9087449	0	1.921380557	61.47920163	4.825108924	0.336017471	1.835338426	2196.52213	189.5833333	914.7602335	66	298.2877443	61.47920163	4.574715613	17.21441548	430.475404
1930	8	25.24632232	109.0563016	6555.102596	61.65032181	0.002659011	0.036798354	-24.41271169	35.35020478	26.89949185	21.85552549	0.193854224	1.437364465	0.436887474	4.400225878	34.57247624	202.445223	0	1.87280619	57.44252171	4.823890542	0.395568278	2.068106163	2168.997084	190.5833333	919.353139	66	299.362617	57.22879949	4.459062358	16.71451208	432.6367713
1931	8	26.69800859	109.7919364	6672.504978	61.53810629	0.002342295	0.035715476	-24.32413324	37.55811246	27.52352655	25.66226287	0.170049197	1.290183385	0.38393647	3.923763941	34.60713533	201.4950449	0	1.871817417	55.54470787	4.810646804	0.360194548	1.844169052	2193.626889	191.5833333	921.6397501	65	300.4227322	55.54470787	4.456708135	16.96635645	433.7128236
1932	8	24.28548615	110.0233785	6709.709671	61.79782524	0.002787703	0.033425539	-24.17889593	34.31115518	26.85078454	20.06406065	0.215308692	1.549532767	0.486387082	4.78984796	34.61795333	199.8043542	0	1.877201042	52.18379453	4.812351267	0.448162962	2.251228541	2150.175866	192.5833333	926.7786482	65	301.4806524	51.98339872	4.46952629	17.12870171	436.1311286
1933	8	45.30637137	110.7507139	6827.467962	61.65423649	0.002615276	0.035903796	-24.39423451	35.15455992	26.95296723	21.51820676	0.191368141	1.422193047	0.433076798	4.354548906	34.65168511	203.0447322	0	1.838071135	55.9833704	4.796568107	0.396519454	2.046637986	2166.457406	193.5833333	928.5356428	64	302.5324223	55.83758393	4.376359845	16.65195456	436.9579496
1934	8	5.225475258	111.6133618	6968.787871	61.64002546	0.002748502	0.039259213	-24.73305264	35.72682207	26.76005249	22.50486563	0.190485655	1.437603988	0.431980147	4.383127212	34.69117849	207.8427639	0	2.015331316	61.29670801	4.794585745	0.373706374	2.06006979	2175.126607	194.5833333	932.9464763	63	303.6341891	61.05592877	4.798407895	19.28605529	439.0336359
1935	8	10.61570288	111.8648865	7010.332058	61.91815448	0.002744205	0.035895648	-24.49240703	35.59561544	26.92161381	22.27864732	0.201065142	1.482492593	0.456245871	4.552773629	34.70259026	204.7847677	0	2.016175643	55.88095007	4.798508075	0.412683718	2.139803606	2168.997084	195.5833333	938.5082043	63	304.7858805	55.82491219	4.800418197	18.90986987	441.6509197
1936	8	37.14628023	112.6600291	7142.676148	61.80466954	0.002840067	0.038097497	-24.61740231	35.47228766	26.72560942	22.06601321	0.203365916	1.511905002	0.462345709	4.633226864	34.73836371	206.6386803	0	2.021407996	59.2492279	4.787016104	0.40117424	2.177616626	2168.997084	196.5833333	941.0475824	62	305.9192515	59.2492279	4.812876181	18.8943671	442.8459212
1937	8	63.01391197	112.8964645	7182.325603	62.06435615	0.002702262	0.032329624	-24.37307587	34.80382783	27.04567848	20.91349626	0.2048472	1.484014504	0.465975807	4.584760661	34.7489132	203.3698252	0	1.998231268	50.61537526	4.789226815	0.445122433	2.154837511	2155.800159	197.5833333	946.2713982	62	307.0553508	50.27903199	4.757693496	18.5206174	445.3041874
1938	8	20.68017085	113.7243426	7322.234655	61.9621654	0.001329337	0.01770885	-24.43398221	36.43456253	30.59050376	23.72510781	0.090316676	0.756495482	0.205863931	2.239736359	34.78553993	204.2747398	0	2.018786169	27.54080345	4.779578685	0.218187588	1.052676089	2177.490424	198.5833333	949.1446672	61	308.2335033	27.54080345	4.806633736	18.65081536	446.656314
1939	8	10.31104838	113.9508967	7360.814248	62.20928511	0.002538872	0.039694461	-24.81078129	36.93262909	27.04183368	24.58384326	0.17210477	1.329461545	0.392481607	4.029889197	34.79547927	209.5076395	0	1.974850605	62.00178961	4.7806875	0.342523623	1.894047922	2189.59629	199.5833333	954.1455468	61	309.3702939	61.73282616	4.702025251	18.11175491	449.0096691
1940	8	6.159373065	114.7478496	7497.528861	62.04835084	0.002121426	0.03171833	-24.62893404	36.71152246	27.89181538	24.20262494	0.144995807	1.151994296	0.331284931	3.464414966	34.83016105	207.1149404	0	1.934925961	49.32834725	4.765774473	0.300400703	1.628275034	2185.368656	200.5833333	955.9349298	60	310.4824972	49.32834725	4.606966573	17.68261945	449.8517317
1941	8	82.26812584	115.009627	7542.77735	62.33177887	0.003093121	0.034445322	-24.62786854	32.42315551	26.34590862	16.80888882	0.227875347	1.638842303	0.520944296	5.080131801	34.84145823	207.2182434	0	1.969916349	55.05035346	4.770752107	0.463449585	2.387661946	2120.87891	201.5833333	961.7041122	60	311.5870395	53.56936485	4.690277021	18.26730411	452.566641
1942	8	38.35118995	115.8903321	7696.25234	62.23523133	0.002662146	0.039159047	-24.76011566	36.73346355	26.95375261	24.24045439	0.183894812	1.407514866	0.42127336	4.282304336	34.87912656	209.0342617	0	2.035253436	61.14455144	4.763065259	0.362331563	2.012683038	2185.368656	202.5833333	964.9176371	59	312.754913	60.90014924	4.845841514	18.94144816	454.078888
1943	8	81.82237853	116.1153519	7735.773562	62.47714544	0.00249324	0.030508923	-24.34852291	35.44351683	27.42459235	22.01640833	0.189041587	1.387111619	0.43328874	4.275408397	34.88866783	203.2756036	0	1.980489908	48.3997711	4.76400791	0.432444798	2.009441946	2163.867681	203.5833333	969.8726103	59	313.9028394	47.44747719	4.715452161	18.05971631	456.4106402
1944	8	61.5931645	116.970653	7887.143453	62.32635142	0.002430071	0.031058573	-24.36920929	36.03100254	27.53204167	23.02931473	0.182257373	1.352603795	0.418565624	4.156227217	34.92463082	203.5386841	0	1.976945889	48.36479861	4.751562186	0.415739994	1.953426792	2172.7125	204.5833333	972.0904306	58	315.044223	48.30229318	4.707014022	18.00898241	457.4543203
1945	8	16.56936	117.2051397	7928.961233	62.57648846	0.002592305	0.036708979	-24.61414999	36.20145631	27.06879311	23.32320053	0.184130649	1.401691193	0.42309524	4.274291665	34.93440725	206.8240224	0	1.945677904	57.35278379	4.753519928	0.374535487	2.008917082	2178.653484	205.5833333	977.2444719	58	316.174442	57.08980353	4.632566439	17.74810446	459.8797515
1946	8	59.337574	117.4250681	7968.30766	62.81155082	0.00244579	0.033565152	-24.41347234	36.41887419	27.40774859	23.69805895	0.180018926	1.360613926	0.413856892	4.158488819	34.94354454	204.0529671	0	1.904358066	52.68134165	4.753984279	0.386786362	1.954489745	2179.803986	206.5833333	982.093919	58	317.2656849	52.2005242	4.534185872	17.31326244	462.1618443
1947	8	88.40953309	118.3168894	8129.101991	62.66978769	0.002573654	0.030808751	-24.38258709	34.87216948	27.25004258	21.03132668	0.194947817	1.432891929	0.449087061	4.418993206	34.98028101	203.6708889	0	1.952099949	48.21865893	4.743335907	0.43549403	2.076926807	2157.175648	207.5833333	984.6374787	57	318.3641558	47.91376883	4.647857021	18.12450472	463.3588135
1948	8	93.48060678	119.2583044	8301.008822	62.55401199	0.00299948	0.033952926	-24.61141088	33.65163951	26.59376316	18.92696468	0.22203759	1.617832556	0.511836347	5.003630836	35.01851932	206.9191167	0	2.039078382	53.70157065	4.735853215	0.451058156	2.351706493	2139.869664	208.5833333	987.8200498	56	319.5172029	52.80359042	4.854948529	19.19116406	464.856494
1949	8	5.665210014	119.5244035	8350.005468	62.83347492	0.002762341	0.036772116	-24.7129014	35.75292635	26.88252285	22.54987303	0.196256453	1.483144149	0.45333752	4.537740685	35.02922857	208.4726726	0	2.04151422	57.18799477	4.741076663	0.392441433	2.132738122	2171.486589	209.5833333	993.6506507	56	320.6995262	57.18799477	4.860748142	19.12532829	467.6003062
1950	8	51.17780694	119.7205789	8386.241894	63.03990134	0.002533212	0.037504503	-24.84058215	36.05627682	27.04917648	23.07289107	0.173295262	1.341808022	0.400480202	4.075709545	35.03709604	210.424175	0	1.934762764	58.59973883	4.739039741	0.353551294	1.915583486	2179.803986	210.5833333	997.9627854	56	321.8319395	58.32700364	4.60657801	17.59329184	469.6295461
1951	8	29.49709135	120.6225092	8554.098124	62.85057972	0.002190895	0.03125153	-24.45917827	37.47284914	27.9740941	25.51525713	0.159916151	1.227552803	0.370310402	3.739956076	35.07296808	205.3857073	0	1.924214734	48.95102698	4.725136912	0.36976704	1.757779356	2190.622317	211.5833333	999.7602182	55	322.9497267	48.6023796	4.581463652	17.57607089	470.4753968
1952	8	54.92998251	120.8353248	8594.00647	63.07255125	0.002527011	0.035071337	-24.67978868	35.35020478	27.09448787	21.85552549	0.179122143	1.370544142	0.414977601	4.180093372	35.08136133	208.688937	0	1.868485831	54.77850312	4.724850676	0.375539791	1.964643885	2168.997084	212.5833333	1004.424506	55	324.0300298	54.54294384	4.448775789	16.97460713	472.6703558
1953	8	92.42114587	121.0606251	8636.381856	63.30797103	0.002705375	0.032141019	-24.54877714	33.41977431	26.8498207	18.52719709	0.200691467	1.486631063	0.465175996	4.579784101	35.09021773	207.1656302	0	1.844673922	51.33935669	4.72591711	0.429638648	2.152498527	2138.350034	213.5833333	1009.377129	55	325.0924266	49.98571347	4.392080767	16.80211435	475.0010021
1954	8	87.44079484	122.0202281	8818.320933	63.14621238	0.002784314	0.028218202	-24.45256864	32.41029474	26.8691977	16.78671507	0.215456988	1.548000565	0.500458015	4.816841635	35.12760586	206.1112606	0	1.91598225	44.6501986	4.71566133	0.484289587	2.263915568	2115.880363	214.5833333	1011.902327	54	326.1788771	43.88494709	4.561862499	17.89344687	476.1893304
1955	8	37.88287989	122.2801017	8867.998549	63.41547114	0.002103117	0.031639487	-24.58350335	38.19530865	28.15296826	26.76087698	0.150267759	1.172981089	0.349249276	3.558506646	35.1376392	208.2005078	0	1.929429473	49.20572943	4.72022961	0.346947214	1.672498124	2198.392216	215.5833333	1017.602834	54	327.3013592	49.20572943	4.593879698	17.9476335	478.8719217
1956	8	78.05379585	123.2079722	9046.788224	63.18927468	0.002639181	0.033300671	-24.63838037	34.63653579	27.01032319	20.6250617	0.192345964	1.450566657	0.447946694	4.448636841	35.17314849	209.2292515	0	1.901301281	52.26822776	4.704399494	0.405282405	2.090859315	2157.175648	216.5833333	1018.894524	53	328.3934598	51.78920333	4.526907813	17.62001161	479.4797759
1957	8	37.6672835	123.4897272	9101.51852	63.47861076	0.002396563	0.028670673	-24.50682576	35.25581338	27.61206327	21.69278168	0.180667599	1.346503064	0.421010523	4.145066353	35.18383497	207.6527027	0	1.959083461	44.87024487	4.711107729	0.425668641	1.948181186	2159.889643	217.5833333	1025.058523	53	329.5009813	44.58863003	4.664484432	18.57131656	482.3804816
1958	8	47.96122859	124.4664868	9292.842833	63.2700369	0.002477219	0.039413293	-25.33091293	35.91368229	26.96823445	22.82703843	0.157106041	1.251631323	0.366885434	3.777920848	35.22054037	219.3851387	0	1.967842453	61.52556299	4.69779245	0.319925583	1.775622799	2180.941944	218.5833333	1026.859133	52	330.6270591	61.2955528	4.685339173	18.69559912	483.2278273
1959	8	31.35348176	124.7162855	9342.170111	63.52425204	0.002509921	0.03269917	-24.71454823	35.63700434	27.29507603	22.35000748	0.181557971	1.383798622	0.424211028	4.233122599	35.22984334	210.9715753	0	1.955050066	51.17423886	4.701221088	0.391592724	1.989567622	2168.997084	219.5833333	1032.309797	52	331.7555557	50.85374971	4.654881111	18.48373092	485.7928458
1960	8	34.36136775	124.9322167	9384.940452	63.74441161	0.002292311	0.028882351	-24.60069586	35.27280654	27.69794826	21.72208024	0.167963854	1.292738091	0.392633619	3.943267158	35.23785769	209.5454407	0	1.889573375	45.57335115	4.701333978	0.376192142	1.853335564	2162.554103	220.5833333	1037.03592	52	332.8630507	44.91783198	4.498984226	17.53246711	488.0169035
1961	8	27.86241844	125.893738	9576.869053	63.48458941	0.002343441	0.037248572	-25.31457372	35.46694405	27.13009372	22.05680008	0.150028027	1.198987255	0.351433356	3.617975827	35.27324031	219.7909112	0	1.849841207	58.33854458	4.683985785	0.318390471	1.700448639	2176.314801	221.5833333	1037.893184	51	333.9338928	57.92897918	4.404383827	17.12839622	488.4203217
1962	8	60.73037209	126.1023674	9618.832495	63.6951753	0.002575647	0.029798136	-24.61285204	33.36632359	27.0776949	18.43504067	0.193703473	1.446346983	0.453933477	4.455284966	35.28085257	210.2053965	0	1.797473546	47.27251554	4.68337389	0.429153476	2.093983934	2136.818753	222.5833333	1042.440972	51	334.9719699	46.34206051	4.27969892	16.49612255	490.5604573
1963	8	62.38991189	126.3780609	9674.460101	63.97398917	0.002489709	0.032829257	-24.82659355	35.05101231	27.21633798	21.33967639	0.17867462	1.372812539	0.418963346	4.192447882	35.29087661	213.543438	0	1.862775196	51.31317183	4.689390742	0.382518867	1.970450505	2162.554103	223.5833333	1048.469613	51	336.0266779	51.05605984	4.435179039	17.61212945	493.3974652
1964	8	61.54829438	127.3813486	9878.582337	63.71938428	0.002444121	0.029531856	-24.67800976	34.54682502	27.39308694	20.47038796	0.182545811	1.379106729	0.428950753	4.235326155	35.32702099	211.6875928	0	1.852545056	46.19931275	4.673540809	0.41275174	1.990603293	2153.012396	224.5833333	1049.599373	50	337.1021265	45.92794296	4.410821562	17.43028608	493.9291168
1965	8	99.12685063	127.6021025	9923.851298	63.94042909	0.002605839	0.031560032	-24.94768798	33.1204861	26.90804228	18.01118293	0.187442829	1.42003057	0.440662095	4.357735095	35.33490417	215.6688785	0	1.814807055	50.57813519	4.674144959	0.408692084	2.048135495	2135.275881	225.5833333	1054.4092	50	338.1549422	49.08216176	4.320969178	16.98394745	496.1925649
1966	8	42.37002923	127.866919	9978.325707	64.20609943	0.002354923	0.032776783	-24.90612948	36.06651647	27.48789868	23.09054564	0.167848138	1.309654332	0.394820536	3.983665969	35.34432802	215.1609573	0	1.853844361	51.06771939	4.679060418	0.361117893	1.872323006	2176.314801	226.5833333	1060.197106	50	339.2201871	50.97445337	4.413915145	17.62821083	498.9162854
1967	8	11.35504232	128.8745782	10187.30453	63.91760229	0.002010325	0.036021957	-25.50654703	37.5155198	27.82460775	25.58882725	0.125872911	1.040124573	0.29671582	3.112155965	35.37986322	223.8513497	0	1.809597377	56.02134721	4.660943615	0.273574947	1.462713304	2199.309402	227.5833333	1060.753084	49	340.2835836	56.02134721	4.308565183	16.96044219	499.1779221
1968	8	93.23334652	129.0981587	10234.03821	64.13957203	0.002696455	0.028476616	-24.96926487	31.57029499	26.77512708	15.33843964	0.200773743	1.486737174	0.473480665	4.597854429	35.38767905	216.4242614	0	1.787382241	46.38686452	4.661841323	0.450673173	2.160991582	2105.593201	228.5833333	1065.619229	49	341.3076695	44.28683312	4.255672003	16.74794016	501.4678725
1969	8	70.32450108	129.3559784	10288.09377	64.39601187	0.00209565	0.029229005	-24.89183596	36.75217393	28.12324711	24.27271368	0.152621318	1.194909233	0.360125313	3.633310348	35.39666111	215.6145806	0	1.819669582	45.45694848	4.666051966	0.35915977	1.707655864	2182.067372	229.5833333	1071.247764	49	342.3535847	45.45694848	4.332546624	17.36069817	504.1165948
1970	8	11.21020131	130.4102414	10510.97948	64.11424267	0.002101298	0.033327131	-25.21226853	37.57780776	27.92987026	25.69622027	0.143626351	1.159644939	0.339642578	3.495561424	35.43305187	220.5951189	0	1.813483249	51.83035371	4.649598439	0.312770142	1.642913869	2194.604053	230.5833333	1072.119907	48	343.4130402	51.83035371	4.317817259	17.26038914	504.527015
1971	8	63.51566448	130.5961462	10550.59049	64.29716759	0.002065457	0.033601163	-25.50358284	36.08645829	27.71174258	23.12492809	0.135152721	1.098558229	0.319728222	3.305189727	35.43941309	225.0998958	0	1.725832775	52.57533929	4.646967528	0.302765698	1.553439172	2183.180286	231.5833333	1076.16023	48	344.4255729	52.25652843	4.109125656	16.00093428	506.4283435
1972	8	53.40545086	130.8261963	10599.73581	64.52389086	0.00224479	0.032583518	-25.46043672	34.54150663	27.3598643	20.46121833	0.151661112	1.204436848	0.358948898	3.649035868	35.44726195	224.6998974	0	1.725467998	51.09077192	4.648540534	0.339778275	1.715046858	2162.554103	232.5833333	1081.173053	48	345.4233372	50.67388653	4.108257138	16.2395446	508.7873189
1973	8	30.98859628	131.890318	10828.91263	64.21161157	0.00216704	0.030167344	-25.12933003	35.60794278	27.7807681	22.29990135	0.155920845	1.228994162	0.369834553	3.7335097	35.48324132	220.0288339	0	1.716883734	47.10956358	4.630200425	0.354224659	1.754749559	2171.486589	233.5833333	1081.537649	47	346.4128293	46.91625398	4.087818415	16.2877851	508.9588938
1974	8	38.86157697	132.1102717	10876.66372	64.42596179	0.002228886	0.031274425	-25.45047435	34.39811834	27.43901146	20.21399713	0.153913612	1.217251065	0.365237558	3.694472839	35.49061201	224.9973312	0	1.702252172	48.63798551	4.630792708	0.349355254	1.736402234	2158.538821	234.5833333	1086.306789	47	347.3936014	48.63798551	4.052981361	16.19466348	511.203195
1975	8	105.0894934	132.2925098	10916.32584	64.60382784	0.002189887	0.025937137	-24.941159	34.00585271	27.80774967	19.53767708	0.169259859	1.29254254	0.401800326	3.965112181	35.49670183	217.9332934	0	1.631732117	41.2218533	4.62795066	0.406793203	1.863602725	2145.830463	235.5833333	1090.268043	47	348.3468802	40.33743581	3.885076469	15.24778935	513.0673144
1976	8	117.2248768	133.3979338	11158.83492	64.29036903	0.002516791	0.025682001	-25.32403104	30.7980436	26.94002173	14.00697173	0.189771301	1.412028091	0.450704585	4.367029739	35.53331457	224.0370163	0	1.661143966	42.06840372	4.610536586	0.450946737	2.052503977	2091.287726	236.5833333	1090.776114	46	349.3013415	39.94064806	3.955104681	15.7422678	513.3064065
1977	8	61.74907993	133.6609575	11217.02554	64.5441445	0.002183716	0.033439134	-26.03847686	34.26777002	27.31337518	19.98925866	0.139517891	1.129418293	0.332119165	3.406500742	35.54194436	235.1329297	0	1.717114474	53.01930362	4.615072239	0.31597336	1.601055349	2161.228081	237.5833333	1096.464246	46	350.2928029	52.00454197	4.088367794	16.67241251	515.9831746
1978	8	100.9688476	133.9260085	11275.85499	64.80038163	0.00249615	0.029158531	-25.63550235	32.58153915	27.04981197	17.08196406	0.179328454	1.374726679	0.427106899	4.215238366	35.55060921	229.6594256	0	1.771351168	46.68615715	4.619831612	0.404243428	1.981162032	2125.778791	238.5833333	1102.214826	46	351.3001376	45.34734768	4.217502781	17.40943079	518.6893296
1979	8	61.15881858	135.0736934	11532.80048	64.4828086	0.002490193	0.02972674	-25.75256652	32.78896094	27.05293654	17.43958782	0.176725443	1.36400153	0.421874455	4.175747719	35.58776818	231.8066432	0	1.787691795	47.42782696	4.603091669	0.395709016	1.962601428	2130.578352	239.5833333	1102.824046	45	352.3317254	46.23102532	4.256409037	17.47452599	518.9760215
1980	8	72.43042733	135.325842	11589.73446	64.72377971	0.002056684	0.027346649	-25.52933691	36.12545756	28.2188378	23.19216821	0.150305198	1.184454573	0.35898923	3.603721279	35.59585454	228.9787185	0	1.801633861	42.59947533	4.606588255	0.362433392	1.693749001	2175.126607	240.5833333	1108.268358	45	353.3714528	42.52950892	4.289604431	17.57517115	521.5380507
1981	8	68.06383451	135.592071	11650.0369	64.9786948	0.002060321	0.034464122	-26.27646	36.71351707	27.75610805	24.20606391	0.129967665	1.077421956	0.310582122	3.229727113	35.60436247	240.8138452	0	1.833607196	53.73779835	4.611389218	0.283346977	1.517971743	2190.622317	241.5833333	1114.034779	45	354.4311416	53.59860224	4.36573142	17.98438043	524.2516605
1982	8	77.81451143	136.7783812	11921.11147	64.65133197	0.002355812	0.031647943	-26.03768395	34.57046493	27.32965785	20.51114643	0.161619582	1.281608869	0.386410765	3.892849395	35.64190357	237.9232239	0	1.84366496	49.77175029	4.594808336	0.353542118	1.829639216	2158.538821	242.5833333	1114.623922	44	355.5027991	49.21888085	4.389678476	17.91183006	524.5289045
1983	8	105.8838712	137.0502163	11983.77267	64.9085651	0.002409624	0.033437182	-26.35696385	34.13967415	27.10342492	19.76840371	0.157809655	1.263579824	0.378197004	3.82890741	35.65042173	243.5108297	0	1.874052158	53.12346825	4.599997581	0.34073842	1.799586483	2154.412396	243.5833333	1120.482744	44	356.5811565	52.00150469	4.462028948	18.26308009	527.2859973
1984	8	68.10076547	137.2941136	12040.16769	65.13979585	0.002253609	0.032552983	-26.26623253	35.37764214	27.48862403	21.90283127	0.15026117	1.213584929	0.360280309	3.668354059	35.65803804	242.8182058	0	1.850886308	50.83019517	4.602748943	0.327582666	1.724126408	2170.248115	244.5833333	1125.755679	44	357.671421	50.62639959	4.406872161	17.74845614	529.7673784
1985	8	58.61074205	137.5184064	12092.17492	65.35280303	0.002263309	0.029451822	-26.02113967	34.89389168	27.62006486	21.06877877	0.160806734	1.272142836	0.385732819	3.869536998	35.66502023	239.7914755	0	1.804415206	45.93227589	4.60380735	0.361079562	1.818682389	2159.889643	245.5833333	1130.618355	44	358.7362016	45.80347382	4.296226682	17.15148297	532.0556965
1986	8	44.0309907	138.7000801	12368.4764	64.96983455	0.002044962	0.033320296	-26.65178322	35.38651278	27.63760729	21.91812549	0.127115713	1.056080054	0.305623854	3.167701321	35.70146235	250.2246176	0	1.75916982	51.90614536	4.583316788	0.286600722	1.488819621	2176.314801	246.5833333	1130.169531	43	359.7649686	51.81972375	4.188499572	16.6119695	531.8444854
1987	8	108.8251569	138.9584421	12429.40449	65.21210356	0.002136568	0.030793763	-26.28387011	35.63473331	27.76924728	22.34609191	0.145376739	1.178313352	0.349700857	3.560406272	35.70935409	245.2174549	0	1.787818021	47.96312843	4.587291155	0.32559191	1.673390948	2172.7125	247.5833333	1135.736835	43	360.7861332	47.89045989	4.256709573	17.33393239	534.464393
1988	8	66.44369615	139.2002124	12486.58845	65.43922286	0.002096647	0.030858103	-26.34069766	35.83563234	27.83911407	22.69246955	0.141654359	1.154246005	0.340906704	3.482568229	35.71671461	246.9243233	0	1.781195572	48.01725282	4.58985727	0.31778016	1.636807067	2176.314801	248.5833333	1140.96202	43	361.8238365	47.99052161	4.240941838	17.32040845	536.9233034
1989	8	89.50935068	140.4385303	12782.03959	65.05965011	0.002328207	0.027690433	-26.19921716	33.38741436	27.429347	18.47140407	0.167363288	1.308944541	0.402958744	3.998439517	35.75404829	245.4368922	0	1.773262801	44.66589213	4.570806143	0.383917675	1.879266573	2136.818753	249.5833333	1140.797033	42	362.8525847	43.06416079	4.222054289	17.24952387	536.8456626
1990	8	96.78159111	140.6939018	12843.50349	65.29647245	0.002353183	0.030397138	-26.57769084	33.11797516	27.17439354	18.00685373	0.158046855	1.260267619	0.381447225	3.829280211	35.76167211	251.9283981	0	1.787538103	48.86750311	4.574457012	0.355296185	1.799761699	2138.350034	250.5833333	1146.282686	42	363.8884095	47.27362954	4.256043102	17.50675928	539.4271465
1991	8	97.81159929	140.9289186	12900.23026	65.51479862	0.002156295	0.031428778	-26.7151832	34.47539112	27.50858227	20.34722608	0.140194418	1.146029327	0.33851494	3.456890818	35.76866577	254.6752768	0	1.766144938	49.65127423	4.576398345	0.316417238	1.624738685	2161.228081	251.5833333	1151.34555	42	364.9262428	48.87803569	4.205106995	17.10322213	541.8096708
1992	8	41.46749554	141.1941719	12964.44202	65.76165175	0.002004109	0.031824708	-26.73604903	36.38509315	27.95703238	23.63981577	0.129368877	1.076818803	0.312535049	3.231324956	35.77653343	255.6110214	0	1.799080939	49.57683532	4.58096912	0.288921606	1.518722729	2184.280706	252.5833333	1157.07645	42	365.9644074	49.49378613	4.283526045	17.8099028	544.5065648
1993	8	110.7653981	142.46031	13273.68022	65.35239507	0.002199173	0.027321041	-26.35097705	34.45005838	27.768331	20.30354893	0.158091512	1.255742538	0.382837159	3.822704699	35.81371598	250.2546756	0	1.771944095	43.16040384	4.560510245	0.365364976	1.796671209	2153.012396	253.5833333	1156.46939	41	366.986043	42.48968364	4.218914512	17.26947573	544.2208892
1994	8	61.28630724	142.6873998	13329.62362	65.56091189	0.001922393	0.028847868	-26.45605597	36.95532289	28.39652236	24.6229705	0.132642604	1.094381072	0.321350997	3.294414197	35.82032053	252.2468968	0	1.73898669	44.88002256	4.561741895	0.305651907	1.548374673	2187.507246	254.5833333	1161.343457	41	368.0114351	44.86420423	4.140444501	16.85286243	546.5145682
1995	8	131.685639	142.8989847	13381.87902	65.75549088	0.001875702	0.023954882	-26.21123457	35.49325148	28.64267882	22.10215773	0.138765622	1.109142008	0.336318224	3.370693306	35.82645672	248.6620257	0	1.693674312	37.55164286	4.561706722	0.356254573	1.584225854	2165.16879	255.5833333	1165.89621	41	369.0034556	37.25463282	4.032557886	16.27243384	548.6570398
1996	8	61.21484257	143.1323343	13439.65706	65.9704196	0.001872219	0.029559447	-26.77017035	36.06268368	28.23653035	23.08393737	0.122862228	1.026579041	0.297906931	3.079464256	35.83320471	258.6632057	0	1.685704984	46.27563945	4.563547079	0.287031524	1.4473482	2182.067372	256.5833333	1170.930121	41	369.9995918	45.97085173	4.013583296	16.24403264	551.0259394
1997	8	79.13533856	144.4309554	13764.03054	65.53456803	0.002075066	0.028907531	-26.85919897	33.52605221	27.60081982	18.71043485	0.136832561	1.118704983	0.332585586	3.378985384	35.87039035	260.8553984	0	1.664289082	45.43723199	4.54199649	0.323531965	1.58812313	2147.290945	257.5833333	1169.942596	40	370.9708053	44.95699158	3.962593053	16.02476809	550.5612216
1998	8	79.83431276	144.6722881	13824.8416	65.75375711	0.001709957	0.029287796	-26.88197812	37.47997675	28.73605438	25.52754613	0.110430007	0.940887482	0.268535211	2.808197233	35.87723292	262.8996467	0	1.671991889	45.78051521	4.544421024	0.260403307	1.319852699	2196.52213	258.5833333	1175.111536	40	371.9529617	45.54837991	3.98093307	16.2201203	552.9936642
1999	8	113.4211449	144.8609492	13872.49652	65.92536237	0.002003544	0.027122997	-26.85174571	33.35933078	27.78007601	18.42298411	0.135767496	1.105852788	0.330260978	3.344428219	35.88256741	263.1681948	0	1.601231321	43.5650055	4.542518925	0.330324975	1.571881263	2142.873725	259.5833333	1179.162204	40	372.9051695	42.18168449	3.812455526	15.27819112	554.8998609
2000	8	60.75742621	145.0893174	13930.31765	66.13338426	0.001693588	0.026630295	-26.63655066	37.28706174	28.98463354	25.19493404	0.117213821	0.983133833	0.285251463	2.94808323	35.88900751	260.1001461	0	1.605642655	41.41543552	4.543947553	0.285136688	1.385599118	2192.637574	260.5833333	1184.077	40	373.8452211	41.41543552	3.822958704	15.56276146	557.2127058
2001	8	92.82551652	145.2712666	13976.49282	66.29935736	0.001697328	0.026678224	-26.8580585	35.75739841	28.66875015	22.55758346	0.113794691	0.955627746	0.277024457	2.864780624	35.89412518	264.5466281	0	1.541091954	41.82920716	4.541580974	0.283622072	1.346446894	2177.490424	261.5833333	1188.00189	40	374.7577242	41.48997374	3.669266558	14.76505518	559.0597128
2002	8	48.07127514	146.5953762	14315.39139	65.82563134	0.001692098	0.024113935	-26.53150438	36.02421642	28.99504734	23.01761452	0.12274646	1.013037177	0.29954541	3.053891588	35.93101461	259.9873908	0	1.516158591	37.55465208	4.518139237	0.313214605	1.435329047	2176.314801	262.5833333	1186.388061	39	375.653924	37.50199212	3.609901407	14.54634924	558.3002642
2003	8	52.18905206	146.7713577	14360.8131	65.98376788	0.001701847	0.024768445	-26.86390873	34.46618849	28.57851713	20.33135946	0.117343409	0.973955379	0.286453138	2.931387075	35.93587109	266.9182436	0	1.459685328	38.72733954	4.515279365	0.304729388	1.377751925	2159.889643	263.5833333	1190.152386	39	376.5141386	38.51988524	3.475441258	13.95915836	560.071711
2004	8	135.8676055	146.9629284	14410.36015	66.15612856	0.001777663	0.024605315	-27.01231577	33.06516584	28.1892179	17.91580318	0.121092088	0.996857791	0.295707471	3.007781596	35.94114556	270.6974808	0	1.440557185	39.69932192	4.513733283	0.317925097	1.41365735	2139.869664	264.5833333	1194.258598	39	377.3510864	38.26618647	3.429898059	13.99344034	562.004046
2005	8	80.64432424	147.1895694	14469.11462	66.36033316	0.001547646	0.025153426	-26.9820524	36.43111023	29.19413496	23.71915556	0.104686238	0.889405092	0.255752136	2.659241417	35.94736922	271.2400834	0	1.475774868	39.11860746	4.515072009	0.269716848	1.249843466	2186.444159	265.5833333	1199.127874	39	378.2053493	39.11860746	3.513749686	14.62975165	564.2954703
2006	8	91.8621205	147.3798622	14518.56095	66.53203095	0.001602181	0.023201316	-26.73069728	35.72223297	29.16876708	22.4969534	0.115459842	0.959882774	0.282169127	2.888322857	35.95258107	268.6825982	0	1.449709444	36.09241974	4.513506992	0.303427851	1.357511743	2173.92584	266.5833333	1203.225739	39	379.0566029	36.08268708	3.451689153	14.3111867	566.2238772
2007	8	109.6129614	148.7586504	14879.96721	66.04469471	0.001740415	0.022577836	-26.778947	33.90227459	28.62295556	19.35909411	0.126788493	1.03542937	0.310629965	3.133718784	35.98997552	270.7505867	0	1.45903893	35.54842848	4.490404304	0.334192282	1.472847828	2148.73943	267.5833333	1201.557352	38	379.9026368	35.1130507	3.473902215	14.49609572	565.4387538
2008	8	99.74848178	148.9508376	14930.78205	66.21545651	0.001708984	0.023358934	-27.0041984	33.6340709	28.5241464	18.89667396	0.119682814	0.988412591	0.293323919	2.981743243	35.995137	275.6400933	0	1.434348098	36.92583841	4.488963018	0.316931929	1.401419324	2147.290945	268.5833333	1205.660651	38	380.7494141	36.32781349	3.415114519	14.09903216	567.3697179
2009	8	90.38952281	149.149146	14983.32822	66.39188819	0.00167186	0.023250436	-27.03644426	33.85441549	28.63572281	19.27657843	0.116803812	0.968777415	0.286370758	2.919046777	36.00044996	277.423331	0	1.424903308	36.29455475	4.488051018	0.31063159	1.371951985	2151.600204	269.5833333	1209.903754	38	381.5864525	36.15907822	3.392626924	14.06154881	569.3664723
2010	8	106.9488445	149.3427858	15034.74804	66.56439275	0.001676598	0.021575441	-26.88141565	33.7099144	28.77278061	19.02743863	0.123026223	1.006524605	0.301730852	3.045280171	36.00562524	276.0786229	0	1.412748084	33.86554726	4.486809626	0.332513756	1.431281681	2145.830463	270.5833333	1214.055905	38	382.4122021	33.55412615	3.363685915	13.91609166	571.3204256
2011	8	122.0000441	149.5370128	15086.43381	66.73764536	0.001550245	0.022900083	-27.07623996	34.9365258	29.10437467	21.14228587	0.108139459	0.908877801	0.265314424	2.728365283	36.01080375	280.8057709	0	1.402379784	35.67159182	4.485656448	0.290858472	1.282331683	2166.457406	271.5833333	1218.22953	38	383.2375385	35.61420858	3.338999485	13.75283184	573.2844849
2012	8	108.0407617	150.9493315	15465.58723	66.21463562	0.001440522	0.023066411	-25.49278855	36.16798768	29.55940516	23.265496	0.098659723	0.844053035	0.242669857	2.522090671	36.04808789	201.1490617	0	1.395736127	35.97801684	4.460954311	0.266475711	1.185382615	2182.067372	272.5833333	1215.981796	37	384.0553675	35.87288229	3.323181255	13.688838	572.2267275
1740	9	144.4377275	4.76789441	1.687656711	0.981987204	0.001221115	0.005506631	-31.38244952	27.10044556	29.61174416	7.052492347	0.005471307	0.020062461	0.005312859	0.065631121	4.789120199	280.1133579	0	0.63540947	9.168328503	2.958673171	0.765735901	0.030846627	1215.921108	0.666666667	1.972448781	550	0.016210168	8.563912389	1.512879691	1.113347722	0.928211191
1741	9	155.9113783	4.973353234	1.886536187	1.06844257	0.001263358	0.005691777	-30.9258703	27.10044556	29.5357769	7.052492347	0.01520617	0.056047366	0.014920947	0.183349963	5.024229012	274.421068	0	0.659746641	9.477177128	1.322933501	0.7657359	0.086174483	1215.921108	1.666666667	2.204889169	550	0.070301687	8.851852223	1.570825336	1.069588423	1.037594903
1742	9	153.3219077	5.314181247	2.247384402	1.21990299	0.001323248	0.00595368	-30.47709759	27.10044556	29.43043629	7.052492347	0.025576743	0.095080124	0.025531635	0.311039368	5.419256894	268.8135003	0	0.691990719	9.914132623	0.984986445	0.765735898	0.146188503	1215.921108	2.666666667	2.62663052	550	0.193937513	9.259163573	1.64759695	1.348640559	1.236061421
1743	9	151.101034	5.760755867	2.781049312	1.433545601	0.001373943	0.006174824	-30.03356574	27.10044556	29.34338022	7.052492347	0.036218863	0.136091675	0.036934436	0.445202073	5.943491142	263.2589652	0	0.718811336	10.28314728	0.886459468	0.76573589	0.209244974	1215.921108	3.666666667	3.250351384	550	0.4207162	9.603086038	1.711455561	1.838866607	1.529577122
1744	9	149.4340607	6.281355824	3.494802509	1.704352267	0.001416722	0.006361056	-29.59398594	27.10044556	29.27137985	7.052492347	0.046965607	0.178556194	0.049013626	0.584117931	6.559543441	257.7417631	0	0.742426293	10.59394957	0.875260807	0.765735873	0.274535428	1215.921108	4.666666667	4.084550432	550	0.74458644	9.892713597	1.76768165	2.46413853	1.92214138
1745	9	146.9586012	6.856866866	4.405067862	2.030972324	0.001479502	0.006633716	-29.16553341	27.10044556	29.16807906	7.052492347	0.058580733	0.225423434	0.062591026	0.737436581	7.241164947	252.3524956	0	0.777856437	11.04906469	0.908545247	0.76573584	0.346595193	1215.921108	5.666666667	5.148423064	550	1.133759228	10.31675446	1.852039136	3.195284497	2.422787324
1746	9	142.2370554	7.483465324	5.549207442	2.419123677	0.001589383	0.007109122	-28.76077441	27.10044556	28.99378607	7.052492347	0.072332311	0.281759376	0.079121677	0.921730563	7.978158794	247.2495636	0	0.838924458	11.84280381	0.97284543	0.765735783	0.433213364	1215.921108	6.666666667	6.485636197	550	1.569704003	11.05610585	1.997439186	4.052487679	3.052064093
1747	9	134.3112701	8.166822517	6.989384037	2.881103141	0.001765413	0.007865945	-28.3936631	27.10044556	28.73082356	7.052492347	0.089495228	0.352941212	0.100221091	1.154590492	8.77009903	242.608896	0	0.93541037	13.10694562	1.065501208	0.765735694	0.542657531	1215.921108	7.666666667	8.168842594	550	2.054741281	12.23311769	2.227167547	5.090942942	3.844161221
1748	9	122.4597652	8.916387391	8.813258615	3.434238313	0.002023752	0.008966105	-28.0784952	27.10044556	28.37793671	7.052492347	0.111195625	0.444049005	0.127493807	1.452634973	9.619246492	238.6195034	0	1.07579262	14.94578549	1.18851877	0.765735561	0.682738437	1215.921108	8.666666667	10.30049601	550	2.604630282	13.94408714	2.561411	6.386330111	4.847292238
1749	9	107.5282047	9.729614848	11.09760359	4.089251941	0.002148339	0.009492242	-27.82941484	27.10044556	28.22052415	7.052492347	0.121722728	0.51130253	0.142920656	1.650948752	10.51280581	235.4595239	0	1.261760407	15.94079404	1.341757676	0.690950084	0.775945913	1215.921108	9.666666667	12.9703242	550	3.243448008	14.76233493	3.004191445	7.974945398	6.103681977
1750	9	94.46448502	10.57258165	13.82014833	4.828527029	0.001403458	0.006303351	-27.65168945	27.10044556	29.29356262	7.052492347	0.073010166	0.370222309	0.087769212	1.129790824	11.40531511	233.1956088	0	1.474230795	11.2081893	1.514277971	0.37854224	0.531001687	1215.921108	10.66666667	16.15229836	550	3.997522546	9.802971672	3.510073322	9.70287321	7.601081581
1751	9	79.44433778	11.45206215	17.06652285	5.665261525	0.000674734	0.00308014	-27.52591765	27.10044556	30.73438635	7.052492347	0.032211774	0.191795874	0.039594038	0.560854651	12.29798012	231.5842388	0	1.720013246	6.451392681	1.709699878	0.153949892	0.263601686	1215.921108	11.66666667	19.94649858	550	4.882235133	4.790233371	4.095269633	11.5892965	9.386587567
1752	9	59.91862687	12.37665247	20.94987263	6.616966921	0.000283867	0.001307346	-27.45275287	27.10044556	31.72893724	7.052492347	0.012935721	0.083828283	0.016240361	0.240434819	13.19338603	230.6339652	0	2.00873483	3.98328152	1.933039235	0.05517174	0.113004365	1215.921108	12.66666667	24.48516364	550	5.916316156	2.033184764	4.782701975	13.74587734	11.52242995
1753	9	62.15471706	13.24123764	25.03888943	7.573728466	0.000365787	0.001681501	-27.35022471	27.10044556	31.50505328	7.052492347	0.017000546	0.110597318	0.021734238	0.317727878	13.99113736	229.3139789	0	2.254526217	4.802769484	2.141283075	0.063372195	0.149332103	1215.921108	13.66666667	29.26420202	550	7.108728585	2.61506971	5.367919565	15.48925835	13.77138919
1754	9	62.96476495	14.09555309	29.53343686	8.582559332	0.000434708	0.001995211	-27.2623149	27.10044556	31.32332462	7.052492347	0.02049784	0.134146195	0.026649372	0.38573065	14.74282891	228.1774537	0	2.498400768	5.526620316	2.35344575	0.067980299	0.181293406	1215.921108	14.66666667	34.51720433	550	8.448144429	3.102952121	5.948573258	17.12036668	16.24339028
1755	9	59.78869571	14.93450097	34.40434002	9.634606943	0.000413521	0.001898876	-27.35456548	27.10044556	31.37856126	7.052492347	0.018859591	0.125371441	0.024904387	0.359862594	15.44685068	229.3076255	0	2.73549409	5.608267325	2.566600366	0.059029514	0.169135419	1215.921108	15.66666667	40.2100724	550	9.93102304	2.953132484	6.513081167	18.59672878	18.92238701
1756	9	54.6653614	15.72312984	39.41158298	10.67899966	0.000347901	0.001599929	-27.52537356	27.10044556	31.5531922	7.052492347	0.015040739	0.101766528	0.02013901	0.291375057	16.07905313	231.4268848	0	2.9294221	5.333683012	2.763737256	0.046340353	0.136946277	1215.921108	16.66666667	46.0622876	550	11.54309397	2.48820905	6.974814523	19.62615173	21.67637064
1757	9	49.46144753	16.46458547	44.51076281	11.7099266	0.000288425	0.001328203	-27.65612975	27.10044556	31.71624787	7.052492347	0.011945816	0.082028787	0.016194842	0.234403075	16.64842327	233.0397611	0	3.084381272	5.063204094	2.944638908	0.036468705	0.110169445	1215.921108	17.66666667	52.02195403	550	13.25832041	2.065620945	7.343764933	20.34286622	24.48091955
1758	9	44.90148501	17.16446939	49.68258358	12.72662759	0.000244909	0.001128928	-27.75640314	27.10044556	31.83851914	7.052492347	0.009806455	0.068129795	0.013444388	0.194426889	17.16460607	234.2663905	0	3.206945292	4.8734753	3.110706405	0.029772847	0.091380638	1215.921108	18.66666667	58.06651956	550	15.05540479	1.755708471	7.635584029	20.84836461	27.32542097
1759	9	42.81711412	17.82841122	54.91937421	13.73023138	0.00022595	0.00104198	-27.74976961	27.10044556	31.8925967	7.052492347	0.009007428	0.063075262	0.012475686	0.179911439	17.63602531	234.1443284	0	3.303823495	4.832885884	3.263746709	0.02723097	0.084558376	1215.921108	19.66666667	64.1870186	550	16.91720343	1.620487033	7.866246418	21.22096988	30.20565581
1760	9	42.74097918	18.46231556	60.22700653	14.72396953	0.000225949	0.001041977	-27.71910311	27.10044556	31.89259842	7.052492347	0.009038116	0.06363714	0.012636369	0.181514096	18.0702391	233.7166913	0	3.382052846	4.909020821	3.40598293	0.027230898	0.085311625	1215.921108	20.66666667	70.39031388	550	18.83086277	1.620482757	8.052506776	21.52987991	33.12485359
1761	9	42.67925729	19.06974567	65.60143784	15.70877694	0.000225948	0.001041974	-27.69592057	27.10044556	31.89260041	7.052492347	0.009054347	0.064076404	0.012769749	0.18276702	18.47237227	233.3803086	0	3.445470549	4.970742712	3.538692945	0.027230814	0.085900499	1215.921108	21.66666667	76.67168047	550	20.78690964	1.620477809	8.203501306	21.79307682	36.08079081
1762	9	42.62997505	19.65279831	71.03130079	16.68404549	0.000225948	0.00104197	-27.67869913	27.10044556	31.89260269	7.052492347	0.009059368	0.064417002	0.012880732	0.183738513	18.84604883	233.1160431	0	3.496105267	5.020024951	3.662551447	0.027230718	0.086357101	1215.921108	22.66666667	83.0178328	550	22.77718058	1.620472125	8.32406016	22.01209746	39.06721544
[truncated: 250 more rows]
