# Supplementary material for: Investigating old‐growth ponderosa pine physiology using tree‐rings, δ13C, δ18O, and a process‐based model
Source: Ecology. 2019 Apr 15;100(6):e02656. doi: 10.1002/ecy.2656 (PMC6645703; doi:10.1002/ecy.2656)
Supplement: Supplementary file 2 [file ECY-100-na-s002.zip › Data S1/test/Test_config.cfg]

[IO]
input = YOURFILEPATH\Py3PG\test\Test_input.txt
output = YOURFILEPATH\Py3PG\test\Test_output.txt

[Output]
# "the Output section provides control of which variables will be exported. Setting the variable to 1 means it will
# be outputted (otherwise not)".
stand_age = 1
LAI = 1
MAI = 1
BasArea = 1
Height = 1
D13CTissue = 1
modifier_physiology = 1
NPP = 1
ASW = 1
transp = 1
loss_water = 1
StandVol = 1
StemNo = 1
PAR = 1
InterCiPPM = 1
WF = 1
WR = 1
WS = 1
AvStemMass = 1
avDBH = 1
delWF = 1
delWR = 1
delWS = 1
d18Oleaf = 1
d18Ocell = 1
d18Ocell_peclet = 1
canopy_conductance = 1
l = 1
canopy_transpiration_sec = 1
GPPdm = 1
TotalLitter = 1

[TimeRange]
# notice that month is in the range of 0 to 11

# age of trees at start/end of run
StartAge = 0

EndAge = 272

# year and month of initial observation #1740
InitialYear = 1740

InitialMonth = 0

EndYear = 2012

EndMonth = 11

# year and month trees were planted #1740
YearPlanted = 1740 

MonthPlanted = 0

[InitialState] 
# Wei et al. 2014 FEM
InitialWF = 1.5
InitialWR = 1.4
InitialWS = 0.9

InitialStocking = 550.0

InitialASW = 30

[SiteCharacteristics]
elev = 915
lat = 44.4957

[CanopyProduction]
# Parameters for CanopyProduction/ResponseFunction/Temperature

# "Critical" biological temperatures: max, min
#default Tmax is 32C
T_max = 40     
# and optimum. Reset if necessary/appropriate
#default Tmin is 2C
T_min = -2   
  
#default Topt is 20C
T_opt = 20


# Parameters for CanopyProduction/ResponseFunction/VaporPressureDeficit

# Determines response of canopy conductance to VPD (kg)
# Coops 2005, default
CoeffCond = 0.05

# Parameters for CanopyProduction/ResponseFunction/AvailableSoilWater

# maximum available soil water 
MaxASW = 163

# minimum available soil water
MinASW = 0

# SW constants are 0.7 for sand,0.6 for sandy-loam,
# 0.5 for clay-loam, 0.4 for clay
SWconst0 = 0.6

# Powers in the eqn for SW modifiers are 9 for sand,
# 7 for sandy-loam, 5 for clay-loam and 3 for clay
SWpower0 = 7

# Parameters for CanopyProduction/ResponseFunction/SoilNutrition

# current site fertility rating, move to site_specific.py - 0.4 for riparian, 0.3 for upland
FR = 0.1

# Value of fN when FR = 0 - impacts BasArea
fN0 = .9

# Parameters for CanopyProduction/ResponseFunction/Frost

# Number of days production lost per frost days
kF = 1

# Parameters for CanopyProduction/ResponseFunction/Aage

# Determines rate of "physiological decline" of forest, move to site_specifi.py
MaxAge = 350

# Parameters in age-modifier
nAge = 4

# Relative age to give fAge = 0.5
rAge = 0.95

# Parameters for CanopyProduction/CanopyCoverAndLightInterception

# Age at full canopy cover
fullCanAge = 15

# Radiation extinction coefficient
k = 0.5

# power term used for describe the trajectory of canopy closure
# 1 means linear trajectory, i.e. original 3PG
canpower = 1

# Parameters for CanopyProduction/CanopyProductionCalculation

# Canopy quantum efficiency
alpha = 0.04

# Assimilate use efficiency
y = 0.47

[BiomassPartition]
# Parameters for calculating canopy conductance

# Maximum canopy conductance (gc, m/s)
MaxCond = 0.014

# LAI required for maximum canopy conductance
LAIgcx = 3.3

# added parameter for T modifier
TK2 = 0.244

# added parameter for T modifier
TK3 = 0.0368

# Parameters for calculating biomass partitioning coefficients for root, stem and foliage

# Value of m when FR = 0
m0 = 0

# maximum root biomass partitioning 
pRx = 0.75

# minimum root biomass partitioning
pRn = 0.25

# Foliage:stem partitioning ratios for D = 2cm
pFS2 = 1.3

# and D = 20cm
pFS20 = .7

# Parameters for calculating litter fall and root turnover

# Max monthly litterfall rate
gammaFx = 0.021

# Coefficients in monthly litterfall rate at t=0
gammaF0 = 0.001

# Age at which litterfall rate has median value
tgammaF = 36

# Root turnover rate per month
Rttover = 0.04

# Parameters for d13 calculation

# conductance CO2 to water
RGcGW = 0.66

# added parameter for stable isotopes
D13CTissueDif = 1.7

# added parameter for stable isotopes
aFracDiffu = 4.4

# added parameter for stable isotopes
bFracRubi = 27


[WaterBalance]

# Canopy boundary layer conductance, assumed constant
BLcond = 0.14

# LAI required for maximum rainfall interception
LAImaxIntcptn = 5

# Max proportion of rainfall intercepted by canopy
MaxIntcptn = 0.1


[StemMortality]

# specific leaf area at age 0 (m^2/kg)
SLA0 = 4.2

# specific leaf area for mature trees (m^2/kg)
SLA1 = 4.2

# stand age (years) for SLA = (SLA0+SLA1)/2
tSLA = 2.5

# branch & bark fraction at age 0 (m^2/kg)
fracBB0 = 0.15

# branch & bark fraction for mature trees (m^2/kg)
fracBB1 = 0.15

# stand age (years) for fracBB = (fracBB0+fracBB1)/2
tBB = 1.5

# Stem allometric parameters
StemConst = 0.0273 
StemPower = 2.6405

# Max tree stem mass (kg) likely in mature stands of 1000 trees/ha
wSx1000 = 110

# Power in self-thinning law
thinPower = 1.5

# Leaf mortality fraction
mF = 0.0

# Root mortality fraction
mR = 0.2

# Stem mortality fraction
mS = 0.2

# basic density (t/m3)
Density = 0.4

# added parameter for tree height (vs. Wei et al. 2004: 0.001) 
HtC0 = 4.85

# added parameter for tree height (vs. Wei et al. 2004: -0.00016)
HtC1 = -7.0

[ShrubEffect]

# ratio of shrub LAI over tree LAI at stand-establishing stage
KL = 1

# ratio of the per-LAI transpiration of the shurb to the tree
TrShrub = 0.8

# theoretical maximum LAI that shrub may reach if trees were absent and all resources were abundant
Lsx = 4

# initial value of the indicator for consideration of shrub effect
# 0: shrub growth not limited by light; 1: shrub growth limited by light
CounterforShrub = 0
